# Supplementary material for: The “g” in Faking: Doublethink the Validity of Personality Self-Report Measures for Applicant Selection
Source: Front Psychol. 2018 Nov 13;9:2153. doi: 10.3389/fpsyg.2018.02153 (PMC6244170; doi:10.3389/fpsyg.2018.02153)
Supplement: Supplementary file 1 [file Data_Sheet_1.zip]

Archive with 15 entries (15 files):
- Task Design/Study 1_WSQ subscales.xlsx
- Task Design/Study 1_optimum profile item level faking NEO.xlsx
- Task Design/Faking Ability Tasks Instruction Examples.pdf
- Task Design/Excluded Measures - Job Knowledge Task Example Item.docx
- Data & Syntax/The g in Faking - Faking and Covariates - Cor-Matrix.dat
- Data & Syntax/Study 2_data faking NEO tv_radio.csv
- Data & Syntax/Study 2_data faking NEO pilot.csv
- Data & Syntax/Study 2_data scored faking WSQ PSIs.csv
- Data & Syntax/Study 2_data faking NEO tourguide.csv
- Data & Syntax/Study 2_Profile similarity scoring faking NEO.R
- Data & Syntax/README Profile Similarity Indices.txt
- Data & Syntax/Study 2_data_faking WSQ and covariates.sav
- Data & Syntax/Study 2_analysis syntax.R
- Data & Syntax/The g in Faking - Faking and Covariates - Cov-Matrix.dat
- Data & Syntax/Study 2_data scored faking and covariates .dat
