# Supplementary material for: The “g” in Faking: Doublethink the Validity of Personality Self-Report Measures for Applicant Selection
Source: Front Psychol. 2018 Nov 13;9:2153. doi: 10.3389/fpsyg.2018.02153 (PMC6244170; doi:10.3389/fpsyg.2018.02153)
Supplement: Supplementary file 1 [file Data_Sheet_1.zip › Task Design/Study 1_WSQ subscales.xlsx]

## Sheet: Tabelle1
	WQ Facets	used in	Subscales 8 Items	Reliability	Correlation	Items				Comment	Dominating Factor
	WQ 1. Achievement/Effort	TG	v_346C	0.835	0.627	v_50, v_85, v_110, v_140, v_170, v_200, v_235, v_115					C
	WQ 2. Persistence	P	v_347C	0.743	0.636	v_55, v_80, v_206, v_145, v_230, v_175, v_227, v_235					C
	WQ 3. Initiative	-	v_348C	0.7	0.599	v_25, v_60, v_55, v_107, v_140, v_177, v_197, v_230				Overlap with Social Orientation/Achievement	C [E]
	WQ 4. Leadership	TV, TG	v_349C	0.799	0.682	v_12, v_72, v_102, v_132, v_162, v_222, v_142, v_42					E
	WQ 5. Cooperation	TG	v_350C	0.818	0.714	v_2, v_14, v_34, v_44, v_62, v_74, v_92, v_104					A [E]
	WQ 6. Concern for Others	P	v_351C	0.772	0.712	v_89, v_114, v_134, v_193, v_194, v_209, v_212, v_224					A
	WQ 7. Social Orientation	-	v_352C	0.855	0.655	v_7, v_37, v_67, v_97, v_122, v_127, v_177, v_217					E
	WQ 8. Self-Control	P, TG	v_353C	0.821	-0.669	v_231, v_236, v_6, v_51, v_66, v_86, v_156, v_216					N
	WQ 9. Stress Tolerance	TV	v_354C	0.869	-0.631	v_1, v_36, v_41, v_56, v_61, v_71, v_86, v_91					N
	WQ 10. Adapt./Flexibility	-								hardly any correlations above .3, no pattern
	WQ 11. Dependability	-	v_356C	0.753	0.58	v_15, v_45, v_74, v_85, v_110, v_135, v_175, v_215				Overlap with items from WQ1. and WQ2., this facet is important for jobs on O*NET, without overlap I wouldn't have found enough correlations	C
	WQ 12. Attention to Detail	-								hardly any correlations above .3, no pattern
	WQ 13. Integrity	TV	v_357C	0.767	0.581	v_44, v_65, v_99, v_104, v_129, v_165, v_189, v_125					A [C]
	WQ 14. Independence									hardly any correlations above .3, no pattern
	WQ 15. Innovation	P, TV	v_358C	0.829	0.546	v_3, v_23, v_63, v_98, v_173, v_188, v_203, v_233					O
	WQ 16. Analytical Think.									hardly any correlations above .3, no pattern
