# Supplementary material for: The “g” in Faking: Doublethink the Validity of Personality Self-Report Measures for Applicant Selection
Source: Front Psychol. 2018 Nov 13;9:2153. doi: 10.3389/fpsyg.2018.02153 (PMC6244170; doi:10.3389/fpsyg.2018.02153)
Supplement: Supplementary file 1 [file Data_Sheet_1.zip › Task Design/Study 1_optimum profile item level faking NEO.xlsx]

## Sheet: Tabelle1
Job	WQ	WSQ Optimum	NEO_Item	NEO_Text	a	b	OPTIMUM	beta	R²
P	Persistence	4.31	55	I waste a lot of time before settling down to work.	2.069	0.4	3.793	0.364	0.132496
P	Persistence	4.31	80	When I start a self improvement program, I usually let it slide after a few days.	1.508	0.431	3.36561	0.384	0.147456
P	Persistence	4.31	145	Once I start a project, I almost always finish it.	2.371	0.37	3.9657	0.415	0.172225
P	Persistence	4.31	175	When a project gets too difficult, I'm inclined to start a new one.	2.019	0.398	3.73438	0.4	0.16
P	Persistence	4.31	206	When everything seems to be going wring, I can still make good decisions.	2.34	0.325	3.74075	0.37	0.1369
P	Persistence	4.31	227	I am a very active person.	1.658	0.417	3.45527	0.423	0.178929
P	Persistence	4.31	230	I'm something of a workaholic.	1.214	0.411	2.98541	0.342	0.116964
P	Persistence	4.31	235	I have a lot of self-discipline.	1.808	0.383	3.45873	0.372	0.138384
P	Concern for Others	4.05	89	We can never do too much for the poor and elderly.	2.068	0.445	3.87025	0.448	0.200704
P	Concern for Others	4.05	114	I try to be humble.	2.861	0.326	4.1813	0.444	0.197136
P	Concern for Others	4.05	134	I'm not known for my generosity.	1.98	0.413	3.65265	0.398	0.158404
P	Concern for Others	4.05	193	I find it easy to emphasize - to feel myself what others are feeling.	1.832	0.446	3.6383	0.433	0.187489
P	Concern for Others	4.05	194	I think of myself as a charitable person.	1.813	0.425	3.53425	0.48	0.2304
P	Concern for Others	4.05	209	I have sympathy for others less fortunate than me.	2.617	0.383	4.16815	0.474	0.224676
P	Concern for Others	4.05	212	I take a personal interest in the people I work with.	2.089	0.365	3.56725	0.409	0.167281
P	Concern for Others	4.05	224	I go out of my way to help others if I can.	1.993	0.461	3.86005	0.481	0.231361
P	Self Control	4.66	6	I often get angry at the way people treat me.	3.797	-0.39	1.9796	-0.398	0.158404
P	Self Control	4.66	51	I have trouble resisting my cravings.	4.306	-0.346	2.69364	-0.358	0.128164
P	Self Control	4.66	66	I am known as hot-blooded and quick-tempered.	3.592	-0.431	1.58354	-0.441	0.194481
P	Self Control	4.66	86	When I'm under a great deal of stress, sometimes I feel like I'm going to pieces.	4.552	-0.484	2.29656	-0.416	0.173056
P	Self Control	4.66	156	It takes a lot to get me mad.	4.661	-0.584	1.93956	-0.542	0.293764
P	Self Control	4.66	216	Even minor annoyances can be frustrating to me.	4.506	-0.39	2.6886	-0.379	0.143641
P	Self Control	4.66	231	I am always able to keep my feelings under control.	4.559	-0.516	2.15444	-0.536	0.287296
P	Self Control	4.66	236	I'm pretty stable emotionally.	4.216	-0.507	1.85338	-0.499	0.249001
P	Innovation	3.48	3	I have a very active imagination.	2.252	0.467	3.87716	0.518	0.268324
P	Innovation	3.48	23	I often enjoy playing with theories or abstract ideas.	1.877	0.433	3.38384	0.396	0.156816
P	Innovation	3.48	63	I have an active fantasy.	1.765	0.395	3.1396	0.335	0.112225
P	Innovation	3.48	98	I am intrigued by the patterns I find in art and nature.	2.621	0.327	3.75896	0.346	0.119716
P	Innovation	3.48	173	I have little interest in speculating on the nature of the universe or the human condition.	2.429	0.367	3.70616	0.322	0.103684
P	Innovation	3.48	188	Sometimes when I am reading peotry or looking at a work of art, I feel a chill or a wave of excitement.	1.548	0.41	2.9748	0.346	0.119716
P	Innovation	3.48	203	I have a lot of intellectual curiosity.	2.843	0.326	3.97748	0.381	0.145161
P	Innovation	3.48	233	I have a wide range of intellectual interests.	2.828	0.311	3.91028	0.358	0.128164
TV	Integrity	4.44	44	I try to be courteous to everyone I meet.	2.593	0.369	4.23136	0.362	0.131044
TV	Integrity	4.44	65	I keep myself informed and usually make intelligent decisions.	2.567	0.324	4.00556	0.371	0.137641
TV	Integrity	4.44	99	Being perfectly honest is a bad way to do business.	1.733	0.473	3.83312	0.35	0.1225
TV	Integrity	4.44	104	I generally try to be thoughtful and considerate.	2.8	0.324	4.23856	0.364	0.132496
TV	Integrity	4.44	125	I pride myself on my sound judgement.	2.097	0.344	3.62436	0.306	0.093636
TV	Integrity	4.44	129	I would hate to be thought as a hypocrite.	2.352	0.401	4.13244	0.358	0.128164
TV	Integrity	4.44	165	I adhere strictly to my ethical principles.	1.675	0.493	3.86392	0.44	0.1936
TV	Integrity	4.44	189	At times I bully or flatter people into doing what I want them to.	2.202	0.427	4.09788	0.348	0.121104
TV	Innovation	3.95	3	I have a very active imagination.	2.252	0.467	4.09665	0.518	0.268324
TV	Innovation	3.95	23	I often enjoy playing with theories or abstract ideas.	1.877	0.433	3.58735	0.396	0.156816
TV	Innovation	3.95	63	I have an active fantasy.	1.765	0.395	3.32525	0.335	0.112225
TV	Innovation	3.95	98	I am intrigued by the patterns I find in art and nature.	2.621	0.327	3.91265	0.346	0.119716
TV	Innovation	3.95	173	I have little interest in speculating on the nature of the universe or the human condition.	2.429	0.367	3.87865	0.322	0.103684
TV	Innovation	3.95	188	Sometimes when I am reading peotry or looking at a work of art, I feel a chill or a wave of excitement.	1.548	0.41	3.1675	0.346	0.119716
TV	Innovation	3.95	203	I have a lot of intellectual curiosity.	2.843	0.326	4.1307	0.381	0.145161
TV	Innovation	3.95	233	I have a wide range of intellectual interests.	2.828	0.311	4.05645	0.358	0.128164
TV	Leadership	3.67	12	I am dominant, forceful, and assertive.	1.051	0.481	2.81627	0.504	0.254016
TV	Leadership	3.67	42	I sometimes fail to assert myself as much as I should.	1.67	0.335	2.89945	0.326	0.106276
TV	Leadership	3.67	72	I have often been a leader of groups I have belonged to.	1.533	0.537	3.50379	0.558	0.311364
TV	Leadership	3.67	102	In meetings, I usually let others do the talking.	1.508	0.377	2.89159	0.404	0.163216
TV	Leadership	3.67	132	Other people often look to me to make decisions.	2.051	0.442	3.67314	0.501	0.251001
TV	Leadership	3.67	142	I like to be where the action is.	1.83	0.272	2.82824	0.321	0.103041
TV	Leadership	3.67	162	I would rather go my own way than be a leader of others.	1.272	0.426	2.83542	0.469	0.219961
TV	Leadership	3.67	222	I don't find it easy to take charge of a situation.	1.995	0.423	3.54741	0.437	0.190969
TV	Stress Tolerance	4.3	1	I am not a worrier.	5.177	-0.591	2.6357	-0.497	0.247009
TV	Stress Tolerance	4.3	36	I'm an even tempered person.	3.798	-0.473	1.7641	-0.515	0.265225
TV	Stress Tolerance	4.3	41	Sometimes I feel completely worthless.	3.858	-0.486	1.7682	-0.392	0.153664
TV	Stress Tolerance	4.3	56	I feel I am capable of coping with most of my problems.	3.233	-0.325	1.8355	-0.394	0.155236
TV	Stress Tolerance	4.3	61	I rarely feel fearful or anxious.	4.612	-0.505	2.4405	-0.454	0.206116
TV	Stress Tolerance	4.3	71	I am seldom sad or depressed.	4.451	-0.534	2.1548	-0.445	0.198025
TV	Stress Tolerance	4.3	86	When I'm under a great deal of stress, sometimes I feel like I'm going to pieces.	4.777	-0.622	2.1024	-0.541	0.292681
TV	Stress Tolerance	4.3	91	I often feel tense and jittery.	3.813	-0.461	1.8307	-0.435	0.189225
TG	Self Control	4.52	6	I often get angry at the way people treat me.	3.797	-0.39	2.0342	-0.398	0.158404
TG	Self Control	4.52	51	I have trouble resisting my cravings.	4.306	-0.346	2.74208	-0.358	0.128164
TG	Self Control	4.52	66	I am known as hot-blooded and quick-tempered.	3.592	-0.431	1.64388	-0.441	0.194481
TG	Self Control	4.52	86	When I'm under a great deal of stress, sometimes I feel like I'm going to pieces.	4.552	-0.484	2.36432	-0.416	0.173056
TG	Self Control	4.52	156	It takes a lot to get me mad.	4.661	-0.584	2.02132	-0.542	0.293764
TG	Self Control	4.52	216	Even minor annoyances can be frustrating to me.	4.506	-0.39	2.7432	-0.379	0.143641
TG	Self Control	4.52	231	I am always able to keep my feelings under control.	4.559	-0.516	2.22668	-0.536	0.287296
TG	Self Control	4.52	236	I'm pretty stable emotionally.	4.216	-0.507	1.92436	-0.499	0.249001
TG	Leadership	3.73	12	I am dominant, forceful, and assertive.	1.051	0.481	2.84513	0.504	0.254016
TG	Leadership	3.73	42	I sometimes fail to assert myself as much as I should.	1.67	0.335	2.91955	0.326	0.106276
TG	Leadership	3.73	72	I have often been a leader of groups I have belonged to.	1.533	0.537	3.53601	0.558	0.311364
TG	Leadership	3.73	102	In meetings, I usually let others do the talking.	1.508	0.377	2.91421	0.404	0.163216
TG	Leadership	3.73	132	Other people often look to me to make decisions.	2.051	0.442	3.69966	0.501	0.251001
TG	Leadership	3.73	142	I like to be where the action is.	1.83	0.272	2.84456	0.321	0.103041
TG	Leadership	3.73	162	I would rather go my own way than be a leader of others.	1.272	0.426	2.86098	0.469	0.219961
TG	Leadership	3.73	222	I don't find it easy to take charge of a situation.	1.995	0.423	3.57279	0.437	0.190969
TG	Achievement/Effort	3.37	50	I have a clear set of goals and work toward them in an orderly fashion.	2.085	0.433	3.54421	0.399	0.159201
TG	Achievement/Effort	3.37	85	I am a productive person who always gets the job done.	2.63	0.348	3.80276	0.442	0.195364
TG	Achievement/Effort	3.37	110	I work hard to accomplish my goals.	2.759	0.339	3.90143	0.435	0.189225
TG	Achievement/Effort	3.37	115	I have trouble making myself do what I should.	1.69	0.444	3.18628	0.39	0.1521
TG	Achievement/Effort	3.37	140	I don't feel like I'm driven to get ahead.	1.35	0.55	3.2035	0.459	0.210681
TG	Achievement/Effort	3.37	170	I strive to achieve all I can.	1.96	0.489	3.60793	0.499	0.249001
TG	Achievement/Effort	3.37	200	I strive for excellence in everything I do.	2.573	0.353	3.76261	0.446	0.198916
TG	Achievement/Effort	3.37	235	I have a lot of self-discipline.	1.768	0.433	3.22721	0.406	0.164836
TG	Cooperation	4.47	2	I really like most people I meet.	1.545	0.454	3.57438	0.49	0.2401
TG	Cooperation	4.47	14	Some people think I'm selfish and egoistical.	1.439	0.598	4.11206	0.524	0.274576
TG	Cooperation	4.47	34	I believe that most people are basically well-intentioned.	1.771	0.406	3.58582	0.422	0.178084
TG	Cooperation	4.47	44	I try to be courteous to everyone I meet.	2.585	0.406	4.39982	0.497	0.247009
TG	Cooperation	4.47	62	I'm known as a warm and friendly person.	1.965	0.461	4.02567	0.496	0.246016
TG	Cooperation	4.47	74	Some people think of me as cold and calculating.	1.728	0.507	3.99429	0.448	0.200704
TG	Cooperation	4.47	92	Many people think of me as somewhat cold and distant.	1.663	0.507	3.92929	0.442	0.195364
TG	Cooperation	4.47	104	I generally try to be thoughtful and considerate.	2.693	0.381	4.39607	0.536	0.287296
