# Supplementary material for: The “g” in Faking: Doublethink the Validity of Personality Self-Report Measures for Applicant Selection
Source: Front Psychol. 2018 Nov 13;9:2153. doi: 10.3389/fpsyg.2018.02153 (PMC6244170; doi:10.3389/fpsyg.2018.02153)
Supplement: Supplementary file 1 [file Data_Sheet_1.zip › Data & Syntax/The g in Faking - Faking and Covariates - Cor-Matrix.dat]

sqrtElevation_P_T2	sqrtElevation_TG_T2	sqrtElevation_TV_T2	sqrtElevation_P_T3	sqrtElevation_TG_T3	sqrtElevation_TV_T3	rShape_P_T2	rShape_TG_T2	rShape_TV_T2	rShape_P_T3	rShape_TG_T3	rShape_TV_T3	gf1	gf2	gf3	gcSci	gcHum	gcSoc	epA	epD	epF	epSA	epSU
sqrtElevation_P_T2	0.0615173609068717	0.00287138548559213	-0.000760197712820127	-0.00293393192154016	-0.0107906036825449	-0.00343478978510494	0.000662711599344116	0.00801514823964667	-0.0050626382038244	-0.00432172753726041	-0.0100219908365542	-0.00385439554298848	0.00686212435996281	0.00373628253698314	0.0025025280171899	0.00541138126158666	0.00787222901908682	0.00591889600387695	0.000981119208912373	0.00181014262731397	0.00185207903709347	0.00402215187434748	0.00249251911913022
sqrtElevation_TG_T2	0.00287138548559213	0.0552203302888272	0.0197919962306824	0.00290758879892764	0.00606784362462286	0.004820146350966	-0.00269454237774688	-0.0105289896620158	-0.00526900583493454	-0.000779842338852135	0.0021980615015443	0.000446322695479314	-0.00697797295841514	-0.00480451944275078	-0.00784331081806743	-0.000288826198478737	-0.00446990628186144	-0.00285811749461242	-0.0100304728888137	-0.00821868902654417	-0.0067946836894458	-0.00543213261053602	-0.00804525516475155
sqrtElevation_TV_T2	-0.000760197712820127	0.0197919962306824	0.0529544642383407	0.00554732965103452	0.00716420894015153	0.00756259536188992	-0.00842917745344088	-0.0095486211007354	-0.00119364640287804	0.000683727904420929	-0.00326669307739763	0.00136873211956236	-0.000850296775783786	-0.00266988666202241	-0.000955546749307233	-0.00115032181691389	-0.00703179117989816	-0.00338940517091536	-0.00229469660080495	-0.000967291005362779	-0.00520351401630075	-0.00328242464563764	0.000441735696508551
sqrtElevation_P_T3	-0.00293393192154016	0.00290758879892764	0.00554732965103452	0.0177585686376273	0.0135168502044602	0.0094385710793818	0.000363296803915428	-0.00347771852841276	0.00221430618811227	0.00179052151081218	0.0015537780820141	0.000836145534385757	0.00038023316521418	0.00266301995238434	-0.000875450617078736	-0.000113214247819633	0.000452544165162579	0.000474884167552023	0.00379734242204592	0.00198507102940642	0.00194082383834825	0.00146974651826759	-0.000277223468154881
sqrtElevation_TG_T3	-0.0107906036825449	0.00606784362462286	0.00716420894015153	0.0135168502044602	0.0301930593344648	0.0140159135866118	-0.00264931532166669	-0.00237122965138836	0.00261226658135862	0.000162880016241899	0.00406707445259221	0.00190824692898931	-0.00140182153005294	0.00256042803116605	0.000278265462888941	-0.000181876960748543	-0.00255047853361102	-0.000395620443141817	0.00227125553881325	0.00602803389844497	0.00220691624223651	0.00309236423729479	0.00301802575746244
sqrtElevation_TV_T3	-0.00343478978510494	0.004820146350966	0.00756259536188992	0.0094385710793818	0.0140159135866118	0.0205897054326808	-0.00326716827279275	-0.00666742948225968	-0.00199859729472703	0.00109531424880805	0.00134784663192309	-0.000631457704255335	0.0049302668084856	0.0053148162762246	0.00556523268991266	0.00142083921631204	0.0021718104780693	0.00169714556189739	0.00319220768705933	0.00408165612321196	0.00401763360750984	0.00264672136832784	0.00170677749576632
rShape_P_T2	0.000662711599344116	-0.00269454237774688	-0.00842917745344088	0.000363296803915428	-0.00264931532166669	-0.00326716827279275	0.0322787452182779	0.0069384288535875	0.00361477833949432	0.00347975216011439	0.00285916705389512	0.00119122812317074	0.00293966763315436	0.00330289203141717	-0.00117766576960741	0.00439303263334991	0.00635914473245653	0.00546046671643022	0.00395755328172961	0.00549304291763337	0.00449020631986725	0.00517250351072167	0.00180786247613301
rShape_TG_T2	0.00801514823964667	-0.0105289896620158	-0.0095486211007354	-0.00347771852841276	-0.00237122965138836	-0.00666742948225968	0.0069384288535875	0.0881853546756169	0.0228322689251911	0.00206631740135291	0.000699222533351829	0.00434503852669582	0.00679690632677372	0.00585397268559184	0.00387159949732525	0.00476874058179848	0.010640705477942	0.00487796491239964	0.0028712232208635	0.00447399182550656	0.00490748181452679	0.00478431852032536	0.00637584108953494
rShape_TV_T2	-0.0050626382038244	-0.00526900583493454	-0.00119364640287804	0.00221430618811227	0.00261226658135862	-0.00199859729472703	0.00361477833949432	0.0228322689251911	0.0505031192539723	0.001772985736177	0.00118461354494325	0.00698060319456336	0.00507300167693709	0.0042250068236343	0.00667797749686715	0.00233878595569632	0.004364967732193	0.0037908909112359	0.000765243268457265	0.00487942222050279	0.00363619109631731	0.00145728688753164	0.00244325687416495
rShape_P_T3	-0.00432172753726041	-0.000779842338852135	0.000683727904420929	0.00179052151081218	0.000162880016241899	0.00109531424880805	0.00347975216011439	0.00206631740135291	0.001772985736177	0.0258366062248727	0.003488761942813	0.00508562089542747	0.0040424865380746	0.00296765772341547	0.000762265235050081	0.00227371263649206	0.00308483526013364	0.0017076371434048	0.00230827320839531	0.00650327375975494	0.00262371575269745	0.00729978264902539	0.00472482731470682
rShape_TG_T3	-0.0100219908365542	0.0021980615015443	-0.00326669307739763	0.0015537780820141	0.00406707445259221	0.00134784663192309	0.00285916705389512	0.000699222533351829	0.00118461354494325	0.003488761942813	0.0324456114652492	0.00314984145370837	0.00111553170047473	0.00220623182818911	-0.000641274814749292	0.00191451982873082	-0.000616869994483998	0.000841935796300777	0.00237980575995534	0.00288229987177898	0.00174408014690526	0.00043257953598829	-0.00128505744846308
rShape_TV_T3	-0.00385439554298848	0.000446322695479314	0.00136873211956236	0.000836145534385757	0.00190824692898931	-0.000631457704255335	0.00119122812317074	0.00434503852669582	0.00698060319456336	0.00508562089542747	0.00314984145370837	0.0267319857511233	-6.32917570495158e-05	0.000658777605043265	-0.00125674137838883	-0.000397743327880527	0.00331898087958269	-9.03362552214451e-05	0.00129861504488445	0.00561309474021271	0.00184959087245604	0.00232645839459572	1.60803682310106e-05
gf1	0.00686212435996281	-0.00697797295841514	-0.000850296775783786	0.00038023316521418	-0.00140182153005294	0.0049302668084856	0.00293966763315436	0.00679690632677372	0.00507300167693709	0.0040424865380746	0.00111553170047473	-6.32917570495158e-05	0.0567788122095792	0.0397402426809845	0.0416219233863685	0.0058349118493939	0.0108812373774691	0.00833702773262401	0.00597114615512724	0.00749703079760713	0.0107197100307046	0.0075618391618835	0.00776527546144807
gf2	0.00373628253698314	-0.00480451944275078	-0.00266988666202241	0.00266301995238434	0.00256042803116605	0.0053148162762246	0.00330289203141717	0.00585397268559184	0.0042250068236343	0.00296765772341547	0.00220623182818911	0.000658777605043265	0.0397402426809845	0.0682646175065268	0.0452174769715778	0.00493303061649449	0.0101985123885523	0.00649352248657702	0.00921391979283215	0.0157738535047535	0.00979335993300823	0.0138653151029389	0.0127731803031049
gf3	0.0025025280171899	-0.00784331081806743	-0.000955546749307233	-0.000875450617078736	0.000278265462888941	0.00556523268991266	-0.00117766576960741	0.00387159949732525	0.00667797749686715	0.000762265235050081	-0.000641274814749292	-0.00125674137838883	0.0416219233863685	0.0452174769715778	0.0810807349391656	0.00872191696781619	0.0124176148958179	0.0120055662282646	0.0103577761827355	0.0151380268623877	0.011258271349523	0.0140121528144286	0.0121213827139644
gcSci	0.00541138126158666	-0.000288826198478737	-0.00115032181691389	-0.000113214247819633	-0.000181876960748543	0.00142083921631204	0.00439303263334991	0.00476874058179848	0.00233878595569632	0.00227371263649206	0.00191451982873082	-0.000397743327880527	0.0058349118493939	0.00493303061649449	0.00872191696781619	0.0160406135593207	0.00720990009448707	0.00761773938587889	0.000596201677737072	0.0069015950102473	0.00322978193341723	0.00473917327766892	0.00224588023834367
gcHum	0.00787222901908682	-0.00446990628186144	-0.00703179117989816	0.000452544165162579	-0.00255047853361102	0.0021718104780693	0.00635914473245653	0.010640705477942	0.004364967732193	0.00308483526013364	-0.000616869994483998	0.00331898087958269	0.0108812373774691	0.0101985123885523	0.0124176148958179	0.00720990009448707	0.0261733412147185	0.0111607802571302	0.00393114871188612	0.00931880408190073	0.00588372083477004	0.00858109265084291	0.00695450142029129
gcSoc	0.00591889600387695	-0.00285811749461242	-0.00338940517091536	0.000474884167552023	-0.000395620443141817	0.00169714556189739	0.00546046671643022	0.00487796491239964	0.0037908909112359	0.0017076371434048	0.000841935796300777	-9.03362552214451e-05	0.00833702773262401	0.00649352248657702	0.0120055662282646	0.00761773938587889	0.0111607802571302	0.0168264494359884	0.00510467574609273	0.00468121439009573	0.00327298121603205	0.00446109709585031	0.00282207391847927
epA	0.000981119208912373	-0.0100304728888137	-0.00229469660080495	0.00379734242204592	0.00227125553881325	0.00319220768705933	0.00395755328172961	0.0028712232208635	0.000765243268457265	0.00230827320839531	0.00237980575995534	0.00129861504488445	0.00597114615512724	0.00921391979283215	0.0103577761827355	0.000596201677737072	0.00393114871188612	0.00510467574609273	0.0364482098624879	0.0194002298517432	0.017415273643569	0.0145355226439869	0.0139009182006382
epD	0.00181014262731397	-0.00821868902654417	-0.000967291005362779	0.00198507102940642	0.00602803389844497	0.00408165612321196	0.00549304291763337	0.00447399182550656	0.00487942222050279	0.00650327375975494	0.00288229987177898	0.00561309474021271	0.00749703079760713	0.0157738535047535	0.0151380268623877	0.0069015950102473	0.00931880408190073	0.00468121439009573	0.0194002298517432	0.0608513747441286	0.0242371894994226	0.0337701911626841	0.0300881163098542
epF	0.00185207903709347	-0.0067946836894458	-0.00520351401630075	0.00194082383834825	0.00220691624223651	0.00401763360750984	0.00449020631986725	0.00490748181452679	0.00363619109631731	0.00262371575269745	0.00174408014690526	0.00184959087245604	0.0107197100307046	0.00979335993300823	0.011258271349523	0.00322978193341723	0.00588372083477004	0.00327298121603205	0.017415273643569	0.0242371894994226	0.0371489927288749	0.017586765117521	0.0173430129526812
epSA	0.00402215187434748	-0.00543213261053602	-0.00328242464563764	0.00146974651826759	0.00309236423729479	0.00264672136832784	0.00517250351072167	0.00478431852032536	0.00145728688753164	0.00729978264902539	0.00043257953598829	0.00232645839459572	0.0075618391618835	0.0138653151029389	0.0140121528144286	0.00473917327766892	0.00858109265084291	0.00446109709585031	0.0145355226439869	0.0337701911626841	0.017586765117521	0.0385465223723103	0.0261231780160959
epSU	0.00249251911913022	-0.00804525516475155	0.000441735696508551	-0.000277223468154881	0.00301802575746244	0.00170677749576632	0.00180786247613301	0.00637584108953494	0.00244325687416495	0.00472482731470682	-0.00128505744846308	1.60803682310106e-05	0.00776527546144807	0.0127731803031049	0.0121213827139644	0.00224588023834367	0.00695450142029129	0.00282207391847927	0.0139009182006382	0.0300881163098542	0.0173430129526812	0.0261231780160959	0.0400428588015671
