# Supplementary material for: The “g” in Faking: Doublethink the Validity of Personality Self-Report Measures for Applicant Selection
Source: Front Psychol. 2018 Nov 13;9:2153. doi: 10.3389/fpsyg.2018.02153 (PMC6244170; doi:10.3389/fpsyg.2018.02153)
Supplement: Supplementary file 1 [file Data_Sheet_1.zip › Data & Syntax/Study 2_data faking NEO tv_radio.csv]

ftv_NEO44	ftv_NEO65	ftv_NEO99	ftv_NEO104	ftv_NEO125	ftv_NEO129	ftv_NEO165	ftv_NEO189R	OT_INTEG_44	OT_INTEG_65	OT_INTEG_99	OT_INTEG_104	OT_INTEG_125	OT_INTEG_129	OT_INTEG_165	OT_INTEG_189	ftv_NEO3	ftv_NEO23	ftv_NEO63	ftv_NEO98	ftv_NEO173	ftv_NEO188	ftv_NEO203	ftv_NEO233	OT_INNO_3	OT_INNO_23	OT_INNO_63	OT_INNO_98	OT_INNO_173	OT_INNO_188	OT_INNO_203	OT_INNO_233	ftv_NEO12	ftv_NEO42	ftv_NEO72	ftv_NEO102R	ftv_NEO132	ftv_NEO142	ftv_NEO162	ftv_NEO222	OT_LEAD_12	OT_LEAD_42	OT_LEAD_72	OT_LEAD_102	OT_LEAD_132	OT_LEAD_142	OT_LEAD_162	OT_LEAD_222	ftv_NEO1	ftv_NEO36
5,00	5,00	4,00	5,00	5,00	5,00	5,00	4,00	4,23136	4,00556	3,83312	4,23856	3,62436	4,13244	3,86392	4,09788	5,00	4,00	3,00	4,00	4,00	5,00	5,00	5,00	4,09665	3,58735	3,32525	3,91265	3,87865	3,1675	4,1307	4,05645	3,00	5,00	5,00	5,00	5,00	5,00	5,00	5,00	2,81627	2,89945	3,50379	2,89159	3,67314	2,82824	2,83542	3,54741	1,00	1,00
5,00	5,00	4,00	5,00	4,90	4,00	4,00	1,00	4,23136	4,00556	3,83312	4,23856	3,62436	4,13244	3,86392	4,09788	4,60	3,30	3,00	4,20	5,00	4,10	5,00	5,00	4,09665	3,58735	3,32525	3,91265	3,87865	3,1675	4,1307	4,05645	3,20	4,10	5,00	5,00	5,00	5,00	4,00	5,00	2,81627	2,89945	3,50379	2,89159	3,67314	2,82824	2,83542	3,54741	1,00	1,00
5,00	5,00	1,00	4,00	5,00	1,00	1,00	5,00	4,23136	4,00556	3,83312	4,23856	3,62436	4,13244	3,86392	4,09788	5,00	5,00	4,00	5,00	5,00	5,00	5,00	5,00	4,09665	3,58735	3,32525	3,91265	3,87865	3,1675	4,1307	4,05645	5,00	5,00	5,00	5,00	5,00	5,00	4,00	5,00	2,81627	2,89945	3,50379	2,89159	3,67314	2,82824	2,83542	3,54741	1,00	1,00
4,90	5,00	2,00	4,70	5,00	4,00	4,00	4,00	4,23136	4,00556	3,83312	4,23856	3,62436	4,13244	3,86392	4,09788	5,00	5,00	4,80	5,00	5,00	4,40	5,00	5,00	4,09665	3,58735	3,32525	3,91265	3,87865	3,1675	4,1307	4,05645	4,80	5,00	5,00	5,00	5,00	5,00	4,80	5,00	2,81627	2,89945	3,50379	2,89159	3,67314	2,82824	2,83542	3,54741	1,00	1,00
5,00	5,00	5,00	5,00	5,00	5,00	5,00	1,00	4,23136	4,00556	3,83312	4,23856	3,62436	4,13244	3,86392	4,09788	4,00	3,00	3,00	4,80	3,10	5,00	5,00	5,00	4,09665	3,58735	3,32525	3,91265	3,87865	3,1675	4,1307	4,05645	3,00	5,00	5,00	5,00	5,00	4,80	3,10	5,00	2,81627	2,89945	3,50379	2,89159	3,67314	2,82824	2,83542	3,54741	1,00	1,00
5,00	5,00	5,00	5,00	4,00	5,00	5,00	1,00	4,23136	4,00556	3,83312	4,23856	3,62436	4,13244	3,86392	4,09788	5,00	4,00	5,00	5,00	5,00	4,00	5,00	5,00	4,09665	3,58735	3,32525	3,91265	3,87865	3,1675	4,1307	4,05645	4,00	5,00	5,00	5,00	5,00	5,00	5,00	5,00	2,81627	2,89945	3,50379	2,89159	3,67314	2,82824	2,83542	3,54741	1,00	1,00
5,00	5,00	3,00	4,00	5,00	3,10	4,00	1,00	4,23136	4,00556	3,83312	4,23856	3,62436	4,13244	3,86392	4,09788	3,10	3,00	3,00	3,00	4,00	3,30	5,00	5,00	4,09665	3,58735	3,32525	3,91265	3,87865	3,1675	4,1307	4,05645	4,00	5,00	5,00	5,00	5,00	5,00	4,00	5,00	2,81627	2,89945	3,50379	2,89159	3,67314	2,82824	2,83542	3,54741	1,00	1,00
5,00	5,00	5,00	5,00	5,00	3,00	5,00	1,00	4,23136	4,00556	3,83312	4,23856	3,62436	4,13244	3,86392	4,09788	5,00	5,00	5,00	3,00	5,00	5,00	5,00	5,00	4,09665	3,58735	3,32525	3,91265	3,87865	3,1675	4,1307	4,05645	4,00	5,00	5,00	5,00	5,00	5,00	5,00	5,00	2,81627	2,89945	3,50379	2,89159	3,67314	2,82824	2,83542	3,54741	1,00	1,00
5,00	5,00	5,00	5,00	5,00	5,00	5,00	4,00	4,23136	4,00556	3,83312	4,23856	3,62436	4,13244	3,86392	4,09788	5,00	5,00	4,00	5,00	5,00	5,00	5,00	5,00	4,09665	3,58735	3,32525	3,91265	3,87865	3,1675	4,1307	4,05645	3,00	4,00	5,00	4,00	5,00	5,00	4,00	5,00	2,81627	2,89945	3,50379	2,89159	3,67314	2,82824	2,83542	3,54741	1,00	1,00
5,00	5,00	5,00	5,00	5,00	5,00	5,00	1,00	4,23136	4,00556	3,83312	4,23856	3,62436	4,13244	3,86392	4,09788	5,00	5,00	5,00	5,00	5,00	5,00	5,00	5,00	4,09665	3,58735	3,32525	3,91265	3,87865	3,1675	4,1307	4,05645	3,00	5,00	5,00	3,00	5,00	5,00	5,00	5,00	2,81627	2,89945	3,50379	2,89159	3,67314	2,82824	2,83542	3,54741	1,00	1,00
5,00	5,00	1,60	5,00	5,00	5,00	3,60	5,00	4,23136	4,00556	3,83312	4,23856	3,62436	4,13244	3,86392	4,09788	5,00	5,00	5,00	5,00	5,00	5,00	5,00	5,00	4,09665	3,58735	3,32525	3,91265	3,87865	3,1675	4,1307	4,05645	5,00	5,00	4,30	5,00	3,70	5,00	5,00	1,00	2,81627	2,89945	3,50379	2,89159	3,67314	2,82824	2,83542	3,54741	5,00	1,00
5,00	5,00	1,00	2,10	4,00	4,00	1,60	3,80	4,23136	4,00556	3,83312	4,23856	3,62436	4,13244	3,86392	4,09788	5,00	5,00	5,00	5,00	5,00	5,00	5,00	5,00	4,09665	3,58735	3,32525	3,91265	3,87865	3,1675	4,1307	4,05645	4,60	5,00	4,50	5,00	5,00	5,00	2,30	5,00	2,81627	2,89945	3,50379	2,89159	3,67314	2,82824	2,83542	3,54741	1,00	1,40
5,00	5,00	5,00	5,00	5,00	5,00	5,00	1,00	4,23136	4,00556	3,83312	4,23856	3,62436	4,13244	3,86392	4,09788	4,50	5,00	4,00	5,00	5,00	5,00	5,00	5,00	4,09665	3,58735	3,32525	3,91265	3,87865	3,1675	4,1307	4,05645	5,00	5,00	5,00	5,00	5,00	5,00	3,00	5,00	2,81627	2,89945	3,50379	2,89159	3,67314	2,82824	2,83542	3,54741	1,00	1,00
5,00	5,00	2,40	4,40	5,00	5,00	3,20	4,30	4,23136	4,00556	3,83312	4,23856	3,62436	4,13244	3,86392	4,09788	5,00	4,70	4,30	4,70	4,60	4,80	5,00	5,00	4,09665	3,58735	3,32525	3,91265	3,87865	3,1675	4,1307	4,05645	5,00	5,00	5,00	4,30	5,00	5,00	4,80	5,00	2,81627	2,89945	3,50379	2,89159	3,67314	2,82824	2,83542	3,54741	1,50	1,00
5,00	5,00	4,00	4,00	3,80	5,00	4,00	1,00	4,23136	4,00556	3,83312	4,23856	3,62436	4,13244	3,86392	4,09788	5,00	4,40	2,00	5,00	2,00	3,40	4,00	4,00	4,09665	3,58735	3,32525	3,91265	3,87865	3,1675	4,1307	4,05645	3,20	4,60	5,00	5,00	1,00	4,00	4,20	5,00	2,81627	2,89945	3,50379	2,89159	3,67314	2,82824	2,83542	3,54741	1,70	1,00
5,00	4,90	4,90	5,00	5,00	5,00	5,00	4,00	4,23136	4,00556	3,83312	4,23856	3,62436	4,13244	3,86392	4,09788	5,00	5,00	4,00	5,00	5,00	5,00	5,00	5,00	4,09665	3,58735	3,32525	3,91265	3,87865	3,1675	4,1307	4,05645	4,90	4,90	5,00	3,00	5,00	5,00	5,00	5,00	2,81627	2,89945	3,50379	2,89159	3,67314	2,82824	2,83542	3,54741	1,00	1,00
4,00	5,00	2,00	4,00	5,00	4,50	5,00	2,00	4,23136	4,00556	3,83312	4,23856	3,62436	4,13244	3,86392	4,09788	5,00	5,00	3,10	4,00	4,60	4,00	5,00	5,00	4,09665	3,58735	3,32525	3,91265	3,87865	3,1675	4,1307	4,05645	5,00	4,90	5,00	4,90	5,00	5,00	4,90	4,90	2,81627	2,89945	3,50379	2,89159	3,67314	2,82824	2,83542	3,54741	1,00	1,00
4,90	4,90	3,00	5,00	4,90	4,90	3,00	3,00	4,23136	4,00556	3,83312	4,23856	3,62436	4,13244	3,86392	4,09788	4,80	5,00	4,00	4,00	4,90	5,00	5,00	5,00	4,09665	3,58735	3,32525	3,91265	3,87865	3,1675	4,1307	4,05645	1,60	4,90	4,80	3,00	4,50	5,00	3,00	4,50	2,81627	2,89945	3,50379	2,89159	3,67314	2,82824	2,83542	3,54741	2,00	1,00
5,00	5,00	3,00	5,00	5,00	5,00	5,00	2,70	4,23136	4,00556	3,83312	4,23856	3,62436	4,13244	3,86392	4,09788	4,00	4,00	3,00	4,00	3,80	4,00	4,00	4,00	4,09665	3,58735	3,32525	3,91265	3,87865	3,1675	4,1307	4,05645	3,80	4,50	5,00	3,00	4,60	5,00	4,00	1,00	2,81627	2,89945	3,50379	2,89159	3,67314	2,82824	2,83542	3,54741	1,00	1,00
5,00	5,00	4,90	5,00	5,00	5,00	5,00	2,00	4,23136	4,00556	3,83312	4,23856	3,62436	4,13244	3,86392	4,09788	3,50	4,90	3,60	4,00	4,90	5,00	5,00	5,00	4,09665	3,58735	3,32525	3,91265	3,87865	3,1675	4,1307	4,05645	4,00	4,90	5,00	4,90	5,00	5,00	3,50	4,90	2,81627	2,89945	3,50379	2,89159	3,67314	2,82824	2,83542	3,54741	1,60	1,00
4,00	4,00	5,00	4,00	4,00	4,00	4,00	1,00	4,23136	4,00556	3,83312	4,23856	3,62436	4,13244	3,86392	4,09788	4,00	4,00	4,00	4,00	4,00	4,00	4,00	4,00	4,09665	3,58735	3,32525	3,91265	3,87865	3,1675	4,1307	4,05645	1,10	4,90	4,00	4,00	4,00	4,90	5,00	4,00	2,81627	2,89945	3,50379	2,89159	3,67314	2,82824	2,83542	3,54741	1,90	2,00
5,00	5,00	2,90	5,00	5,00	5,00	3,00	4,00	4,23136	4,00556	3,83312	4,23856	3,62436	4,13244	3,86392	4,09788	5,00	5,00	4,00	5,00	5,00	5,00	5,00	5,00	4,09665	3,58735	3,32525	3,91265	3,87865	3,1675	4,1307	4,05645	5,00	5,00	5,00	5,00	5,00	5,00	4,90	5,00	2,81627	2,89945	3,50379	2,89159	3,67314	2,82824	2,83542	3,54741	1,00	1,00
5,00	5,00	4,90	5,00	5,00	5,00	5,00	3,30	4,23136	4,00556	3,83312	4,23856	3,62436	4,13244	3,86392	4,09788	5,00	3,60	3,10	3,90	3,00	3,00	5,00	5,00	4,09665	3,58735	3,32525	3,91265	3,87865	3,1675	4,1307	4,05645	5,00	4,90	5,00	4,00	5,00	5,00	4,90	4,90	2,81627	2,89945	3,50379	2,89159	3,67314	2,82824	2,83542	3,54741	1,00	1,00
5,00	5,00	4,90	5,00	5,00	4,90	3,80	1,00	4,23136	4,00556	3,83312	4,23856	3,62436	4,13244	3,86392	4,09788	4,90	4,90	4,90	5,00	4,90	5,00	4,90	5,00	4,09665	3,58735	3,32525	3,91265	3,87865	3,1675	4,1307	4,05645	5,00	4,90	5,00	4,90	4,90	5,00	3,00	4,90	2,81627	2,89945	3,50379	2,89159	3,67314	2,82824	2,83542	3,54741	1,10	1,10
5,00	5,00	4,00	5,00	5,00	5,00	4,00	1,10	4,23136	4,00556	3,83312	4,23856	3,62436	4,13244	3,86392	4,09788	4,00	4,90	3,80	5,00	4,90	4,00	5,00	5,00	4,09665	3,58735	3,32525	3,91265	3,87865	3,1675	4,1307	4,05645	4,00	4,90	5,00	4,00	5,00	5,00	4,00	4,90	2,81627	2,89945	3,50379	2,89159	3,67314	2,82824	2,83542	3,54741	1,10	1,10
5,00	5,00	4,80	5,00	5,00	1,20	5,00	1,20	4,23136	4,00556	3,83312	4,23856	3,62436	4,13244	3,86392	4,09788	5,00	5,00	4,00	5,00	4,90	5,00	5,00	5,00	4,09665	3,58735	3,32525	3,91265	3,87865	3,1675	4,1307	4,05645	1,20	4,80	5,00	4,80	5,00	5,00	4,80	4,80	2,81627	2,89945	3,50379	2,89159	3,67314	2,82824	2,83542	3,54741	4,80	2,00
5,00	5,00	4,90	5,00	5,00	5,00	5,00	1,10	4,23136	4,00556	3,83312	4,23856	3,62436	4,13244	3,86392	4,09788	5,00	5,00	4,00	5,00	3,60	5,00	5,00	5,00	4,09665	3,58735	3,32525	3,91265	3,87865	3,1675	4,1307	4,05645	4,10	4,80	5,00	1,00	5,00	5,00	4,80	4,90	2,81627	2,89945	3,50379	2,89159	3,67314	2,82824	2,83542	3,54741	1,00	1,00
5,00	5,00	2,00	4,00	5,00	2,00	3,80	4,50	4,23136	4,00556	3,83312	4,23856	3,62436	4,13244	3,86392	4,09788	4,80	4,90	4,00	5,00	5,00	5,00	4,00	5,00	4,09665	3,58735	3,32525	3,91265	3,87865	3,1675	4,1307	4,05645	5,00	5,00	5,00	5,00	5,00	5,00	5,00	5,00	2,81627	2,89945	3,50379	2,89159	3,67314	2,82824	2,83542	3,54741	1,00	1,00
5,00	4,90	4,00	4,80	4,90	4,00	4,90	1,00	4,23136	4,00556	3,83312	4,23856	3,62436	4,13244	3,86392	4,09788	4,90	4,00	4,00	4,00	3,90	4,00	4,90	4,90	4,09665	3,58735	3,32525	3,91265	3,87865	3,1675	4,1307	4,05645	4,90	4,90	4,90	4,00	5,00	5,00	4,00	5,00	2,81627	2,89945	3,50379	2,89159	3,67314	2,82824	2,83542	3,54741	1,10	1,10
4,40	4,90	3,00	4,00	5,00	4,00	4,00	3,50	4,23136	4,00556	3,83312	4,23856	3,62436	4,13244	3,86392	4,09788	4,40	4,00	4,00	4,00	4,80	4,70	4,00	4,50	4,09665	3,58735	3,32525	3,91265	3,87865	3,1675	4,1307	4,05645	4,00	5,00	5,00	3,40	4,80	5,00	4,90	5,00	2,81627	2,89945	3,50379	2,89159	3,67314	2,82824	2,83542	3,54741	1,50	1,50
4,10	5,00	3,00	4,00	4,30	3,00	2,00	1,00	4,23136	4,00556	3,83312	4,23856	3,62436	4,13244	3,86392	4,09788	4,80	4,00	3,50	4,00	3,00	4,00	4,00	4,00	4,09665	3,58735	3,32525	3,91265	3,87865	3,1675	4,1307	4,05645	3,50	3,00	5,00	4,00	4,40	4,90	4,00	3,00	2,81627	2,89945	3,50379	2,89159	3,67314	2,82824	2,83542	3,54741	3,00	2,00
4,20	4,90	1,80	4,20	4,90	2,20	3,10	4,10	4,23136	4,00556	3,83312	4,23856	3,62436	4,13244	3,86392	4,09788	4,40	4,90	3,10	4,10	1,10	4,10	4,90	4,30	4,09665	3,58735	3,32525	3,91265	3,87865	3,1675	4,1307	4,05645	3,90	4,90	4,90	4,80	4,20	4,90	3,20	4,90	2,81627	2,89945	3,50379	2,89159	3,67314	2,82824	2,83542	3,54741	1,20	1,10
5,00	4,90	4,00	4,80	4,90	4,00	4,00	4,00	4,23136	4,00556	3,83312	4,23856	3,62436	4,13244	3,86392	4,09788	4,90	4,00	4,00	3,50	4,60	4,00	4,90	4,90	4,09665	3,58735	3,32525	3,91265	3,87865	3,1675	4,1307	4,05645	4,90	4,90	4,90	4,90	4,90	4,90	4,80	4,90	2,81627	2,89945	3,50379	2,89159	3,67314	2,82824	2,83542	3,54741	4,90	1,10
4,90	4,90	4,90	4,90	4,90	4,90	4,90	1,10	4,23136	4,00556	3,83312	4,23856	3,62436	4,13244	3,86392	4,09788	4,90	4,90	1,10	4,40	4,90	4,00	4,90	4,90	4,09665	3,58735	3,32525	3,91265	3,87865	3,1675	4,1307	4,05645	4,90	4,90	4,90	4,90	5,00	4,00	4,90	4,90	2,81627	2,89945	3,50379	2,89159	3,67314	2,82824	2,83542	3,54741	1,10	1,10
5,00	5,00	5,00	5,00	5,00	4,70	5,00	1,00	4,23136	4,00556	3,83312	4,23856	3,62436	4,13244	3,86392	4,09788	4,40	4,50	3,90	4,50	5,00	4,00	5,00	5,00	4,09665	3,58735	3,32525	3,91265	3,87865	3,1675	4,1307	4,05645	4,60	5,00	5,00	2,50	5,00	5,00	5,00	4,90	2,81627	2,89945	3,50379	2,89159	3,67314	2,82824	2,83542	3,54741	1,00	1,00
5,00	5,00	2,40	4,90	4,90	3,40	4,60	2,90	4,23136	4,00556	3,83312	4,23856	3,62436	4,13244	3,86392	4,09788	3,20	4,30	3,00	4,40	4,80	4,00	4,90	4,00	4,09665	3,58735	3,32525	3,91265	3,87865	3,1675	4,1307	4,05645	4,40	4,80	4,80	4,10	4,70	5,00	1,80	1,00	2,81627	2,89945	3,50379	2,89159	3,67314	2,82824	2,83542	3,54741	1,00	1,10
4,90	4,90	4,00	4,40	4,80	4,80	4,90	4,30	4,23136	4,00556	3,83312	4,23856	3,62436	4,13244	3,86392	4,09788	4,80	4,80	2,00	4,40	4,60	5,00	4,80	4,80	4,09665	3,58735	3,32525	3,91265	3,87865	3,1675	4,1307	4,05645	4,40	4,90	4,80	4,50	4,80	4,90	3,00	4,10	2,81627	2,89945	3,50379	2,89159	3,67314	2,82824	2,83542	3,54741	1,40	1,20
4,90	5,00	4,80	4,90	4,80	1,10	4,90	1,10	4,23136	4,00556	3,83312	4,23856	3,62436	4,13244	3,86392	4,09788	4,80	5,00	4,40	4,50	4,60	4,50	4,90	4,90	4,09665	3,58735	3,32525	3,91265	3,87865	3,1675	4,1307	4,05645	4,40	4,90	4,90	4,90	4,90	4,80	4,30	4,80	2,81627	2,89945	3,50379	2,89159	3,67314	2,82824	2,83542	3,54741	1,10	1,00
4,90	4,90	4,90	4,90	4,90	4,90	4,90	1,10	4,23136	4,00556	3,83312	4,23856	3,62436	4,13244	3,86392	4,09788	5,00	3,00	1,20	3,10	4,90	1,10	4,90	4,80	4,09665	3,58735	3,32525	3,91265	3,87865	3,1675	4,1307	4,05645	2,10	4,90	4,90	4,90	4,90	3,00	2,90	4,90	2,81627	2,89945	3,50379	2,89159	3,67314	2,82824	2,83542	3,54741	1,10	1,10
4,90	4,90	4,90	4,90	4,90	4,90	4,90	4,90	4,23136	4,00556	3,83312	4,23856	3,62436	4,13244	3,86392	4,09788	4,90	4,90	4,90	4,90	4,90	4,90	4,90	4,90	4,09665	3,58735	3,32525	3,91265	3,87865	3,1675	4,1307	4,05645	4,90	4,90	4,90	4,90	4,90	4,90	4,90	4,90	2,81627	2,89945	3,50379	2,89159	3,67314	2,82824	2,83542	3,54741	1,10	1,10
5,00	5,00	4,70	4,90	5,00	5,00	5,00	1,20	4,23136	4,00556	3,83312	4,23856	3,62436	4,13244	3,86392	4,09788	5,00	4,30	3,60	4,90	4,70	5,00	5,00	5,00	4,09665	3,58735	3,32525	3,91265	3,87865	3,1675	4,1307	4,05645	3,00	4,00	4,90	4,70	5,00	5,00	3,90	4,80	2,81627	2,89945	3,50379	2,89159	3,67314	2,82824	2,83542	3,54741	1,00	1,00
4,90	4,80	4,60	4,80	4,90	4,90	4,80	2,40	4,23136	4,00556	3,83312	4,23856	3,62436	4,13244	3,86392	4,09788	4,40	4,80	3,90	4,90	4,80	4,90	4,80	4,90	4,09665	3,58735	3,32525	3,91265	3,87865	3,1675	4,1307	4,05645	4,90	4,90	4,90	4,50	4,90	4,80	3,40	4,90	2,81627	2,89945	3,50379	2,89159	3,67314	2,82824	2,83542	3,54741	1,20	1,10
4,90	4,90	3,20	4,90	4,90	4,90	4,90	2,30	4,23136	4,00556	3,83312	4,23856	3,62436	4,13244	3,86392	4,09788	4,60	4,30	4,20	3,90	5,00	4,40	4,90	4,90	4,09665	3,58735	3,32525	3,91265	3,87865	3,1675	4,1307	4,05645	4,50	4,90	4,90	4,30	4,90	4,90	4,90	4,90	2,81627	2,89945	3,50379	2,89159	3,67314	2,82824	2,83542	3,54741	1,00	1,10
4,90	5,00	4,00	4,90	4,90	4,90	4,90	2,00	4,23136	4,00556	3,83312	4,23856	3,62436	4,13244	3,86392	4,09788	3,00	3,60	2,00	4,00	4,00	4,00	4,90	5,00	4,09665	3,58735	3,32525	3,91265	3,87865	3,1675	4,1307	4,05645	4,00	4,90	4,90	4,50	4,60	4,90	4,80	4,90	2,81627	2,89945	3,50379	2,89159	3,67314	2,82824	2,83542	3,54741	1,60	1,00
4,90	4,90	4,90	4,90	4,80	4,90	4,90	1,20	4,23136	4,00556	3,83312	4,23856	3,62436	4,13244	3,86392	4,09788	4,90	4,90	4,90	4,80	4,90	5,00	5,00	4,90	4,09665	3,58735	3,32525	3,91265	3,87865	3,1675	4,1307	4,05645	3,30	4,90	4,80	4,90	4,90	4,90	3,50	4,70	2,81627	2,89945	3,50379	2,89159	3,67314	2,82824	2,83542	3,54741	1,10	1,10
5,00	5,00	4,50	5,00	5,00	5,00	5,00	3,00	4,23136	4,00556	3,83312	4,23856	3,62436	4,13244	3,86392	4,09788	5,00	5,00	3,00	5,00	5,00	5,00	5,00	5,00	4,09665	3,58735	3,32525	3,91265	3,87865	3,1675	4,1307	4,05645	5,00	5,00	5,00	5,00	5,00	5,00	3,00	5,00	2,81627	2,89945	3,50379	2,89159	3,67314	2,82824	2,83542	3,54741	1,00	1,00
5,00	5,00	4,10	5,00	5,00	5,00	5,00	3,20	4,23136	4,00556	3,83312	4,23856	3,62436	4,13244	3,86392	4,09788	4,00	5,00	3,00	3,00	1,00	4,00	5,00	5,00	4,09665	3,58735	3,32525	3,91265	3,87865	3,1675	4,1307	4,05645	4,00	5,00	5,00	4,00	5,00	4,90	5,00	5,00	2,81627	2,89945	3,50379	2,89159	3,67314	2,82824	2,83542	3,54741	1,00	1,00
5,00	5,00	3,10	5,00	5,00	4,70	3,50	4,00	4,23136	4,00556	3,83312	4,23856	3,62436	4,13244	3,86392	4,09788	4,20	4,80	4,10	4,40	3,90	4,10	5,00	5,00	4,09665	3,58735	3,32525	3,91265	3,87865	3,1675	4,1307	4,05645	5,00	4,90	5,00	5,00	5,00	5,00	5,00	5,00	2,81627	2,89945	3,50379	2,89159	3,67314	2,82824	2,83542	3,54741	1,10	1,00
5,00	5,00	4,00	4,00	4,90	4,80	4,70	5,00	4,23136	4,00556	3,83312	4,23856	3,62436	4,13244	3,86392	4,09788	3,60	4,00	2,00	4,00	4,90	4,80	4,80	4,70	4,09665	3,58735	3,32525	3,91265	3,87865	3,1675	4,1307	4,05645	4,50	4,00	4,70	4,00	4,90	4,90	4,00	5,00	2,81627	2,89945	3,50379	2,89159	3,67314	2,82824	2,83542	3,54741	1,20	1,20
4,80	5,00	4,90	4,90	4,80	4,90	4,80	1,10	4,23136	4,00556	3,83312	4,23856	3,62436	4,13244	3,86392	4,09788	4,80	4,00	4,00	4,80	4,90	4,90	4,80	4,90	4,09665	3,58735	3,32525	3,91265	3,87865	3,1675	4,1307	4,05645	4,00	4,90	4,80	4,80	4,90	4,00	3,00	4,90	2,81627	2,89945	3,50379	2,89159	3,67314	2,82824	2,83542	3,54741	1,90	1,20
4,90	4,60	4,90	4,00	4,20	4,10	4,00	1,20	4,23136	4,00556	3,83312	4,23856	3,62436	4,13244	3,86392	4,09788	4,10	3,00	4,00	3,80	4,70	3,90	3,90	3,90	4,09665	3,58735	3,32525	3,91265	3,87865	3,1675	4,1307	4,05645	4,60	4,80	4,00	4,90	4,00	4,80	4,70	4,80	2,81627	2,89945	3,50379	2,89159	3,67314	2,82824	2,83542	3,54741	2,10	1,30
5,00	4,80	4,10	5,00	4,90	4,90	5,00	3,10	4,23136	4,00556	3,83312	4,23856	3,62436	4,13244	3,86392	4,09788	4,30	4,40	3,90	4,00	4,80	4,50	4,90	4,90	4,09665	3,58735	3,32525	3,91265	3,87865	3,1675	4,1307	4,05645	3,50	4,80	4,90	4,70	4,60	4,30	4,70	4,80	2,81627	2,89945	3,50379	2,89159	3,67314	2,82824	2,83542	3,54741	1,00	1,00
4,80	5,00	1,90	4,00	3,90	2,40	1,70	4,40	4,23136	4,00556	3,83312	4,23856	3,62436	4,13244	3,86392	4,09788	4,70	4,00	4,20	4,00	4,00	3,90	4,00	4,10	4,09665	3,58735	3,32525	3,91265	3,87865	3,1675	4,1307	4,05645	2,00	4,00	3,10	4,00	3,00	4,70	3,00	1,50	2,81627	2,89945	3,50379	2,89159	3,67314	2,82824	2,83542	3,54741	2,40	2,00
4,80	4,00	2,20	3,00	4,30	4,00	3,00	3,00	4,23136	4,00556	3,83312	4,23856	3,62436	4,13244	3,86392	4,09788	3,00	4,20	3,00	4,70	3,90	4,70	4,40	4,50	4,09665	3,58735	3,32525	3,91265	3,87865	3,1675	4,1307	4,05645	4,80	4,00	3,70	4,00	3,70	4,80	4,00	4,20	2,81627	2,89945	3,50379	2,89159	3,67314	2,82824	2,83542	3,54741	2,00	3,00
5,00	5,00	4,00	5,00	5,00	4,00	4,00	2,10	4,23136	4,00556	3,83312	4,23856	3,62436	4,13244	3,86392	4,09788	3,00	3,40	1,90	4,10	3,90	4,00	4,00	4,00	4,09665	3,58735	3,32525	3,91265	3,87865	3,1675	4,1307	4,05645	4,20	4,80	5,00	4,00	4,00	4,00	3,00	5,00	2,81627	2,89945	3,50379	2,89159	3,67314	2,82824	2,83542	3,54741	2,00	2,00
4,60	5,00	3,40	4,10	4,00	4,10	3,80	2,00	4,23136	4,00556	3,83312	4,23856	3,62436	4,13244	3,86392	4,09788	3,00	3,40	3,00	3,40	3,40	4,00	3,70	4,40	4,09665	3,58735	3,32525	3,91265	3,87865	3,1675	4,1307	4,05645	4,60	4,90	5,00	4,90	4,60	5,00	5,00	5,00	2,81627	2,89945	3,50379	2,89159	3,67314	2,82824	2,83542	3,54741	1,10	1,10
4,90	4,90	4,80	4,90	4,90	4,90	4,90	1,20	4,23136	4,00556	3,83312	4,23856	3,62436	4,13244	3,86392	4,09788	4,90	4,00	4,00	4,90	4,90	4,90	4,90	5,00	4,09665	3,58735	3,32525	3,91265	3,87865	3,1675	4,1307	4,05645	2,10	4,80	4,90	4,90	4,10	4,90	4,70	1,10	2,81627	2,89945	3,50379	2,89159	3,67314	2,82824	2,83542	3,54741	2,00	1,10
4,80	4,80	4,70	4,80	4,80	4,80	5,00	2,00	4,23136	4,00556	3,83312	4,23856	3,62436	4,13244	3,86392	4,09788	4,80	3,90	2,20	4,80	1,80	3,40	4,80	4,80	4,09665	3,58735	3,32525	3,91265	3,87865	3,1675	4,1307	4,05645	3,10	4,80	4,50	3,20	4,20	4,90	3,10	1,90	2,81627	2,89945	3,50379	2,89159	3,67314	2,82824	2,83542	3,54741	4,10	1,50
4,40	4,90	1,40	4,60	4,70	4,50	2,90	3,90	4,23136	4,00556	3,83312	4,23856	3,62436	4,13244	3,86392	4,09788	4,50	4,70	3,20	4,00	3,80	4,20	4,90	4,90	4,09665	3,58735	3,32525	3,91265	3,87865	3,1675	4,1307	4,05645	5,00	4,90	4,90	4,10	4,80	5,00	4,90	4,00	2,81627	2,89945	3,50379	2,89159	3,67314	2,82824	2,83542	3,54741	1,40	2,20
4,80	3,40	4,90	4,50	4,80	4,80	4,90	1,10	4,23136	4,00556	3,83312	4,23856	3,62436	4,13244	3,86392	4,09788	4,80	4,10	4,50	3,20	3,70	3,40	3,40	4,20	4,09665	3,58735	3,32525	3,91265	3,87865	3,1675	4,1307	4,05645	2,10	3,40	4,40	3,00	4,40	4,40	3,20	4,60	2,81627	2,89945	3,50379	2,89159	3,67314	2,82824	2,83542	3,54741	1,20	1,30
4,80	4,90	4,90	4,90	4,80	4,80	4,00	1,10	4,23136	4,00556	3,83312	4,23856	3,62436	4,13244	3,86392	4,09788	3,80	3,10	3,00	3,60	4,90	4,00	4,80	4,90	4,09665	3,58735	3,32525	3,91265	3,87865	3,1675	4,1307	4,05645	3,00	4,90	4,80	4,90	1,10	4,90	4,90	4,90	2,81627	2,89945	3,50379	2,89159	3,67314	2,82824	2,83542	3,54741	1,20	2,00
4,90	4,90	4,80	4,80	4,80	4,90	4,90	1,10	4,23136	4,00556	3,83312	4,23856	3,62436	4,13244	3,86392	4,09788	3,00	3,30	1,70	4,00	2,40	4,00	4,30	4,80	4,09665	3,58735	3,32525	3,91265	3,87865	3,1675	4,1307	4,05645	4,90	4,50	4,80	4,90	4,90	4,90	4,50	4,90	2,81627	2,89945	3,50379	2,89159	3,67314	2,82824	2,83542	3,54741	1,10	1,10
5,00	5,00	3,00	4,80	5,00	4,90	4,80	3,50	4,23136	4,00556	3,83312	4,23856	3,62436	4,13244	3,86392	4,09788	4,00	4,70	4,00	4,00	4,60	4,00	4,90	4,90	4,09665	3,58735	3,32525	3,91265	3,87865	3,1675	4,1307	4,05645	4,90	4,80	4,90	4,90	4,90	5,00	3,00	4,90	2,81627	2,89945	3,50379	2,89159	3,67314	2,82824	2,83542	3,54741	3,00	1,10
5,00	4,90	3,00	4,40	4,90	4,70	3,50	3,70	4,23136	4,00556	3,83312	4,23856	3,62436	4,13244	3,86392	4,09788	4,90	4,20	3,90	4,30	4,90	4,10	4,70	4,80	4,09665	3,58735	3,32525	3,91265	3,87865	3,1675	4,1307	4,05645	3,40	4,90	5,00	4,90	4,00	4,70	4,90	5,00	2,81627	2,89945	3,50379	2,89159	3,67314	2,82824	2,83542	3,54741	1,20	1,90
4,90	4,90	4,80	4,80	4,80	4,90	4,90	1,20	4,23136	4,00556	3,83312	4,23856	3,62436	4,13244	3,86392	4,09788	2,00	3,00	1,20	4,90	4,90	5,00	4,80	4,90	4,09665	3,58735	3,32525	3,91265	3,87865	3,1675	4,1307	4,05645	4,30	4,40	4,90	3,00	4,80	4,90	4,80	4,80	2,81627	2,89945	3,50379	2,89159	3,67314	2,82824	2,83542	3,54741	1,10	1,20
4,90	4,90	5,00	4,00	4,50	4,50	4,80	1,20	4,23136	4,00556	3,83312	4,23856	3,62436	4,13244	3,86392	4,09788	4,20	4,80	2,60	4,10	4,80	4,40	4,80	4,70	4,09665	3,58735	3,32525	3,91265	3,87865	3,1675	4,1307	4,05645	3,00	4,60	4,20	2,10	4,80	4,00	4,30	4,80	2,81627	2,89945	3,50379	2,89159	3,67314	2,82824	2,83542	3,54741	1,30	1,30
5,00	5,00	3,00	4,90	5,00	5,00	5,00	1,10	4,23136	4,00556	3,83312	4,23856	3,62436	4,13244	3,86392	4,09788	5,00	4,80	4,00	4,80	4,00	4,30	4,90	5,00	4,09665	3,58735	3,32525	3,91265	3,87865	3,1675	4,1307	4,05645	4,00	4,90	5,00	4,10	5,00	5,00	4,90	4,90	2,81627	2,89945	3,50379	2,89159	3,67314	2,82824	2,83542	3,54741	1,00	1,10
5,00	4,80	4,80	5,00	5,00	5,00	5,00	1,20	4,23136	4,00556	3,83312	4,23856	3,62436	4,13244	3,86392	4,09788	5,00	3,00	2,00	4,80	3,00	3,00	4,00	5,00	4,09665	3,58735	3,32525	3,91265	3,87865	3,1675	4,1307	4,05645	1,20	4,00	5,00	4,80	5,00	5,00	2,00	4,80	2,81627	2,89945	3,50379	2,89159	3,67314	2,82824	2,83542	3,54741	2,00	1,00
5,00	1,80	1,30	1,60	4,20	1,20	1,20	5,00	4,23136	4,00556	3,83312	4,23856	3,62436	4,13244	3,86392	4,09788	2,00	4,60	1,50	3,80	4,60	4,90	4,20	1,60	4,09665	3,58735	3,32525	3,91265	3,87865	3,1675	4,1307	4,05645	4,90	4,90	4,80	4,90	3,70	4,90	4,00	4,90	2,81627	2,89945	3,50379	2,89159	3,67314	2,82824	2,83542	3,54741	1,90	4,40
4,90	4,90	3,00	4,80	4,80	4,90	4,90	1,20	4,23136	4,00556	3,83312	4,23856	3,62436	4,13244	3,86392	4,09788	4,90	4,70	2,90	4,50	3,00	4,40	4,90	4,80	4,09665	3,58735	3,32525	3,91265	3,87865	3,1675	4,1307	4,05645	2,10	4,10	4,90	1,70	4,80	4,80	4,50	4,80	2,81627	2,89945	3,50379	2,89159	3,67314	2,82824	2,83542	3,54741	1,20	1,20
4,90	4,50	1,80	4,70	4,70	4,60	4,80	4,00	4,23136	4,00556	3,83312	4,23856	3,62436	4,13244	3,86392	4,09788	4,00	3,60	2,10	4,40	4,20	4,50	4,60	4,50	4,09665	3,58735	3,32525	3,91265	3,87865	3,1675	4,1307	4,05645	4,20	4,60	4,70	3,60	4,70	4,80	1,70	4,80	2,81627	2,89945	3,50379	2,89159	3,67314	2,82824	2,83542	3,54741	2,80	1,40
4,90	4,90	3,00	4,70	5,00	4,50	4,40	3,00	4,23136	4,00556	3,83312	4,23856	3,62436	4,13244	3,86392	4,09788	4,80	3,90	4,20	5,00	2,10	4,80	4,50	4,50	4,09665	3,58735	3,32525	3,91265	3,87865	3,1675	4,1307	4,05645	5,00	5,00	5,00	5,00	4,60	4,80	5,00	5,00	2,81627	2,89945	3,50379	2,89159	3,67314	2,82824	2,83542	3,54741	5,00	2,80
4,60	4,70	4,80	4,70	4,70	4,60	4,60	1,20	4,23136	4,00556	3,83312	4,23856	3,62436	4,13244	3,86392	4,09788	4,80	1,10	1,20	2,60	1,20	1,50	4,70	4,70	4,09665	3,58735	3,32525	3,91265	3,87865	3,1675	4,1307	4,05645	1,20	1,40	4,90	4,80	4,80	4,70	4,70	4,80	2,81627	2,89945	3,50379	2,89159	3,67314	2,82824	2,83542	3,54741	1,30	1,10
4,80	4,90	4,90	4,70	4,90	4,90	4,90	4,30	4,23136	4,00556	3,83312	4,23856	3,62436	4,13244	3,86392	4,09788	2,10	2,00	2,00	2,90	4,20	2,60	4,80	4,90	4,09665	3,58735	3,32525	3,91265	3,87865	3,1675	4,1307	4,05645	4,90	4,80	4,90	4,20	4,90	5,00	4,30	4,70	2,81627	2,89945	3,50379	2,89159	3,67314	2,82824	2,83542	3,54741	1,10	1,20
4,90	4,80	4,70	4,80	4,90	4,90	4,80	1,10	4,23136	4,00556	3,83312	4,23856	3,62436	4,13244	3,86392	4,09788	4,80	4,80	4,80	4,90	4,80	4,80	4,80	4,80	4,09665	3,58735	3,32525	3,91265	3,87865	3,1675	4,1307	4,05645	4,80	4,70	4,90	4,80	4,80	4,80	1,20	4,80	2,81627	2,89945	3,50379	2,89159	3,67314	2,82824	2,83542	3,54741	1,10	1,20
4,90	4,90	1,80	5,00	4,40	5,00	2,20	3,70	4,23136	4,00556	3,83312	4,23856	3,62436	4,13244	3,86392	4,09788	4,30	4,90	4,90	3,70	4,10	4,90	5,00	4,90	4,09665	3,58735	3,32525	3,91265	3,87865	3,1675	4,1307	4,05645	4,10	4,80	4,80	4,90	4,90	4,90	4,00	4,00	2,81627	2,89945	3,50379	2,89159	3,67314	2,82824	2,83542	3,54741	1,50	1,10
5,00	5,00	1,70	4,00	4,80	3,00	2,80	4,00	4,23136	4,00556	3,83312	4,23856	3,62436	4,13244	3,86392	4,09788	4,80	4,20	4,90	4,50	4,80	4,30	4,50	4,00	4,09665	3,58735	3,32525	3,91265	3,87865	3,1675	4,1307	4,05645	4,60	4,70	4,60	5,00	4,30	5,00	4,70	5,00	2,81627	2,89945	3,50379	2,89159	3,67314	2,82824	2,83542	3,54741	2,00	1,50
4,30	4,80	3,60	4,00	4,70	4,40	4,90	2,60	4,23136	4,00556	3,83312	4,23856	3,62436	4,13244	3,86392	4,09788	4,20	3,90	1,70	4,60	4,60	4,60	4,90	4,80	4,09665	3,58735	3,32525	3,91265	3,87865	3,1675	4,1307	4,05645	4,00	4,70	4,60	4,40	4,30	4,60	4,00	4,60	2,81627	2,89945	3,50379	2,89159	3,67314	2,82824	2,83542	3,54741	1,50	1,20
2,40	4,60	4,40	2,10	4,40	2,00	2,00	4,80	4,23136	4,00556	3,83312	4,23856	3,62436	4,13244	3,86392	4,09788	4,70	4,60	4,80	4,40	4,10	4,40	4,60	4,70	4,09665	3,58735	3,32525	3,91265	3,87865	3,1675	4,1307	4,05645	4,90	4,60	4,60	4,80	4,50	4,50	4,60	4,50	2,81627	2,89945	3,50379	2,89159	3,67314	2,82824	2,83542	3,54741	1,90	3,90
4,90	4,90	3,30	4,00	4,70	2,40	3,40	3,30	4,23136	4,00556	3,83312	4,23856	3,62436	4,13244	3,86392	4,09788	4,00	4,70	3,20	3,60	3,30	3,40	4,70	4,80	4,09665	3,58735	3,32525	3,91265	3,87865	3,1675	4,1307	4,05645	4,00	4,60	4,90	4,80	4,70	4,90	4,90	4,30	2,81627	2,89945	3,50379	2,89159	3,67314	2,82824	2,83542	3,54741	1,10	1,60
5,00	4,10	1,90	4,00	4,80	4,00	3,90	3,20	4,23136	4,00556	3,83312	4,23856	3,62436	4,13244	3,86392	4,09788	3,40	3,20	2,10	4,30	3,20	4,10	3,40	3,00	4,09665	3,58735	3,32525	3,91265	3,87865	3,1675	4,1307	4,05645	3,70	4,10	4,60	3,90	4,40	4,50	4,00	4,10	2,81627	2,89945	3,50379	2,89159	3,67314	2,82824	2,83542	3,54741	1,40	2,30
5,00	5,00	5,00	5,00	5,00	5,00	5,00	1,00	4,23136	4,00556	3,83312	4,23856	3,62436	4,13244	3,86392	4,09788	5,00	5,00	3,00	5,00	5,00	5,00	5,00	5,00	4,09665	3,58735	3,32525	3,91265	3,87865	3,1675	4,1307	4,05645	3,00	5,00	5,00	5,00	5,00	5,00	5,00	5,00	2,81627	2,89945	3,50379	2,89159	3,67314	2,82824	2,83542	3,54741	1,00	1,00
5,00	5,00	2,00	4,00	5,00	5,00	3,40	4,40	4,23136	4,00556	3,83312	4,23856	3,62436	4,13244	3,86392	4,09788	4,50	4,00	4,50	4,00	5,00	4,00	5,00	5,00	4,09665	3,58735	3,32525	3,91265	3,87865	3,1675	4,1307	4,05645	2,00	5,00	5,00	5,00	5,00	5,00	4,90	1,00	2,81627	2,89945	3,50379	2,89159	3,67314	2,82824	2,83542	3,54741	5,00	1,00
4,70	4,80	3,00	4,80	4,70	4,80	3,10	4,80	4,23136	4,00556	3,83312	4,23856	3,62436	4,13244	3,86392	4,09788	4,80	4,80	4,00	4,00	4,80	4,70	4,90	4,90	4,09665	3,58735	3,32525	3,91265	3,87865	3,1675	4,1307	4,05645	4,80	4,80	4,70	4,80	4,80	4,90	2,90	4,90	2,81627	2,89945	3,50379	2,89159	3,67314	2,82824	2,83542	3,54741	1,20	1,10
5,00	4,80	4,90	4,70	4,80	5,00	4,60	1,10	4,23136	4,00556	3,83312	4,23856	3,62436	4,13244	3,86392	4,09788	4,60	2,40	2,10	2,90	4,30	4,40	4,90	4,70	4,09665	3,58735	3,32525	3,91265	3,87865	3,1675	4,1307	4,05645	4,90	4,80	4,90	4,90	4,80	4,90	3,00	4,70	2,81627	2,89945	3,50379	2,89159	3,67314	2,82824	2,83542	3,54741	1,20	1,10
4,80	4,90	4,00	4,00	4,90	4,00	4,80	2,00	4,23136	4,00556	3,83312	4,23856	3,62436	4,13244	3,86392	4,09788	4,00	3,00	3,00	4,00	4,00	4,00	4,00	4,90	4,09665	3,58735	3,32525	3,91265	3,87865	3,1675	4,1307	4,05645	4,00	4,00	4,90	4,00	4,00	4,90	4,00	4,00	2,81627	2,89945	3,50379	2,89159	3,67314	2,82824	2,83542	3,54741	2,00	1,20
4,40	4,90	4,10	4,90	4,70	4,90	4,80	3,60	4,23136	4,00556	3,83312	4,23856	3,62436	4,13244	3,86392	4,09788	3,70	4,80	2,30	4,50	4,30	4,20	4,90	4,90	4,09665	3,58735	3,32525	3,91265	3,87865	3,1675	4,1307	4,05645	4,40	4,60	4,70	4,80	4,80	4,90	4,10	4,90	2,81627	2,89945	3,50379	2,89159	3,67314	2,82824	2,83542	3,54741	1,30	1,10
4,70	4,20	3,40	3,40	4,00	4,30	4,20	2,00	4,23136	4,00556	3,83312	4,23856	3,62436	4,13244	3,86392	4,09788	3,20	3,00	2,60	3,30	2,90	3,60	3,20	3,70	4,09665	3,58735	3,32525	3,91265	3,87865	3,1675	4,1307	4,05645	3,10	3,70	3,90	3,60	4,00	4,80	2,90	4,00	2,81627	2,89945	3,50379	2,89159	3,67314	2,82824	2,83542	3,54741	1,30	1,60
4,80	4,00	2,00	4,10	4,00	2,00	4,00	3,00	4,23136	4,00556	3,83312	4,23856	3,62436	4,13244	3,86392	4,09788	4,80	4,10	4,90	4,00	4,80	4,80	4,80	4,80	4,09665	3,58735	3,32525	3,91265	3,87865	3,1675	4,1307	4,05645	4,80	4,00	4,90	4,80	2,00	4,80	2,90	1,10	2,81627	2,89945	3,50379	2,89159	3,67314	2,82824	2,83542	3,54741	3,00	2,00
5,00	4,70	4,00	4,50	5,00	4,30	5,00	3,00	4,23136	4,00556	3,83312	4,23856	3,62436	4,13244	3,86392	4,09788	5,00	4,10	3,30	4,20	4,20	4,20	4,90	4,60	4,09665	3,58735	3,32525	3,91265	3,87865	3,1675	4,1307	4,05645	3,20	5,00	5,00	3,90	4,80	4,80	4,90	1,00	2,81627	2,89945	3,50379	2,89159	3,67314	2,82824	2,83542	3,54741	1,10	1,50
4,50	4,70	4,30	3,30	4,70	4,90	4,60	1,80	4,23136	4,00556	3,83312	4,23856	3,62436	4,13244	3,86392	4,09788	4,00	3,30	3,10	3,50	3,40	3,40	4,30	4,50	4,09665	3,58735	3,32525	3,91265	3,87865	3,1675	4,1307	4,05645	3,50	4,20	3,70	3,00	4,20	3,70	3,00	4,40	2,81627	2,89945	3,50379	2,89159	3,67314	2,82824	2,83542	3,54741	2,30	1,40
4,00	4,10	3,90	4,00	4,00	4,00	4,10	2,00	4,23136	4,00556	3,83312	4,23856	3,62436	4,13244	3,86392	4,09788	4,00	3,00	3,10	4,00	4,00	4,00	4,00	4,00	4,09665	3,58735	3,32525	3,91265	3,87865	3,1675	4,1307	4,05645	2,10	3,60	4,00	2,00	4,00	4,00	2,00	4,00	2,81627	2,89945	3,50379	2,89159	3,67314	2,82824	2,83542	3,54741	1,90	2,00
4,60	4,70	4,60	4,90	4,50	4,60	4,70	1,60	4,23136	4,00556	3,83312	4,23856	3,62436	4,13244	3,86392	4,09788	4,60	4,50	3,60	4,30	4,30	4,00	4,80	4,80	4,09665	3,58735	3,32525	3,91265	3,87865	3,1675	4,1307	4,05645	4,30	4,20	4,60	4,70	4,60	4,80	4,20	4,30	2,81627	2,89945	3,50379	2,89159	3,67314	2,82824	2,83542	3,54741	1,40	1,20
5,00	4,90	2,00	4,00	4,90	4,90	4,00	3,00	4,23136	4,00556	3,83312	4,23856	3,62436	4,13244	3,86392	4,09788	4,90	4,00	3,00	4,00	4,00	5,00	4,00	4,00	4,09665	3,58735	3,32525	3,91265	3,87865	3,1675	4,1307	4,05645	4,00	4,90	5,00	4,90	5,00	4,90	4,90	4,90	2,81627	2,89945	3,50379	2,89159	3,67314	2,82824	2,83542	3,54741	1,10	1,10
4,80	4,10	2,40	4,90	4,40	4,80	4,00	2,00	4,23136	4,00556	3,83312	4,23856	3,62436	4,13244	3,86392	4,09788	4,50	4,90	4,10	4,00	4,00	4,90	4,90	4,90	4,09665	3,58735	3,32525	3,91265	3,87865	3,1675	4,1307	4,05645	3,40	3,40	4,80	4,40	4,50	4,90	4,00	4,00	2,81627	2,89945	3,50379	2,89159	3,67314	2,82824	2,83542	3,54741	1,20	1,10
4,80	4,80	3,70	4,80	4,50	4,60	4,40	1,60	4,23136	4,00556	3,83312	4,23856	3,62436	4,13244	3,86392	4,09788	4,80	3,10	2,80	4,40	4,50	4,50	4,60	4,80	4,09665	3,58735	3,32525	3,91265	3,87865	3,1675	4,1307	4,05645	2,90	4,70	4,90	4,50	4,70	4,60	4,60	4,90	2,81627	2,89945	3,50379	2,89159	3,67314	2,82824	2,83542	3,54741	1,20	1,30
4,90	3,40	4,80	4,90	2,20	4,60	4,70	1,30	4,23136	4,00556	3,83312	4,23856	3,62436	4,13244	3,86392	4,09788	3,50	4,60	2,50	4,00	3,90	4,40	3,30	4,70	4,09665	3,58735	3,32525	3,91265	3,87865	3,1675	4,1307	4,05645	1,10	1,70	3,80	1,70	3,20	1,30	4,80	4,70	2,81627	2,89945	3,50379	2,89159	3,67314	2,82824	2,83542	3,54741	4,10	3,90
5,00	5,00	2,90	5,00	5,00	4,90	3,60	3,50	4,23136	4,00556	3,83312	4,23856	3,62436	4,13244	3,86392	4,09788	4,90	5,00	4,40	5,00	4,90	5,00	5,00	5,00	4,09665	3,58735	3,32525	3,91265	3,87865	3,1675	4,1307	4,05645	5,00	3,50	5,00	4,50	4,90	5,00	4,50	5,00	2,81627	2,89945	3,50379	2,89159	3,67314	2,82824	2,83542	3,54741	1,40	1,00
4,90	4,60	3,70	4,60	4,20	2,30	2,90	4,20	4,23136	4,00556	3,83312	4,23856	3,62436	4,13244	3,86392	4,09788	4,60	4,20	3,90	4,30	4,10	4,40	4,20	4,60	4,09665	3,58735	3,32525	3,91265	3,87865	3,1675	4,1307	4,05645	2,80	3,80	4,30	3,50	3,80	4,40	2,70	3,60	2,81627	2,89945	3,50379	2,89159	3,67314	2,82824	2,83542	3,54741	1,50	1,40
5,00	5,00	3,00	5,00	3,00	4,00	4,00	3,50	4,23136	4,00556	3,83312	4,23856	3,62436	4,13244	3,86392	4,09788	4,00	3,50	4,00	3,50	3,50	3,50	3,60	3,60	4,09665	3,58735	3,32525	3,91265	3,87865	3,1675	4,1307	4,05645	3,50	4,40	3,00	3,00	3,00	5,00	3,00	5,00	2,81627	2,89945	3,50379	2,89159	3,67314	2,82824	2,83542	3,54741	2,00	1,00
4,80	4,70	3,10	4,90	4,90	4,60	4,90	1,20	4,23136	4,00556	3,83312	4,23856	3,62436	4,13244	3,86392	4,09788	4,10	4,00	3,00	4,50	4,30	4,10	4,70	4,80	4,09665	3,58735	3,32525	3,91265	3,87865	3,1675	4,1307	4,05645	4,00	4,80	4,70	4,80	4,70	4,80	4,70	4,80	2,81627	2,89945	3,50379	2,89159	3,67314	2,82824	2,83542	3,54741	1,30	1,30
5,00	5,00	3,00	3,00	5,00	5,00	3,00	4,20	4,23136	4,00556	3,83312	4,23856	3,62436	4,13244	3,86392	4,09788	5,00	4,80	5,00	4,50	4,60	5,00	5,00	5,00	4,09665	3,58735	3,32525	3,91265	3,87865	3,1675	4,1307	4,05645	5,00	4,50	5,00	4,00	4,00	5,00	1,00	4,80	2,81627	2,89945	3,50379	2,89159	3,67314	2,82824	2,83542	3,54741	3,00	1,00
5,00	4,20	3,90	4,30	4,20	5,00	4,80	2,50	4,23136	4,00556	3,83312	4,23856	3,62436	4,13244	3,86392	4,09788	3,60	3,60	3,70	3,80	4,70	4,50	4,70	4,80	4,09665	3,58735	3,32525	3,91265	3,87865	3,1675	4,1307	4,05645	4,00	4,00	4,00	3,50	4,00	4,90	3,00	4,20	2,81627	2,89945	3,50379	2,89159	3,67314	2,82824	2,83542	3,54741	2,00	1,30
5,00	4,80	3,50	4,90	3,90	4,00	3,70	3,00	4,23136	4,00556	3,83312	4,23856	3,62436	4,13244	3,86392	4,09788	4,40	4,40	4,10	4,30	4,80	4,10	4,90	4,90	4,09665	3,58735	3,32525	3,91265	3,87865	3,1675	4,1307	4,05645	4,00	3,80	3,50	4,00	3,50	4,90	3,40	2,00	2,81627	2,89945	3,50379	2,89159	3,67314	2,82824	2,83542	3,54741	2,00	1,60
4,80	4,80	1,20	4,90	4,90	4,00	4,90	1,20	4,23136	4,00556	3,83312	4,23856	3,62436	4,13244	3,86392	4,09788	4,90	4,00	4,00	4,80	4,70	4,80	4,80	4,70	4,09665	3,58735	3,32525	3,91265	3,87865	3,1675	4,1307	4,05645	4,80	4,80	4,00	4,90	4,80	4,90	4,70	4,90	2,81627	2,89945	3,50379	2,89159	3,67314	2,82824	2,83542	3,54741	2,00	1,20
4,70	4,80	4,60	4,50	4,90	4,90	4,00	1,90	4,23136	4,00556	3,83312	4,23856	3,62436	4,13244	3,86392	4,09788	3,40	4,20	2,80	3,80	4,10	4,70	4,30	4,10	4,09665	3,58735	3,32525	3,91265	3,87865	3,1675	4,1307	4,05645	3,50	4,60	4,80	4,10	4,50	4,00	4,20	4,30	2,81627	2,89945	3,50379	2,89159	3,67314	2,82824	2,83542	3,54741	1,90	1,20
4,90	4,80	4,60	4,10	4,90	4,80	4,80	1,20	4,23136	4,00556	3,83312	4,23856	3,62436	4,13244	3,86392	4,09788	4,00	3,90	2,10	4,00	4,80	4,00	4,80	4,00	4,09665	3,58735	3,32525	3,91265	3,87865	3,1675	4,1307	4,05645	3,00	4,70	4,00	4,80	4,00	4,90	3,00	4,80	2,81627	2,89945	3,50379	2,89159	3,67314	2,82824	2,83542	3,54741	1,30	1,20
4,70	4,80	3,00	4,80	4,70	4,90	4,80	3,00	4,23136	4,00556	3,83312	4,23856	3,62436	4,13244	3,86392	4,09788	4,70	4,10	4,80	3,60	4,50	4,10	4,80	4,90	4,09665	3,58735	3,32525	3,91265	3,87865	3,1675	4,1307	4,05645	4,40	4,60	4,70	4,60	4,80	4,80	4,70	4,70	2,81627	2,89945	3,50379	2,89159	3,67314	2,82824	2,83542	3,54741	4,70	1,30
4,80	4,90	3,00	4,70	5,00	4,90	4,90	3,00	4,23136	4,00556	3,83312	4,23856	3,62436	4,13244	3,86392	4,09788	4,90	4,70	4,90	4,70	3,00	4,80	4,80	4,90	4,09665	3,58735	3,32525	3,91265	3,87865	3,1675	4,1307	4,05645	4,00	4,00	3,90	2,00	4,00	5,00	4,00	5,00	2,81627	2,89945	3,50379	2,89159	3,67314	2,82824	2,83542	3,54741	1,10	1,10
5,00	5,00	4,00	4,90	4,80	4,50	4,90	2,00	4,23136	4,00556	3,83312	4,23856	3,62436	4,13244	3,86392	4,09788	4,60	3,00	4,60	3,00	4,00	3,00	4,90	4,90	4,09665	3,58735	3,32525	3,91265	3,87865	3,1675	4,1307	4,05645	3,00	3,90	4,00	3,00	4,00	4,40	3,90	2,00	2,81627	2,89945	3,50379	2,89159	3,67314	2,82824	2,83542	3,54741	1,40	1,10
4,90	4,90	4,00	4,00	4,80	4,80	5,00	3,80	4,23136	4,00556	3,83312	4,23856	3,62436	4,13244	3,86392	4,09788	3,10	3,00	2,00	4,00	3,90	4,00	4,40	4,90	4,09665	3,58735	3,32525	3,91265	3,87865	3,1675	4,1307	4,05645	4,80	4,00	4,90	1,20	4,80	4,90	4,20	4,90	2,81627	2,89945	3,50379	2,89159	3,67314	2,82824	2,83542	3,54741	2,00	1,10
5,00	5,00	3,00	4,00	4,50	4,00	4,00	3,50	4,23136	4,00556	3,83312	4,23856	3,62436	4,13244	3,86392	4,09788	4,50	4,10	4,40	4,80	5,00	4,00	5,00	4,90	4,09665	3,58735	3,32525	3,91265	3,87865	3,1675	4,1307	4,05645	4,80	4,90	4,80	4,90	4,80	5,00	3,00	4,90	2,81627	2,89945	3,50379	2,89159	3,67314	2,82824	2,83542	3,54741	1,40	1,60
4,50	4,30	4,00	4,00	4,50	4,00	3,80	3,00	4,23136	4,00556	3,83312	4,23856	3,62436	4,13244	3,86392	4,09788	3,70	3,80	3,00	4,00	4,10	4,10	4,30	4,40	4,09665	3,58735	3,32525	3,91265	3,87865	3,1675	4,1307	4,05645	4,10	4,20	4,50	4,30	4,40	4,40	4,10	1,60	2,81627	2,89945	3,50379	2,89159	3,67314	2,82824	2,83542	3,54741	2,00	2,00
4,30	5,00	5,00	4,00	5,00	4,90	3,80	3,00	4,23136	4,00556	3,83312	4,23856	3,62436	4,13244	3,86392	4,09788	5,00	4,20	4,00	4,30	4,30	5,00	4,90	5,00	4,09665	3,58735	3,32525	3,91265	3,87865	3,1675	4,1307	4,05645	4,20	5,00	5,00	5,00	5,00	5,00	3,70	5,00	2,81627	2,89945	3,50379	2,89159	3,67314	2,82824	2,83542	3,54741	1,00	1,00
5,00	5,00	3,30	3,90	5,00	5,00	5,00	2,10	4,23136	4,00556	3,83312	4,23856	3,62436	4,13244	3,86392	4,09788	3,50	3,00	2,60	4,00	3,50	4,60	3,50	3,90	4,09665	3,58735	3,32525	3,91265	3,87865	3,1675	4,1307	4,05645	3,30	4,40	4,00	3,60	4,00	5,00	4,00	5,00	2,81627	2,89945	3,50379	2,89159	3,67314	2,82824	2,83542	3,54741	1,60	2,70
4,90	4,00	2,00	4,70	2,90	4,80	4,70	4,10	4,23136	4,00556	3,83312	4,23856	3,62436	4,13244	3,86392	4,09788	4,70	3,00	3,00	4,10	2,90	4,00	4,00	4,30	4,09665	3,58735	3,32525	3,91265	3,87865	3,1675	4,1307	4,05645	3,00	4,80	4,00	3,90	4,00	4,80	4,00	4,90	2,81627	2,89945	3,50379	2,89159	3,67314	2,82824	2,83542	3,54741	3,00	2,10
4,70	4,60	4,70	4,70	4,70	4,30	4,80	3,10	4,23136	4,00556	3,83312	4,23856	3,62436	4,13244	3,86392	4,09788	4,10	4,00	3,80	4,10	4,00	4,40	4,40	5,00	4,09665	3,58735	3,32525	3,91265	3,87865	3,1675	4,1307	4,05645	4,20	4,00	4,60	4,30	4,50	4,50	4,00	4,80	2,81627	2,89945	3,50379	2,89159	3,67314	2,82824	2,83542	3,54741	1,60	1,80
4,00	4,00	4,00	4,00	4,00	4,00	4,00	2,00	4,23136	4,00556	3,83312	4,23856	3,62436	4,13244	3,86392	4,09788	2,00	2,00	2,00	2,00	2,00	4,00	2,00	4,00	4,09665	3,58735	3,32525	3,91265	3,87865	3,1675	4,1307	4,05645	4,00	4,00	4,00	2,00	4,00	4,00	4,00	2,00	2,81627	2,89945	3,50379	2,89159	3,67314	2,82824	2,83542	3,54741	2,00	2,00
5,00	5,00	2,00	5,00	5,00	4,00	5,00	5,00	4,23136	4,00556	3,83312	4,23856	3,62436	4,13244	3,86392	4,09788	4,00	3,00	1,00	5,00	3,00	4,00	4,00	4,00	4,09665	3,58735	3,32525	3,91265	3,87865	3,1675	4,1307	4,05645	5,00	5,00	4,90	5,00	4,00	5,00	3,00	4,90	2,81627	2,89945	3,50379	2,89159	3,67314	2,82824	2,83542	3,54741	1,00	3,00
4,90	4,90	4,90	4,80	4,50	5,00	4,40	3,40	4,23136	4,00556	3,83312	4,23856	3,62436	4,13244	3,86392	4,09788	4,90	4,80	4,90	4,50	4,40	4,90	5,00	4,90	4,09665	3,58735	3,32525	3,91265	3,87865	3,1675	4,1307	4,05645	4,30	4,00	4,40	3,00	4,90	4,90	2,00	4,90	2,81627	2,89945	3,50379	2,89159	3,67314	2,82824	2,83542	3,54741	2,00	2,00
4,10	4,80	4,00	4,70	4,00	4,80	4,00	4,00	4,23136	4,00556	3,83312	4,23856	3,62436	4,13244	3,86392	4,09788	4,90	4,00	3,00	4,00	4,00	4,00	4,80	4,80	4,09665	3,58735	3,32525	3,91265	3,87865	3,1675	4,1307	4,05645	4,00	4,90	4,90	4,00	4,90	4,90	4,80	4,90	2,81627	2,89945	3,50379	2,89159	3,67314	2,82824	2,83542	3,54741	1,20	1,10
4,90	4,00	2,00	3,00	5,00	5,00	1,90	4,00	4,23136	4,00556	3,83312	4,23856	3,62436	4,13244	3,86392	4,09788	5,00	5,00	5,00	4,00	4,00	4,00	4,00	4,00	4,09665	3,58735	3,32525	3,91265	3,87865	3,1675	4,1307	4,05645	5,00	5,00	4,00	5,00	4,00	5,00	4,90	4,90	2,81627	2,89945	3,50379	2,89159	3,67314	2,82824	2,83542	3,54741	2,00	1,10
5,00	4,80	4,90	3,70	4,40	3,70	4,40	1,50	4,23136	4,00556	3,83312	4,23856	3,62436	4,13244	3,86392	4,09788	4,40	3,90	3,00	4,00	4,90	4,00	5,00	5,00	4,09665	3,58735	3,32525	3,91265	3,87865	3,1675	4,1307	4,05645	3,30	3,90	5,00	3,70	4,40	4,60	3,00	5,00	2,81627	2,89945	3,50379	2,89159	3,67314	2,82824	2,83542	3,54741	1,60	1,30
4,80	4,00	4,90	4,90	4,80	4,00	4,90	2,50	4,23136	4,00556	3,83312	4,23856	3,62436	4,13244	3,86392	4,09788	4,00	3,00	3,00	4,00	4,00	4,00	4,90	4,90	4,09665	3,58735	3,32525	3,91265	3,87865	3,1675	4,1307	4,05645	2,00	4,10	4,00	3,00	3,50	4,00	4,00	4,00	2,81627	2,89945	3,50379	2,89159	3,67314	2,82824	2,83542	3,54741	3,00	1,10
4,60	4,70	3,90	4,30	4,90	4,70	4,70	2,90	4,23136	4,00556	3,83312	4,23856	3,62436	4,13244	3,86392	4,09788	4,00	3,40	3,10	3,00	3,90	4,40	4,60	4,60	4,09665	3,58735	3,32525	3,91265	3,87865	3,1675	4,1307	4,05645	4,10	4,70	4,70	4,70	5,00	4,90	4,30	4,00	2,81627	2,89945	3,50379	2,89159	3,67314	2,82824	2,83542	3,54741	2,40	1,40
5,00	4,80	4,80	5,00	4,90	4,90	4,90	1,20	4,23136	4,00556	3,83312	4,23856	3,62436	4,13244	3,86392	4,09788	3,70	3,30	3,20	3,90	4,60	4,00	4,60	4,40	4,09665	3,58735	3,32525	3,91265	3,87865	3,1675	4,1307	4,05645	3,30	3,90	4,80	4,50	4,80	4,80	2,80	4,60	2,81627	2,89945	3,50379	2,89159	3,67314	2,82824	2,83542	3,54741	1,20	1,10
4,90	4,80	1,10	4,90	4,90	5,00	4,80	1,10	4,23136	4,00556	3,83312	4,23856	3,62436	4,13244	3,86392	4,09788	4,90	4,90	4,00	1,10	4,90	4,90	4,90	4,90	4,09665	3,58735	3,32525	3,91265	3,87865	3,1675	4,1307	4,05645	4,90	4,90	4,90	4,90	4,80	4,90	4,90	5,00	2,81627	2,89945	3,50379	2,89159	3,67314	2,82824	2,83542	3,54741	5,00	1,10
4,60	4,70	2,00	5,00	4,70	4,80	4,50	4,90	4,23136	4,00556	3,83312	4,23856	3,62436	4,13244	3,86392	4,09788	4,90	4,90	4,60	4,00	1,10	3,70	4,90	4,90	4,09665	3,58735	3,32525	3,91265	3,87865	3,1675	4,1307	4,05645	5,00	4,10	4,90	1,30	4,30	5,00	2,50	4,80	2,81627	2,89945	3,50379	2,89159	3,67314	2,82824	2,83542	3,54741	1,20	1,20
4,30	4,90	4,60	4,90	4,90	4,90	4,70	1,20	4,23136	4,00556	3,83312	4,23856	3,62436	4,13244	3,86392	4,09788	4,90	4,90	3,90	4,90	5,00	4,90	4,90	5,00	4,09665	3,58735	3,32525	3,91265	3,87865	3,1675	4,1307	4,05645	3,30	4,00	4,80	4,90	4,80	4,80	4,40	4,80	2,81627	2,89945	3,50379	2,89159	3,67314	2,82824	2,83542	3,54741	1,80	1,10
4,90	4,50	4,60	4,60	4,70	4,50	4,70	1,40	4,23136	4,00556	3,83312	4,23856	3,62436	4,13244	3,86392	4,09788	4,60	3,00	4,50	5,00	4,40	4,90	4,40	4,50	4,09665	3,58735	3,32525	3,91265	3,87865	3,1675	4,1307	4,05645	4,40	4,50	4,60	4,50	4,40	4,50	4,00	4,70	2,81627	2,89945	3,50379	2,89159	3,67314	2,82824	2,83542	3,54741	1,70	1,60
4,80	4,90	3,00	4,90	4,90	4,90	5,00	1,10	4,23136	4,00556	3,83312	4,23856	3,62436	4,13244	3,86392	4,09788	4,00	4,90	3,10	4,90	4,90	4,80	4,80	4,90	4,09665	3,58735	3,32525	3,91265	3,87865	3,1675	4,1307	4,05645	3,50	4,90	4,90	4,80	4,90	4,00	4,00	4,90	2,81627	2,89945	3,50379	2,89159	3,67314	2,82824	2,83542	3,54741	1,10	1,10
4,80	4,80	4,20	4,60	4,60	4,40	4,00	2,40	4,23136	4,00556	3,83312	4,23856	3,62436	4,13244	3,86392	4,09788	4,80	4,00	4,50	4,70	4,80	4,80	4,70	4,30	4,09665	3,58735	3,32525	3,91265	3,87865	3,1675	4,1307	4,05645	4,90	4,90	4,70	4,90	4,70	4,80	1,70	4,60	2,81627	2,89945	3,50379	2,89159	3,67314	2,82824	2,83542	3,54741	1,50	1,30
4,50	4,40	4,20	4,30	3,90	4,10	4,40	2,00	4,23136	4,00556	3,83312	4,23856	3,62436	4,13244	3,86392	4,09788	3,30	4,40	4,80	3,90	4,50	4,80	4,80	4,30	4,09665	3,58735	3,32525	3,91265	3,87865	3,1675	4,1307	4,05645	3,90	4,60	4,00	4,60	4,70	4,90	4,40	4,50	2,81627	2,89945	3,50379	2,89159	3,67314	2,82824	2,83542	3,54741	2,30	1,30
5,00	4,80	5,00	4,90	4,60	4,90	4,90	1,00	4,23136	4,00556	3,83312	4,23856	3,62436	4,13244	3,86392	4,09788	3,00	3,40	3,00	3,00	3,00	3,00	3,60	3,00	4,09665	3,58735	3,32525	3,91265	3,87865	3,1675	4,1307	4,05645	3,00	4,90	3,30	3,00	4,10	2,80	3,00	1,60	2,81627	2,89945	3,50379	2,89159	3,67314	2,82824	2,83542	3,54741	1,60	1,20
5,00	5,00	5,00	5,00	4,00	5,00	5,00	2,00	4,23136	4,00556	3,83312	4,23856	3,62436	4,13244	3,86392	4,09788	5,00	5,00	4,00	5,00	5,00	5,00	5,00	5,00	4,09665	3,58735	3,32525	3,91265	3,87865	3,1675	4,1307	4,05645	4,00	5,00	5,00	5,00	5,00	5,00	4,00	5,00	2,81627	2,89945	3,50379	2,89159	3,67314	2,82824	2,83542	3,54741	4,00	1,00
4,20	4,40	3,60	4,00	4,30	4,20	4,10	2,20	4,23136	4,00556	3,83312	4,23856	3,62436	4,13244	3,86392	4,09788	3,20	3,10	3,00	3,30	3,80	4,00	4,10	4,20	4,09665	3,58735	3,32525	3,91265	3,87865	3,1675	4,1307	4,05645	4,20	3,90	4,30	3,70	4,10	4,30	3,90	4,00	2,81627	2,89945	3,50379	2,89159	3,67314	2,82824	2,83542	3,54741	1,90	1,90
4,40	4,10	2,90	4,80	4,10	4,30	3,90	3,40	4,23136	4,00556	3,83312	4,23856	3,62436	4,13244	3,86392	4,09788	4,20	4,20	4,10	3,70	1,70	4,00	4,00	4,20	4,09665	3,58735	3,32525	3,91265	3,87865	3,1675	4,1307	4,05645	4,60	4,20	4,10	4,00	4,60	4,80	2,20	4,80	2,81627	2,89945	3,50379	2,89159	3,67314	2,82824	2,83542	3,54741	1,70	1,60
5,00	4,00	4,00	4,00	4,80	4,70	4,60	1,20	4,23136	4,00556	3,83312	4,23856	3,62436	4,13244	3,86392	4,09788	4,70	4,00	4,10	5,00	4,00	5,00	4,00	4,00	4,09665	3,58735	3,32525	3,91265	3,87865	3,1675	4,1307	4,05645	4,00	4,00	4,90	3,90	4,70	4,10	3,90	4,00	2,81627	2,89945	3,50379	2,89159	3,67314	2,82824	2,83542	3,54741	1,30	1,90
4,40	4,50	4,50	4,80	4,70	4,30	4,50	1,50	4,23136	4,00556	3,83312	4,23856	3,62436	4,13244	3,86392	4,09788	4,30	4,40	3,70	4,00	1,70	4,20	4,50	4,30	4,09665	3,58735	3,32525	3,91265	3,87865	3,1675	4,1307	4,05645	3,40	4,60	4,40	3,60	4,30	4,60	1,70	4,80	2,81627	2,89945	3,50379	2,89159	3,67314	2,82824	2,83542	3,54741	1,40	1,40
4,90	4,80	4,50	4,80	4,80	4,00	4,00	2,00	4,23136	4,00556	3,83312	4,23856	3,62436	4,13244	3,86392	4,09788	2,00	2,00	2,00	3,00	3,00	2,00	4,60	4,30	4,09665	3,58735	3,32525	3,91265	3,87865	3,1675	4,1307	4,05645	3,40	4,00	4,00	4,00	3,10	4,80	3,00	4,00	2,81627	2,89945	3,50379	2,89159	3,67314	2,82824	2,83542	3,54741	2,00	1,50
4,70	3,00	2,60	4,00	4,40	2,40	3,40	3,40	4,23136	4,00556	3,83312	4,23856	3,62436	4,13244	3,86392	4,09788	2,20	3,00	2,10	2,10	2,10	3,00	3,00	2,50	4,09665	3,58735	3,32525	3,91265	3,87865	3,1675	4,1307	4,05645	3,00	4,00	4,20	3,00	3,50	4,10	4,50	4,10	2,81627	2,89945	3,50379	2,89159	3,67314	2,82824	2,83542	3,54741	1,70	1,70
4,40	4,60	2,50	3,60	4,50	4,00	3,00	3,00	4,23136	4,00556	3,83312	4,23856	3,62436	4,13244	3,86392	4,09788	4,00	3,90	3,60	4,00	4,40	4,00	4,00	4,20	4,09665	3,58735	3,32525	3,91265	3,87865	3,1675	4,1307	4,05645	3,90	4,30	4,00	3,00	4,00	4,60	4,00	4,60	2,81627	2,89945	3,50379	2,89159	3,67314	2,82824	2,83542	3,54741	1,50	2,00
4,80	4,20	4,70	4,70	4,80	4,60	4,70	1,40	4,23136	4,00556	3,83312	4,23856	3,62436	4,13244	3,86392	4,09788	4,10	4,00	4,20	4,10	4,00	4,80	4,70	4,60	4,09665	3,58735	3,32525	3,91265	3,87865	3,1675	4,1307	4,05645	4,70	4,70	4,80	4,70	4,70	4,80	4,70	4,80	2,81627	2,89945	3,50379	2,89159	3,67314	2,82824	2,83542	3,54741	1,40	1,40
4,30	4,30	4,30	4,30	4,90	4,60	4,20	3,60	4,23136	4,00556	3,83312	4,23856	3,62436	4,13244	3,86392	4,09788	3,90	4,50	3,40	4,10	4,40	3,90	4,70	4,10	4,09665	3,58735	3,32525	3,91265	3,87865	3,1675	4,1307	4,05645	4,10	3,90	4,00	3,20	4,20	4,90	3,00	4,30	2,81627	2,89945	3,50379	2,89159	3,67314	2,82824	2,83542	3,54741	1,90	1,20
5,00	4,00	2,70	3,50	4,00	4,00	2,60	3,50	4,23136	4,00556	3,83312	4,23856	3,62436	4,13244	3,86392	4,09788	4,90	3,40	4,00	4,00	1,90	4,00	4,00	4,00	4,09665	3,58735	3,32525	3,91265	3,87865	3,1675	4,1307	4,05645	4,80	4,60	4,00	4,00	4,00	4,90	4,70	4,80	2,81627	2,89945	3,50379	2,89159	3,67314	2,82824	2,83542	3,54741	2,50	1,20
4,70	3,40	1,20	3,10	2,30	3,90	1,70	4,50	4,23136	4,00556	3,83312	4,23856	3,62436	4,13244	3,86392	4,09788	3,80	3,70	4,40	3,80	3,00	4,80	3,00	3,00	4,09665	3,58735	3,32525	3,91265	3,87865	3,1675	4,1307	4,05645	3,80	3,90	3,60	4,00	1,70	4,80	1,80	3,90	2,81627	2,89945	3,50379	2,89159	3,67314	2,82824	2,83542	3,54741	3,50	3,80
5,00	5,00	5,00	4,90	5,00	4,10	4,00	3,00	4,23136	4,00556	3,83312	4,23856	3,62436	4,13244	3,86392	4,09788	3,20	2,40	1,30	3,00	4,10	4,10	5,00	5,00	4,09665	3,58735	3,32525	3,91265	3,87865	3,1675	4,1307	4,05645	4,30	2,00	5,00	4,80	3,40	4,90	2,10	5,00	2,81627	2,89945	3,50379	2,89159	3,67314	2,82824	2,83542	3,54741	1,00	1,00
4,90	4,50	4,00	4,50	4,70	4,30	4,20	4,00	4,23136	4,00556	3,83312	4,23856	3,62436	4,13244	3,86392	4,09788	4,40	3,80	4,00	4,00	4,20	4,20	4,90	4,50	4,09665	3,58735	3,32525	3,91265	3,87865	3,1675	4,1307	4,05645	3,30	2,00	4,40	4,60	4,20	4,70	4,90	4,00	2,81627	2,89945	3,50379	2,89159	3,67314	2,82824	2,83542	3,54741	2,50	1,20
5,00	5,00	1,60	4,80	5,00	5,00	5,00	1,40	4,23136	4,00556	3,83312	4,23856	3,62436	4,13244	3,86392	4,09788	3,80	3,40	3,10	3,70	2,60	4,00	4,50	5,00	4,09665	3,58735	3,32525	3,91265	3,87865	3,1675	4,1307	4,05645	4,00	4,80	4,50	4,20	5,00	5,00	4,00	4,60	2,81627	2,89945	3,50379	2,89159	3,67314	2,82824	2,83542	3,54741	1,60	1,00
4,80	4,80	4,10	4,00	4,80	2,90	4,70	2,00	4,23136	4,00556	3,83312	4,23856	3,62436	4,13244	3,86392	4,09788	5,00	3,10	4,00	2,90	3,00	4,80	3,00	3,00	4,09665	3,58735	3,32525	3,91265	3,87865	3,1675	4,1307	4,05645	5,00	4,80	4,80	5,00	4,80	4,90	4,80	4,10	2,81627	2,89945	3,50379	2,89159	3,67314	2,82824	2,83542	3,54741	1,20	1,00
5,00	4,50	2,40	4,10	4,60	4,10	4,00	4,00	4,23136	4,00556	3,83312	4,23856	3,62436	4,13244	3,86392	4,09788	4,20	3,90	3,50	4,10	3,80	3,90	4,20	3,90	4,09665	3,58735	3,32525	3,91265	3,87865	3,1675	4,1307	4,05645	4,40	4,90	4,30	4,10	4,80	5,00	3,90	4,70	2,81627	2,89945	3,50379	2,89159	3,67314	2,82824	2,83542	3,54741	3,00	1,90
4,80	4,70	2,20	4,70	4,80	4,50	4,80	1,20	4,23136	4,00556	3,83312	4,23856	3,62436	4,13244	3,86392	4,09788	3,60	3,40	3,40	3,30	4,50	3,40	3,60	3,70	4,09665	3,58735	3,32525	3,91265	3,87865	3,1675	4,1307	4,05645	4,20	4,70	4,70	4,80	4,70	4,80	4,80	4,80	2,81627	2,89945	3,50379	2,89159	3,67314	2,82824	2,83542	3,54741	1,60	1,30
4,90	4,40	2,20	4,00	4,70	4,70	3,90	3,70	4,23136	4,00556	3,83312	4,23856	3,62436	4,13244	3,86392	4,09788	4,00	4,40	2,20	5,00	4,20	4,50	5,00	4,80	4,09665	3,58735	3,32525	3,91265	3,87865	3,1675	4,1307	4,05645	4,70	3,70	4,60	4,10	4,30	4,90	4,10	4,10	2,81627	2,89945	3,50379	2,89159	3,67314	2,82824	2,83542	3,54741	1,60	2,00
4,70	4,40	2,90	4,00	4,30	4,40	3,20	2,00	4,23136	4,00556	3,83312	4,23856	3,62436	4,13244	3,86392	4,09788	4,50	3,90	3,30	3,80	3,50	4,40	4,10	4,00	4,09665	3,58735	3,32525	3,91265	3,87865	3,1675	4,1307	4,05645	4,10	4,10	4,10	3,90	4,10	4,20	4,20	4,50	2,81627	2,89945	3,50379	2,89159	3,67314	2,82824	2,83542	3,54741	1,70	2,00
4,90	5,00	2,50	4,00	4,00	3,00	4,00	2,50	4,23136	4,00556	3,83312	4,23856	3,62436	4,13244	3,86392	4,09788	5,00	4,00	4,00	4,00	5,00	4,00	5,00	5,00	4,09665	3,58735	3,32525	3,91265	3,87865	3,1675	4,1307	4,05645	5,00	4,00	5,00	3,60	4,00	5,00	4,00	5,00	2,81627	2,89945	3,50379	2,89159	3,67314	2,82824	2,83542	3,54741	3,00	2,00
4,80	4,70	5,00	4,00	4,90	3,00	5,00	2,10	4,23136	4,00556	3,83312	4,23856	3,62436	4,13244	3,86392	4,09788	4,40	3,00	3,00	4,00	4,00	4,00	5,00	4,80	4,09665	3,58735	3,32525	3,91265	3,87865	3,1675	4,1307	4,05645	4,00	4,90	4,70	4,00	4,90	4,10	4,90	4,90	2,81627	2,89945	3,50379	2,89159	3,67314	2,82824	2,83542	3,54741	2,00	1,20
4,60	4,40	3,00	4,00	4,30	4,10	4,10	3,10	4,23136	4,00556	3,83312	4,23856	3,62436	4,13244	3,86392	4,09788	4,20	3,00	3,00	4,00	4,00	4,30	4,50	4,40	4,09665	3,58735	3,32525	3,91265	3,87865	3,1675	4,1307	4,05645	4,50	3,60	4,40	4,00	4,30	4,20	3,70	4,50	2,81627	2,89945	3,50379	2,89159	3,67314	2,82824	2,83542	3,54741	2,30	1,60
5,00	4,90	3,90	4,60	5,00	4,10	5,00	4,70	4,23136	4,00556	3,83312	4,23856	3,62436	4,13244	3,86392	4,09788	5,00	2,50	4,70	3,80	3,50	4,00	4,40	4,60	4,09665	3,58735	3,32525	3,91265	3,87865	3,1675	4,1307	4,05645	4,60	4,70	3,90	1,90	4,60	5,00	3,90	5,00	2,81627	2,89945	3,50379	2,89159	3,67314	2,82824	2,83542	3,54741	4,90	1,60
4,00	4,40	2,80	3,70	4,30	4,00	4,00	3,40	4,23136	4,00556	3,83312	4,23856	3,62436	4,13244	3,86392	4,09788	4,80	3,80	3,90	4,40	4,50	4,30	4,30	4,30	4,09665	3,58735	3,32525	3,91265	3,87865	3,1675	4,1307	4,05645	4,00	4,80	4,20	3,90	4,50	4,80	4,50	4,60	2,81627	2,89945	3,50379	2,89159	3,67314	2,82824	2,83542	3,54741	2,00	2,00
4,50	4,40	4,60	4,60	4,30	5,00	4,10	2,10	4,23136	4,00556	3,83312	4,23856	3,62436	4,13244	3,86392	4,09788	4,90	4,10	4,10	4,50	3,90	3,40	4,20	4,20	4,09665	3,58735	3,32525	3,91265	3,87865	3,1675	4,1307	4,05645	3,50	4,00	4,40	4,10	4,50	4,50	4,00	4,70	2,81627	2,89945	3,50379	2,89159	3,67314	2,82824	2,83542	3,54741	1,90	1,60
5,00	4,90	5,00	4,00	4,40	5,00	5,00	3,50	4,23136	4,00556	3,83312	4,23856	3,62436	4,13244	3,86392	4,09788	3,80	3,00	3,50	3,00	4,50	4,00	4,50	4,90	4,09665	3,58735	3,32525	3,91265	3,87865	3,1675	4,1307	4,05645	3,50	4,50	4,00	3,00	4,40	5,00	3,60	4,50	2,81627	2,89945	3,50379	2,89159	3,67314	2,82824	2,83542	3,54741	3,00	1,00
4,80	4,10	4,80	4,90	4,80	4,90	4,80	1,30	4,23136	4,00556	3,83312	4,23856	3,62436	4,13244	3,86392	4,09788	4,80	3,00	3,00	4,00	3,00	3,00	4,10	4,00	4,09665	3,58735	3,32525	3,91265	3,87865	3,1675	4,1307	4,05645	2,90	4,80	4,80	3,00	4,00	4,00	4,00	4,70	2,81627	2,89945	3,50379	2,89159	3,67314	2,82824	2,83542	3,54741	1,20	1,10
4,40	4,30	2,00	2,70	4,30	3,90	2,00	4,00	4,23136	4,00556	3,83312	4,23856	3,62436	4,13244	3,86392	4,09788	4,30	2,30	3,20	4,40	3,00	4,40	3,40	3,40	4,09665	3,58735	3,32525	3,91265	3,87865	3,1675	4,1307	4,05645	3,50	4,00	4,20	4,60	4,20	4,80	4,00	4,60	2,81627	2,89945	3,50379	2,89159	3,67314	2,82824	2,83542	3,54741	1,70	2,40
4,60	4,30	4,20	4,20	4,20	4,20	4,20	1,80	4,23136	4,00556	3,83312	4,23856	3,62436	4,13244	3,86392	4,09788	4,20	4,10	3,20	4,30	4,10	4,60	4,20	4,00	4,09665	3,58735	3,32525	3,91265	3,87865	3,1675	4,1307	4,05645	3,70	3,90	4,30	4,10	4,10	4,10	3,90	4,40	2,81627	2,89945	3,50379	2,89159	3,67314	2,82824	2,83542	3,54741	1,80	1,90
4,10	4,80	2,10	4,10	3,90	2,00	2,10	3,90	4,23136	4,00556	3,83312	4,23856	3,62436	4,13244	3,86392	4,09788	4,90	4,70	4,80	4,30	4,10	4,10	4,80	4,80	4,09665	3,58735	3,32525	3,91265	3,87865	3,1675	4,1307	4,05645	3,90	4,00	4,00	4,00	3,90	4,80	1,30	3,90	2,81627	2,89945	3,50379	2,89159	3,67314	2,82824	2,83542	3,54741	2,10	3,00
4,50	4,30	4,30	4,30	4,60	4,60	4,20	1,60	4,23136	4,00556	3,83312	4,23856	3,62436	4,13244	3,86392	4,09788	4,50	4,40	3,70	4,10	4,30	4,40	4,50	4,40	4,09665	3,58735	3,32525	3,91265	3,87865	3,1675	4,1307	4,05645	4,20	4,20	4,40	3,80	4,40	4,40	4,20	4,60	2,81627	2,89945	3,50379	2,89159	3,67314	2,82824	2,83542	3,54741	1,50	1,60
4,80	4,10	3,00	4,40	4,60	4,10	4,00	1,50	4,23136	4,00556	3,83312	4,23856	3,62436	4,13244	3,86392	4,09788	4,20	4,00	4,70	3,30	4,00	3,80	4,10	3,80	4,09665	3,58735	3,32525	3,91265	3,87865	3,1675	4,1307	4,05645	4,90	4,10	4,30	4,50	4,00	4,10	4,10	4,70	2,81627	2,89945	3,50379	2,89159	3,67314	2,82824	2,83542	3,54741	2,10	1,80
4,90	4,80	4,00	4,50	4,50	4,00	4,00	2,00	4,23136	4,00556	3,83312	4,23856	3,62436	4,13244	3,86392	4,09788	4,50	4,90	4,00	4,70	4,80	4,80	4,80	4,90	4,09665	3,58735	3,32525	3,91265	3,87865	3,1675	4,1307	4,05645	3,50	4,90	4,50	2,00	4,50	4,40	4,90	4,80	2,81627	2,89945	3,50379	2,89159	3,67314	2,82824	2,83542	3,54741	2,00	1,20
4,80	3,50	3,60	4,10	4,20	4,50	3,40	3,90	4,23136	4,00556	3,83312	4,23856	3,62436	4,13244	3,86392	4,09788	4,40	4,30	3,00	3,00	3,60	4,70	3,90	4,00	4,09665	3,58735	3,32525	3,91265	3,87865	3,1675	4,1307	4,05645	4,80	4,30	4,80	4,60	2,60	4,80	4,00	4,70	2,81627	2,89945	3,50379	2,89159	3,67314	2,82824	2,83542	3,54741	1,40	1,30
4,10	3,70	2,70	3,40	3,70	4,10	3,80	3,90	4,23136	4,00556	3,83312	4,23856	3,62436	4,13244	3,86392	4,09788	4,20	3,70	3,70	3,30	3,40	4,00	3,70	4,00	4,09665	3,58735	3,32525	3,91265	3,87865	3,1675	4,1307	4,05645	3,80	3,80	4,00	3,30	4,00	4,50	3,90	4,00	2,81627	2,89945	3,50379	2,89159	3,67314	2,82824	2,83542	3,54741	2,50	2,70
4,80	5,00	2,00	5,00	4,90	5,00	5,00	2,00	4,23136	4,00556	3,83312	4,23856	3,62436	4,13244	3,86392	4,09788	3,00	3,00	4,00	2,00	4,00	2,10	4,00	5,00	4,09665	3,58735	3,32525	3,91265	3,87865	3,1675	4,1307	4,05645	2,00	4,80	4,00	4,00	5,00	5,00	4,00	4,90	2,81627	2,89945	3,50379	2,89159	3,67314	2,82824	2,83542	3,54741	2,00	1,10
4,60	4,00	3,50	3,40	4,60	4,80	3,70	4,00	4,23136	4,00556	3,83312	4,23856	3,62436	4,13244	3,86392	4,09788	3,50	2,00	2,20	3,60	2,30	3,50	4,40	3,60	4,09665	3,58735	3,32525	3,91265	3,87865	3,1675	4,1307	4,05645	3,50	4,40	3,70	4,40	3,70	4,10	3,70	4,80	2,81627	2,89945	3,50379	2,89159	3,67314	2,82824	2,83542	3,54741	1,40	1,50
4,00	4,00	4,00	4,00	4,00	4,00	3,50	3,00	4,23136	4,00556	3,83312	4,23856	3,62436	4,13244	3,86392	4,09788	4,00	4,00	4,00	4,00	4,00	4,00	4,00	3,90	4,09665	3,58735	3,32525	3,91265	3,87865	3,1675	4,1307	4,05645	4,00	4,00	4,00	4,00	4,00	4,00	4,00	4,80	2,81627	2,89945	3,50379	2,89159	3,67314	2,82824	2,83542	3,54741	2,00	2,00
4,40	3,50	3,80	4,00	4,00	4,60	4,30	2,30	4,23136	4,00556	3,83312	4,23856	3,62436	4,13244	3,86392	4,09788	3,60	3,60	3,50	3,90	3,90	4,10	4,00	4,30	4,09665	3,58735	3,32525	3,91265	3,87865	3,1675	4,1307	4,05645	3,70	4,00	4,10	4,10	3,70	4,40	3,70	3,70	2,81627	2,89945	3,50379	2,89159	3,67314	2,82824	2,83542	3,54741	2,00	2,00
4,90	4,00	4,00	5,00	4,00	4,00	4,00	1,10	4,23136	4,00556	3,83312	4,23856	3,62436	4,13244	3,86392	4,09788	4,00	3,90	3,70	4,00	3,90	3,90	4,00	4,00	4,09665	3,58735	3,32525	3,91265	3,87865	3,1675	4,1307	4,05645	2,10	2,40	4,00	2,10	3,00	2,00	3,00	3,90	2,81627	2,89945	3,50379	2,89159	3,67314	2,82824	2,83542	3,54741	3,50	2,00
4,60	4,80	4,10	4,90	4,70	4,80	4,80	2,00	4,23136	4,00556	3,83312	4,23856	3,62436	4,13244	3,86392	4,09788	4,60	4,50	1,90	4,20	4,20	4,10	1,90	4,70	4,09665	3,58735	3,32525	3,91265	3,87865	3,1675	4,1307	4,05645	4,90	4,20	4,70	4,00	4,80	4,90	4,10	4,20	2,81627	2,89945	3,50379	2,89159	3,67314	2,82824	2,83542	3,54741	1,20	1,20
3,90	4,00	4,00	3,00	3,90	3,50	2,90	4,40	4,23136	4,00556	3,83312	4,23856	3,62436	4,13244	3,86392	4,09788	4,80	3,80	4,80	3,50	3,90	3,60	4,10	3,90	4,09665	3,58735	3,32525	3,91265	3,87865	3,1675	4,1307	4,05645	4,90	4,90	3,90	3,60	3,90	4,70	4,70	4,90	2,81627	2,89945	3,50379	2,89159	3,67314	2,82824	2,83542	3,54741	2,30	3,00
4,20	3,30	2,30	3,30	3,00	4,00	3,40	4,00	4,23136	4,00556	3,83312	4,23856	3,62436	4,13244	3,86392	4,09788	4,00	2,20	4,00	3,00	3,80	4,10	3,30	3,40	4,09665	3,58735	3,32525	3,91265	3,87865	3,1675	4,1307	4,05645	3,90	3,80	3,90	4,00	3,40	4,30	3,00	4,00	2,81627	2,89945	3,50379	2,89159	3,67314	2,82824	2,83542	3,54741	2,20	1,90
4,90	4,80	4,00	4,80	4,90	4,00	4,00	1,10	4,23136	4,00556	3,83312	4,23856	3,62436	4,13244	3,86392	4,09788	3,00	3,00	2,00	4,00	4,00	4,00	4,50	4,80	4,09665	3,58735	3,32525	3,91265	3,87865	3,1675	4,1307	4,05645	3,50	4,00	4,80	4,90	4,90	4,70	4,00	4,00	2,81627	2,89945	3,50379	2,89159	3,67314	2,82824	2,83542	3,54741	1,10	1,10
5,00	4,00	4,00	4,00	4,00	4,50	4,00	2,70	4,23136	4,00556	3,83312	4,23856	3,62436	4,13244	3,86392	4,09788	4,00	3,00	3,10	4,00	3,90	4,00	4,00	4,10	4,09665	3,58735	3,32525	3,91265	3,87865	3,1675	4,1307	4,05645	4,70	4,40	4,00	4,00	4,00	4,60	3,60	4,00	2,81627	2,89945	3,50379	2,89159	3,67314	2,82824	2,83542	3,54741	3,00	1,90
5,00	5,00	4,00	5,00	4,00	4,70	4,90	1,00	4,23136	4,00556	3,83312	4,23856	3,62436	4,13244	3,86392	4,09788	4,00	4,00	4,20	4,30	4,70	4,20	4,30	5,00	4,09665	3,58735	3,32525	3,91265	3,87865	3,1675	4,1307	4,05645	4,00	5,00	4,30	4,30	3,00	5,00	4,00	4,30	2,81627	2,89945	3,50379	2,89159	3,67314	2,82824	2,83542	3,54741	2,00	2,00
5,00	4,00	4,00	3,10	4,00	4,00	4,00	4,00	4,23136	4,00556	3,83312	4,23856	3,62436	4,13244	3,86392	4,09788	4,00	3,00	4,00	4,10	4,00	3,00	4,00	4,00	4,09665	3,58735	3,32525	3,91265	3,87865	3,1675	4,1307	4,05645	4,00	4,00	4,00	2,00	4,00	4,00	4,00	2,00	2,81627	2,89945	3,50379	2,89159	3,67314	2,82824	2,83542	3,54741	4,00	2,00
4,70	5,00	3,70	4,80	3,30	4,70	2,10	4,90	4,23136	4,00556	3,83312	4,23856	3,62436	4,13244	3,86392	4,09788	4,70	3,30	4,90	4,30	3,80	4,80	4,90	4,60	4,09665	3,58735	3,32525	3,91265	3,87865	3,1675	4,1307	4,05645	4,80	4,20	4,30	5,00	3,30	4,90	3,90	1,10	2,81627	2,89945	3,50379	2,89159	3,67314	2,82824	2,83542	3,54741	1,20	2,00
4,10	4,40	4,00	4,10	4,40	3,80	4,00	2,20	4,23136	4,00556	3,83312	4,23856	3,62436	4,13244	3,86392	4,09788	4,00	3,90	3,00	3,40	3,60	3,40	4,30	4,10	4,09665	3,58735	3,32525	3,91265	3,87865	3,1675	4,1307	4,05645	3,70	4,20	4,20	4,60	4,30	4,00	4,50	4,10	2,81627	2,89945	3,50379	2,89159	3,67314	2,82824	2,83542	3,54741	1,80	1,70
4,00	4,10	3,90	4,10	4,00	4,00	4,00	2,00	4,23136	4,00556	3,83312	4,23856	3,62436	4,13244	3,86392	4,09788	4,00	3,10	3,10	4,00	2,90	4,00	4,00	4,00	4,09665	3,58735	3,32525	3,91265	3,87865	3,1675	4,1307	4,05645	3,00	4,00	4,00	3,90	4,00	4,00	4,00	3,90	2,81627	2,89945	3,50379	2,89159	3,67314	2,82824	2,83542	3,54741	2,00	2,00
4,00	4,20	4,00	4,10	3,30	4,00	3,60	2,10	4,23136	4,00556	3,83312	4,23856	3,62436	4,13244	3,86392	4,09788	3,90	3,90	3,90	3,30	2,00	3,30	4,10	4,20	4,09665	3,58735	3,32525	3,91265	3,87865	3,1675	4,1307	4,05645	2,50	3,50	3,50	2,50	3,70	4,00	3,90	4,40	2,81627	2,89945	3,50379	2,89159	3,67314	2,82824	2,83542	3,54741	3,90	2,00
4,00	4,40	4,00	2,60	4,30	4,30	2,40	4,00	4,23136	4,00556	3,83312	4,23856	3,62436	4,13244	3,86392	4,09788	4,70	4,10	3,60	3,30	4,00	3,90	4,00	4,20	4,09665	3,58735	3,32525	3,91265	3,87865	3,1675	4,1307	4,05645	4,40	4,00	4,70	4,60	4,00	4,60	4,20	4,00	2,81627	2,89945	3,50379	2,89159	3,67314	2,82824	2,83542	3,54741	1,20	1,50
5,00	4,10	4,90	4,40	4,70	4,90	4,60	3,00	4,23136	4,00556	3,83312	4,23856	3,62436	4,13244	3,86392	4,09788	4,90	4,00	4,00	4,30	2,00	4,40	3,30	4,50	4,09665	3,58735	3,32525	3,91265	3,87865	3,1675	4,1307	4,05645	4,30	4,10	5,00	4,90	5,00	4,80	3,00	4,80	2,81627	2,89945	3,50379	2,89159	3,67314	2,82824	2,83542	3,54741	1,20	1,40
4,40	4,70	2,50	4,00	4,00	3,90	4,90	4,00	4,23136	4,00556	3,83312	4,23856	3,62436	4,13244	3,86392	4,09788	4,00	3,50	3,00	3,70	4,40	4,10	4,30	4,50	4,09665	3,58735	3,32525	3,91265	3,87865	3,1675	4,1307	4,05645	4,00	3,90	3,50	4,90	4,60	4,80	4,10	2,00	2,81627	2,89945	3,50379	2,89159	3,67314	2,82824	2,83542	3,54741	1,60	1,70
4,00	4,90	4,00	4,00	4,00	3,80	3,40	2,80	4,23136	4,00556	3,83312	4,23856	3,62436	4,13244	3,86392	4,09788	3,60	5,00	3,00	4,00	4,70	4,00	4,90	4,90	4,09665	3,58735	3,32525	3,91265	3,87865	3,1675	4,1307	4,05645	4,00	4,70	4,00	4,00	3,60	4,50	4,00	3,90	2,81627	2,89945	3,50379	2,89159	3,67314	2,82824	2,83542	3,54741	3,00	1,10
2,10	4,00	2,00	2,10	4,00	4,00	3,00	4,00	4,23136	4,00556	3,83312	4,23856	3,62436	4,13244	3,86392	4,09788	4,00	3,10	4,00	3,00	4,00	3,10	3,00	4,00	4,09665	3,58735	3,32525	3,91265	3,87865	3,1675	4,1307	4,05645	4,00	3,90	4,00	3,90	4,00	4,10	2,00	4,00	2,81627	2,89945	3,50379	2,89159	3,67314	2,82824	2,83542	3,54741	2,00	3,90
4,70	4,00	2,00	3,50	4,00	4,00	4,00	3,60	4,23136	4,00556	3,83312	4,23856	3,62436	4,13244	3,86392	4,09788	3,00	3,00	3,00	3,40	3,00	3,50	4,00	4,00	4,09665	3,58735	3,32525	3,91265	3,87865	3,1675	4,1307	4,05645	4,00	4,00	4,00	4,00	3,50	4,00	4,00	4,00	2,81627	2,89945	3,50379	2,89159	3,67314	2,82824	2,83542	3,54741	2,00	2,00
2,90	4,00	2,00	3,00	3,00	2,00	3,00	4,90	4,23136	4,00556	3,83312	4,23856	3,62436	4,13244	3,86392	4,09788	4,90	4,00	4,90	4,30	3,80	4,00	3,00	3,00	4,09665	3,58735	3,32525	3,91265	3,87865	3,1675	4,1307	4,05645	4,80	4,00	4,10	4,00	4,00	4,00	4,00	4,00	2,81627	2,89945	3,50379	2,89159	3,67314	2,82824	2,83542	3,54741	2,00	2,90
4,70	4,30	4,60	4,30	3,70	4,30	4,20	1,60	4,23136	4,00556	3,83312	4,23856	3,62436	4,13244	3,86392	4,09788	4,10	1,90	1,70	4,30	4,40	4,00	4,30	4,10	4,09665	3,58735	3,32525	3,91265	3,87865	3,1675	4,1307	4,05645	3,60	4,70	3,60	4,10	4,10	4,60	4,50	4,70	2,81627	2,89945	3,50379	2,89159	3,67314	2,82824	2,83542	3,54741	1,70	2,00
4,00	4,00	3,00	3,00	4,00	4,00	2,90	4,00	4,23136	4,00556	3,83312	4,23856	3,62436	4,13244	3,86392	4,09788	4,00	3,00	4,00	3,00	3,00	3,00	4,00	4,00	4,09665	3,58735	3,32525	3,91265	3,87865	3,1675	4,1307	4,05645	4,00	3,00	4,00	2,00	4,00	4,00	2,00	4,00	2,81627	2,89945	3,50379	2,89159	3,67314	2,82824	2,83542	3,54741	2,00	2,00
4,40	4,70	3,50	4,30	4,00	4,00	3,60	3,60	4,23136	4,00556	3,83312	4,23856	3,62436	4,13244	3,86392	4,09788	4,00	3,50	3,60	3,40	4,00	3,40	4,80	4,50	4,09665	3,58735	3,32525	3,91265	3,87865	3,1675	4,1307	4,05645	4,70	3,90	4,00	4,00	3,60	4,90	4,00	4,00	2,81627	2,89945	3,50379	2,89159	3,67314	2,82824	2,83542	3,54741	4,00	2,00
4,50	3,80	2,10	3,60	4,10	4,20	4,40	4,30	4,23136	4,00556	3,83312	4,23856	3,62436	4,13244	3,86392	4,09788	4,10	4,20	4,00	4,30	1,70	4,50	4,30	4,00	4,09665	3,58735	3,32525	3,91265	3,87865	3,1675	4,1307	4,05645	3,40	2,30	4,00	2,60	3,20	4,00	2,30	2,90	2,81627	2,89945	3,50379	2,89159	3,67314	2,82824	2,83542	3,54741	1,70	1,80
4,90	4,00	2,00	4,00	4,00	4,00	3,10	2,00	4,23136	4,00556	3,83312	4,23856	3,62436	4,13244	3,86392	4,09788	4,80	2,10	4,00	4,00	4,00	4,00	4,00	4,00	4,09665	3,58735	3,32525	3,91265	3,87865	3,1675	4,1307	4,05645	3,00	4,00	4,00	4,00	3,10	4,10	4,00	4,00	2,81627	2,89945	3,50379	2,89159	3,67314	2,82824	2,83542	3,54741	2,00	2,00
3,50	4,80	3,20	3,60	4,10	2,80	2,80	2,50	4,23136	4,00556	3,83312	4,23856	3,62436	4,13244	3,86392	4,09788	4,30	3,70	4,00	4,00	4,10	3,60	4,60	4,90	4,09665	3,58735	3,32525	3,91265	3,87865	3,1675	4,1307	4,05645	2,60	4,20	4,50	3,50	4,00	4,80	2,90	4,60	2,81627	2,89945	3,50379	2,89159	3,67314	2,82824	2,83542	3,54741	3,00	2,00
4,90	4,00	3,00	4,90	4,00	3,00	3,00	4,80	4,23136	4,00556	3,83312	4,23856	3,62436	4,13244	3,86392	4,09788	4,80	3,10	4,00	3,00	2,90	4,00	4,00	4,00	4,09665	3,58735	3,32525	3,91265	3,87865	3,1675	4,1307	4,05645	4,00	4,80	4,90	4,90	3,00	4,90	4,80	1,10	2,81627	2,89945	3,50379	2,89159	3,67314	2,82824	2,83542	3,54741	1,20	1,10
4,90	4,80	4,00	4,70	4,00	4,00	4,00	2,00	4,23136	4,00556	3,83312	4,23856	3,62436	4,13244	3,86392	4,09788	4,80	3,80	3,80	4,10	3,80	4,00	4,50	4,50	4,09665	3,58735	3,32525	3,91265	3,87865	3,1675	4,1307	4,05645	3,60	3,80	4,00	4,50	4,20	4,80	3,50	3,90	2,81627	2,89945	3,50379	2,89159	3,67314	2,82824	2,83542	3,54741	2,30	1,50
3,50	4,00	2,00	3,50	2,50	2,50	3,00	4,00	4,23136	4,00556	3,83312	4,23856	3,62436	4,13244	3,86392	4,09788	4,00	2,00	4,00	4,00	3,50	4,00	4,00	4,40	4,09665	3,58735	3,32525	3,91265	3,87865	3,1675	4,1307	4,05645	4,00	4,50	4,40	4,90	4,00	5,00	2,60	4,90	2,81627	2,89945	3,50379	2,89159	3,67314	2,82824	2,83542	3,54741	2,50	2,50
1,40	2,40	1,30	2,20	1,60	1,70	2,00	2,10	4,23136	4,00556	3,83312	4,23856	3,62436	4,13244	3,86392	4,09788	1,30	2,00	1,40	1,60	3,00	3,00	3,00	1,50	4,09665	3,58735	3,32525	3,91265	3,87865	3,1675	4,1307	4,05645	3,10	3,00	2,10	3,00	3,00	3,00	1,90	3,20	2,81627	2,89945	3,50379	2,89159	3,67314	2,82824	2,83542	3,54741	3,00	3,00
4,00	4,90	4,00	5,00	4,90	4,80	4,10	1,70	4,23136	4,00556	3,83312	4,23856	3,62436	4,13244	3,86392	4,09788	4,90	4,70	4,00	5,00	4,00	4,90	4,20	4,80	4,09665	3,58735	3,32525	3,91265	3,87865	3,1675	4,1307	4,05645	4,00	4,70	4,90	4,90	4,00	4,90	3,00	4,90	2,81627	2,89945	3,50379	2,89159	3,67314	2,82824	2,83542	3,54741	1,00	2,70
4,30	4,70	2,20	3,40	4,20	3,50	2,80	2,60	4,23136	4,00556	3,83312	4,23856	3,62436	4,13244	3,86392	4,09788	4,50	4,30	3,30	3,90	4,00	3,80	4,20	4,20	4,09665	3,58735	3,32525	3,91265	3,87865	3,1675	4,1307	4,05645	4,30	2,50	3,30	3,60	4,10	4,80	1,90	3,70	2,81627	2,89945	3,50379	2,89159	3,67314	2,82824	2,83542	3,54741	2,80	3,50
3,80	4,20	2,10	2,90	3,50	4,00	3,80	3,60	4,23136	4,00556	3,83312	4,23856	3,62436	4,13244	3,86392	4,09788	3,80	3,60	3,60	4,10	2,70	3,50	3,00	3,50	4,09665	3,58735	3,32525	3,91265	3,87865	3,1675	4,1307	4,05645	3,90	2,90	3,70	1,70	4,20	3,10	3,10	2,20	2,81627	2,89945	3,50379	2,89159	3,67314	2,82824	2,83542	3,54741	2,40	2,20
4,00	4,90	4,00	3,00	4,00	4,00	3,00	3,10	4,23136	4,00556	3,83312	4,23856	3,62436	4,13244	3,86392	4,09788	4,00	2,00	3,00	3,00	2,00	4,00	4,00	4,00	4,09665	3,58735	3,32525	3,91265	3,87865	3,1675	4,1307	4,05645	4,00	4,80	4,00	4,00	4,00	4,80	3,90	4,90	2,81627	2,89945	3,50379	2,89159	3,67314	2,82824	2,83542	3,54741	4,10	2,00
4,90	4,50	3,00	4,00	4,00	3,00	2,60	3,90	4,23136	4,00556	3,83312	4,23856	3,62436	4,13244	3,86392	4,09788	3,00	3,00	3,00	2,80	3,00	2,90	3,90	3,10	4,09665	3,58735	3,32525	3,91265	3,87865	3,1675	4,1307	4,05645	3,60	4,30	3,90	4,90	4,10	4,90	3,70	1,90	2,81627	2,89945	3,50379	2,89159	3,67314	2,82824	2,83542	3,54741	2,50	2,30
3,00	3,00	3,00	3,00	3,00	3,00	3,00	3,00	4,23136	4,00556	3,83312	4,23856	3,62436	4,13244	3,86392	4,09788	3,00	3,00	3,00	3,00	3,00	3,00	3,00	3,00	4,09665	3,58735	3,32525	3,91265	3,87865	3,1675	4,1307	4,05645	3,00	3,00	3,00	3,00	3,00	3,00	3,00	3,00	2,81627	2,89945	3,50379	2,89159	3,67314	2,82824	2,83542	3,54741	3,00	3,00
4,10	3,10	5,00	2,00	3,10	1,00	1,00	5,00	4,23136	4,00556	3,83312	4,23856	3,62436	4,13244	3,86392	4,09788	4,60	4,00	4,40	3,90	2,40	3,80	2,50	2,10	4,09665	3,58735	3,32525	3,91265	3,87865	3,1675	4,1307	4,05645	5,00	4,70	4,40	5,00	5,00	4,60	5,00	1,70	2,81627	2,89945	3,50379	2,89159	3,67314	2,82824	2,83542	3,54741	5,00	2,90
[truncated: 14 more columns]
