# Supplementary material for: The “g” in Faking: Doublethink the Validity of Personality Self-Report Measures for Applicant Selection
Source: Front Psychol. 2018 Nov 13;9:2153. doi: 10.3389/fpsyg.2018.02153 (PMC6244170; doi:10.3389/fpsyg.2018.02153)
Supplement: Supplementary file 1 [file Data_Sheet_1.zip › Data & Syntax/Study 2_data faking NEO pilot.csv]

fp_NEO3	fp_NEO23	fp_NEO63	fp_NEO98	fp_NEO173	fp_NEO188	fp_NEO203	fp_NEO233	OT_INNO_3	OT_INNO_23	OT_INNO_63	OT_INNO_98	OT_INNO_173	OT_INNO_188	OT_INNO_203	OT_INNO_233	fp_NEO55R	fp_NEO80	fp_NEO145	fp_NEO175	fp_NEO206	fp_NEO227	fp_NEO230	fp_NEO235	OT_PERS_55	OT_PERS_80	OT_PERS_145	OT_PERS_175	OT_PERS_206	OT_PERS_227	OT_PERS_230	OT_PERS_235	fp_NEO89	fp_NEO114	fp_NEO134R	fp_NEO193	fp_NEO194	fp_NEO209	fp_NEO212	fp_NEO224	OT_CONC_89	OT_CONC_114	OT_CONC_134	OT_CONC_193	OT_CONC_194	OT_CONC_209	OT_CONC_212	OT_CONC_224	fp_NEO6	fp_NEO51
2,50	5,00	2,00	3,40	3,00	3,00	5,00	5,00	3,88	3,38	3,14	3,76	3,71	2,97	3,98	3,91	5,00	5,00	5,00	5,00	5,00	5,00	3,50	5,00	3,793	3,36561	3,9657	3,73438	3,74075	3,45527	2,98541	3,45873	5,00	5,00	5,00	5,00	5,00	5,00	5,00	5,00	3,87025	4,1813	3,65265	3,6383	3,53425	4,16815	3,56725	3,86005	1,00	1,00
2,70	3,00	2,00	4,00	4,00	2,00	5,00	4,00	3,88	3,38	3,14	3,76	3,71	2,97	3,98	3,91	5,00	4,00	5,00	5,00	5,00	3,00	5,00	5,00	3,793	3,36561	3,9657	3,73438	3,74075	3,45527	2,98541	3,45873	3,00	4,00	4,00	3,00	3,00	4,00	4,10	4,00	3,87025	4,1813	3,65265	3,6383	3,53425	4,16815	3,56725	3,86005	1,00	1,00
2,00	3,00	1,10	3,00	3,00	2,00	4,00	3,00	3,88	3,38	3,14	3,76	3,71	2,97	3,98	3,91	5,00	5,00	5,00	5,00	5,00	3,10	5,00	5,00	3,793	3,36561	3,9657	3,73438	3,74075	3,45527	2,98541	3,45873	4,00	3,00	4,00	4,00	4,00	4,00	4,90	4,00	3,87025	4,1813	3,65265	3,6383	3,53425	4,16815	3,56725	3,86005	1,00	1,00
4,40	5,00	3,00	4,00	4,00	3,00	4,40	4,40	3,88	3,38	3,14	3,76	3,71	2,97	3,98	3,91	5,00	5,00	5,00	5,00	5,00	2,00	4,60	5,00	3,793	3,36561	3,9657	3,73438	3,74075	3,45527	2,98541	3,45873	5,00	5,00	5,00	4,00	5,00	5,00	5,00	5,00	3,87025	4,1813	3,65265	3,6383	3,53425	4,16815	3,56725	3,86005	1,00	1,00
1,00	1,00	1,10	1,00	1,30	1,00	3,00	4,90	3,88	3,38	3,14	3,76	3,71	2,97	3,98	3,91	5,00	5,00	5,00	5,00	5,00	5,00	4,90	4,90	3,793	3,36561	3,9657	3,73438	3,74075	3,45527	2,98541	3,45873	4,10	4,10	5,00	4,90	4,10	5,00	3,10	4,90	3,87025	4,1813	3,65265	3,6383	3,53425	4,16815	3,56725	3,86005	1,00	1,00
1,00	3,00	1,00	3,00	3,00	2,00	4,00	3,00	3,88	3,38	3,14	3,76	3,71	2,97	3,98	3,91	5,00	5,00	5,00	5,00	5,00	4,00	5,00	5,00	3,793	3,36561	3,9657	3,73438	3,74075	3,45527	2,98541	3,45873	4,00	5,00	4,00	4,00	4,00	4,00	4,00	5,00	3,87025	4,1813	3,65265	3,6383	3,53425	4,16815	3,56725	3,86005	1,00	1,00
2,90	2,90	3,00	3,20	3,00	3,10	3,60	5,00	3,88	3,38	3,14	3,76	3,71	2,97	3,98	3,91	5,00	5,00	5,00	5,00	5,00	4,00	4,00	5,00	3,793	3,36561	3,9657	3,73438	3,74075	3,45527	2,98541	3,45873	3,20	5,00	3,30	3,00	4,00	3,30	3,10	4,00	3,87025	4,1813	3,65265	3,6383	3,53425	4,16815	3,56725	3,86005	1,00	1,00
3,00	5,00	3,00	5,00	5,00	3,00	5,00	5,00	3,88	3,38	3,14	3,76	3,71	2,97	3,98	3,91	5,00	5,00	5,00	5,00	5,00	5,00	5,00	5,00	3,793	3,36561	3,9657	3,73438	3,74075	3,45527	2,98541	3,45873	5,00	5,00	5,00	5,00	5,00	5,00	5,00	5,00	3,87025	4,1813	3,65265	3,6383	3,53425	4,16815	3,56725	3,86005	1,00	1,00
2,00	5,00	2,00	4,00	3,00	3,00	5,00	4,00	3,88	3,38	3,14	3,76	3,71	2,97	3,98	3,91	5,00	5,00	5,00	5,00	5,00	5,00	5,00	5,00	3,793	3,36561	3,9657	3,73438	3,74075	3,45527	2,98541	3,45873	5,00	5,00	5,00	5,00	5,00	5,00	5,00	5,00	3,87025	4,1813	3,65265	3,6383	3,53425	4,16815	3,56725	3,86005	1,00	1,00
3,00	5,00	5,00	3,00	3,00	3,00	5,00	5,00	3,88	3,38	3,14	3,76	3,71	2,97	3,98	3,91	5,00	5,00	5,00	5,00	5,00	3,00	5,00	5,00	3,793	3,36561	3,9657	3,73438	3,74075	3,45527	2,98541	3,45873	5,00	5,00	5,00	5,00	5,00	5,00	5,00	5,00	3,87025	4,1813	3,65265	3,6383	3,53425	4,16815	3,56725	3,86005	1,00	1,00
3,60	4,00	2,90	3,90	4,30	3,00	5,00	4,00	3,88	3,38	3,14	3,76	3,71	2,97	3,98	3,91	5,00	5,00	5,00	5,00	5,00	3,20	5,00	5,00	3,793	3,36561	3,9657	3,73438	3,74075	3,45527	2,98541	3,45873	5,00	5,00	5,00	5,00	5,00	5,00	4,70	5,00	3,87025	4,1813	3,65265	3,6383	3,53425	4,16815	3,56725	3,86005	1,00	1,00
4,30	5,00	2,50	4,00	4,00	2,00	5,00	5,00	3,88	3,38	3,14	3,76	3,71	2,97	3,98	3,91	5,00	5,00	5,00	5,00	5,00	5,00	3,00	5,00	3,793	3,36561	3,9657	3,73438	3,74075	3,45527	2,98541	3,45873	1,30	5,00	4,70	4,50	4,00	4,50	3,00	5,00	3,87025	4,1813	3,65265	3,6383	3,53425	4,16815	3,56725	3,86005	1,00	1,00
3,50	3,00	3,00	3,70	3,50	4,00	5,00	5,00	3,88	3,38	3,14	3,76	3,71	2,97	3,98	3,91	5,00	5,00	5,00	5,00	5,00	4,80	5,00	5,00	3,793	3,36561	3,9657	3,73438	3,74075	3,45527	2,98541	3,45873	5,00	5,00	5,00	5,00	5,00	4,60	5,00	5,00	3,87025	4,1813	3,65265	3,6383	3,53425	4,16815	3,56725	3,86005	1,00	2,00
3,10	3,00	1,30	3,20	2,90	3,20	4,90	5,00	3,88	3,38	3,14	3,76	3,71	2,97	3,98	3,91	5,00	5,00	5,00	5,00	5,00	4,30	4,50	5,00	3,793	3,36561	3,9657	3,73438	3,74075	3,45527	2,98541	3,45873	4,10	5,00	5,00	3,20	4,90	3,10	5,00	5,00	3,87025	4,1813	3,65265	3,6383	3,53425	4,16815	3,56725	3,86005	1,80	1,00
2,50	5,00	1,00	1,00	2,10	2,00	4,20	5,00	3,88	3,38	3,14	3,76	3,71	2,97	3,98	3,91	5,00	5,00	5,00	5,00	5,00	4,40	5,00	4,00	3,793	3,36561	3,9657	3,73438	3,74075	3,45527	2,98541	3,45873	5,00	5,00	5,00	4,10	5,00	4,30	5,00	4,50	3,87025	4,1813	3,65265	3,6383	3,53425	4,16815	3,56725	3,86005	1,00	5,00
1,00	5,00	1,00	5,00	4,90	4,90	4,90	5,00	3,88	3,38	3,14	3,76	3,71	2,97	3,98	3,91	4,90	5,00	5,00	4,90	4,90	5,00	5,00	5,00	3,793	3,36561	3,9657	3,73438	3,74075	3,45527	2,98541	3,45873	1,00	5,00	5,00	5,00	5,00	5,00	5,00	5,00	3,87025	4,1813	3,65265	3,6383	3,53425	4,16815	3,56725	3,86005	1,10	1,10
3,10	3,30	3,00	3,30	4,00	3,20	4,50	4,80	3,88	3,38	3,14	3,76	3,71	2,97	3,98	3,91	4,90	4,90	5,00	4,90	5,00	5,00	5,00	5,00	3,793	3,36561	3,9657	3,73438	3,74075	3,45527	2,98541	3,45873	3,40	3,20	3,00	3,20	3,20	3,10	4,40	3,20	3,87025	4,1813	3,65265	3,6383	3,53425	4,16815	3,56725	3,86005	1,10	1,10
3,00	3,90	3,00	4,00	3,00	5,00	4,50	5,00	3,88	3,38	3,14	3,76	3,71	2,97	3,98	3,91	4,90	4,90	5,00	4,90	5,00	5,00	5,00	5,00	3,793	3,36561	3,9657	3,73438	3,74075	3,45527	2,98541	3,45873	4,90	4,40	4,90	5,00	5,00	5,00	5,00	5,00	3,87025	4,1813	3,65265	3,6383	3,53425	4,16815	3,56725	3,86005	1,10	1,10
1,60	1,10	2,00	1,50	1,00	2,00	2,10	4,00	3,88	3,38	3,14	3,76	3,71	2,97	3,98	3,91	4,90	4,90	5,00	4,90	5,00	5,00	4,50	5,00	3,793	3,36561	3,9657	3,73438	3,74075	3,45527	2,98541	3,45873	4,30	4,20	4,90	4,00	5,00	5,00	1,60	4,00	3,87025	4,1813	3,65265	3,6383	3,53425	4,16815	3,56725	3,86005	1,10	1,10
3,50	4,00	2,00	4,00	3,00	3,60	5,00	5,00	3,88	3,38	3,14	3,76	3,71	2,97	3,98	3,91	4,90	4,90	5,00	4,90	5,00	5,00	4,40	5,00	3,793	3,36561	3,9657	3,73438	3,74075	3,45527	2,98541	3,45873	4,00	5,00	4,90	4,00	5,00	5,00	5,00	5,00	3,87025	4,1813	3,65265	3,6383	3,53425	4,16815	3,56725	3,86005	2,00	1,10
4,00	4,00	4,00	2,00	2,00	1,00	4,90	4,00	3,88	3,38	3,14	3,76	3,71	2,97	3,98	3,91	5,00	2,40	4,90	5,00	5,00	4,00	4,00	4,00	3,793	3,36561	3,9657	3,73438	3,74075	3,45527	2,98541	3,45873	4,00	4,00	3,40	2,00	2,50	2,60	4,00	3,30	3,87025	4,1813	3,65265	3,6383	3,53425	4,16815	3,56725	3,86005	2,00	3,30
3,00	3,10	2,00	3,30	3,00	2,50	3,30	3,60	3,88	3,38	3,14	3,76	3,71	2,97	3,98	3,91	5,00	5,00	5,00	5,00	5,00	4,00	5,00	5,00	3,793	3,36561	3,9657	3,73438	3,74075	3,45527	2,98541	3,45873	3,90	4,00	3,60	3,90	4,00	4,00	3,90	4,00	3,87025	4,1813	3,65265	3,6383	3,53425	4,16815	3,56725	3,86005	1,00	1,00
3,00	3,00	2,00	3,00	3,00	3,00	5,00	5,00	3,88	3,38	3,14	3,76	3,71	2,97	3,98	3,91	4,90	4,90	5,00	4,80	5,00	4,10	5,00	4,90	3,793	3,36561	3,9657	3,73438	3,74075	3,45527	2,98541	3,45873	5,00	5,00	4,80	5,00	5,00	5,00	5,00	5,00	3,87025	4,1813	3,65265	3,6383	3,53425	4,16815	3,56725	3,86005	1,10	1,10
4,00	5,00	3,00	4,00	4,00	3,00	5,00	5,00	3,88	3,38	3,14	3,76	3,71	2,97	3,98	3,91	4,90	4,90	5,00	4,90	5,00	5,00	4,70	4,90	3,793	3,36561	3,9657	3,73438	3,74075	3,45527	2,98541	3,45873	5,00	4,90	4,90	5,00	5,00	5,00	5,00	5,00	3,87025	4,1813	3,65265	3,6383	3,53425	4,16815	3,56725	3,86005	1,10	1,10
3,00	5,00	2,00	4,80	4,00	4,00	4,80	5,00	3,88	3,38	3,14	3,76	3,71	2,97	3,98	3,91	4,80	4,90	5,00	4,90	5,00	4,00	5,00	5,00	3,793	3,36561	3,9657	3,73438	3,74075	3,45527	2,98541	3,45873	5,00	5,00	4,90	5,00	5,00	5,00	5,00	5,00	3,87025	4,1813	3,65265	3,6383	3,53425	4,16815	3,56725	3,86005	1,10	1,10
4,00	4,00	2,00	5,00	3,00	5,00	5,00	5,00	3,88	3,38	3,14	3,76	3,71	2,97	3,98	3,91	4,80	4,80	5,00	2,00	5,00	4,10	4,00	5,00	3,793	3,36561	3,9657	3,73438	3,74075	3,45527	2,98541	3,45873	1,20	5,00	4,80	5,00	5,00	5,00	5,00	5,00	3,87025	4,1813	3,65265	3,6383	3,53425	4,16815	3,56725	3,86005	1,20	1,20
3,50	4,60	2,10	4,80	3,40	3,20	5,00	4,80	3,88	3,38	3,14	3,76	3,71	2,97	3,98	3,91	4,90	4,90	5,00	4,80	5,00	5,00	4,50	5,00	3,793	3,36561	3,9657	3,73438	3,74075	3,45527	2,98541	3,45873	5,00	5,00	4,90	4,40	5,00	4,40	5,00	4,10	3,87025	4,1813	3,65265	3,6383	3,53425	4,16815	3,56725	3,86005	1,10	2,10
2,60	4,60	2,00	2,00	4,00	2,50	4,60	4,60	3,88	3,38	3,14	3,76	3,71	2,97	3,98	3,91	5,00	4,80	5,00	5,00	5,00	4,00	4,70	5,00	3,793	3,36561	3,9657	3,73438	3,74075	3,45527	2,98541	3,45873	5,00	2,00	5,00	5,00	4,00	4,00	4,00	4,60	3,87025	4,1813	3,65265	3,6383	3,53425	4,16815	3,56725	3,86005	1,00	1,00
3,00	3,00	2,00	3,00	5,00	3,00	5,00	5,00	3,88	3,38	3,14	3,76	3,71	2,97	3,98	3,91	5,00	5,00	5,00	5,00	5,00	5,00	5,00	5,00	3,793	3,36561	3,9657	3,73438	3,74075	3,45527	2,98541	3,45873	5,00	5,00	5,00	5,00	5,00	5,00	5,00	5,00	3,87025	4,1813	3,65265	3,6383	3,53425	4,16815	3,56725	3,86005	1,10	1,00
3,00	4,00	3,00	4,00	3,00	3,50	4,40	4,00	3,88	3,38	3,14	3,76	3,71	2,97	3,98	3,91	5,00	5,00	4,90	4,90	5,00	4,70	4,50	5,00	3,793	3,36561	3,9657	3,73438	3,74075	3,45527	2,98541	3,45873	4,70	4,70	4,40	4,40	4,60	4,00	4,60	5,00	3,87025	4,1813	3,65265	3,6383	3,53425	4,16815	3,56725	3,86005	1,20	1,20
3,00	4,00	3,00	3,30	3,60	3,00	3,40	4,10	3,88	3,38	3,14	3,76	3,71	2,97	3,98	3,91	4,90	4,40	5,00	4,30	5,00	4,10	5,00	5,00	3,793	3,36561	3,9657	3,73438	3,74075	3,45527	2,98541	3,45873	4,00	5,00	4,40	4,50	4,00	3,00	3,60	5,00	3,87025	4,1813	3,65265	3,6383	3,53425	4,16815	3,56725	3,86005	1,10	2,00
1,10	4,30	1,10	3,40	2,40	3,80	4,80	4,10	3,88	3,38	3,14	3,76	3,71	2,97	3,98	3,91	4,90	4,90	4,90	4,90	5,00	4,90	4,80	4,90	3,793	3,36561	3,9657	3,73438	3,74075	3,45527	2,98541	3,45873	4,90	4,80	4,90	4,00	4,90	3,80	3,10	5,00	3,87025	4,1813	3,65265	3,6383	3,53425	4,16815	3,56725	3,86005	1,20	1,10
3,70	3,00	1,10	3,70	4,00	3,60	4,30	5,00	3,88	3,38	3,14	3,76	3,71	2,97	3,98	3,91	4,90	4,90	5,00	5,00	5,00	4,50	4,00	5,00	3,793	3,36561	3,9657	3,73438	3,74075	3,45527	2,98541	3,45873	4,00	4,90	4,00	4,90	4,00	4,90	5,00	4,90	3,87025	4,1813	3,65265	3,6383	3,53425	4,16815	3,56725	3,86005	1,00	1,00
5,00	4,90	1,10	4,00	4,30	4,00	5,00	5,00	3,88	3,38	3,14	3,76	3,71	2,97	3,98	3,91	4,90	4,90	4,90	4,90	4,90	5,00	2,00	5,00	3,793	3,36561	3,9657	3,73438	3,74075	3,45527	2,98541	3,45873	4,80	4,90	4,90	4,90	4,90	5,00	5,00	5,00	3,87025	4,1813	3,65265	3,6383	3,53425	4,16815	3,56725	3,86005	1,10	1,00
2,90	4,30	2,90	2,90	3,90	2,90	4,90	4,90	3,88	3,38	3,14	3,76	3,71	2,97	3,98	3,91	5,00	4,90	5,00	4,90	5,00	4,80	4,70	4,90	3,793	3,36561	3,9657	3,73438	3,74075	3,45527	2,98541	3,45873	4,40	3,70	4,90	4,90	4,60	4,90	5,00	4,90	3,87025	4,1813	3,65265	3,6383	3,53425	4,16815	3,56725	3,86005	1,10	2,00
2,50	3,20	2,70	4,00	4,00	4,00	4,00	3,90	3,88	3,38	3,14	3,76	3,71	2,97	3,98	3,91	5,00	5,00	5,00	5,00	4,90	4,00	5,00	4,80	3,793	3,36561	3,9657	3,73438	3,74075	3,45527	2,98541	3,45873	5,00	4,70	4,00	4,40	4,00	4,00	4,00	4,40	3,87025	4,1813	3,65265	3,6383	3,53425	4,16815	3,56725	3,86005	1,00	1,00
4,60	4,50	1,30	3,90	3,00	3,00	4,80	4,70	3,88	3,38	3,14	3,76	3,71	2,97	3,98	3,91	5,00	4,10	5,00	4,80	5,00	4,70	4,00	5,00	3,793	3,36561	3,9657	3,73438	3,74075	3,45527	2,98541	3,45873	2,00	4,60	4,00	4,70	3,30	3,90	4,80	4,70	3,87025	4,1813	3,65265	3,6383	3,53425	4,16815	3,56725	3,86005	1,10	1,10
4,80	5,00	3,90	4,50	4,30	3,80	5,00	4,40	3,88	3,38	3,14	3,76	3,71	2,97	3,98	3,91	4,90	4,90	4,90	4,90	4,90	4,90	4,90	4,90	3,793	3,36561	3,9657	3,73438	3,74075	3,45527	2,98541	3,45873	5,00	4,90	1,10	4,90	5,00	5,00	4,90	4,90	3,87025	4,1813	3,65265	3,6383	3,53425	4,16815	3,56725	3,86005	1,10	1,00
1,10	3,00	1,10	1,10	3,00	1,10	4,90	4,90	3,88	3,38	3,14	3,76	3,71	2,97	3,98	3,91	4,90	5,00	4,90	5,00	4,90	4,10	4,90	5,00	3,793	3,36561	3,9657	3,73438	3,74075	3,45527	2,98541	3,45873	1,10	5,00	4,90	4,90	4,90	5,00	5,00	4,90	3,87025	4,1813	3,65265	3,6383	3,53425	4,16815	3,56725	3,86005	1,10	1,10
1,10	4,80	1,10	4,90	1,10	1,10	4,80	4,90	3,88	3,38	3,14	3,76	3,71	2,97	3,98	3,91	4,90	4,90	4,90	4,90	4,90	4,90	4,90	4,90	3,793	3,36561	3,9657	3,73438	3,74075	3,45527	2,98541	3,45873	1,10	4,90	1,10	4,90	1,20	4,90	4,90	4,90	3,87025	4,1813	3,65265	3,6383	3,53425	4,16815	3,56725	3,86005	1,10	1,10
2,10	4,00	2,10	4,40	4,90	5,00	5,00	4,90	3,88	3,38	3,14	3,76	3,71	2,97	3,98	3,91	4,80	4,80	4,90	4,70	5,00	4,90	5,00	4,90	3,793	3,36561	3,9657	3,73438	3,74075	3,45527	2,98541	3,45873	4,90	4,90	4,80	5,00	4,90	4,90	5,00	5,00	3,87025	4,1813	3,65265	3,6383	3,53425	4,16815	3,56725	3,86005	1,40	1,20
4,90	4,90	2,30	5,00	4,00	4,90	5,00	4,90	3,88	3,38	3,14	3,76	3,71	2,97	3,98	3,91	4,90	4,90	4,90	4,90	5,00	4,90	4,90	4,90	3,793	3,36561	3,9657	3,73438	3,74075	3,45527	2,98541	3,45873	4,90	4,90	4,90	4,80	4,90	4,80	4,90	4,80	3,87025	4,1813	3,65265	3,6383	3,53425	4,16815	3,56725	3,86005	1,10	1,10
2,60	2,70	2,10	3,10	2,90	2,80	3,90	4,70	3,88	3,38	3,14	3,76	3,71	2,97	3,98	3,91	4,80	4,90	4,90	5,00	5,00	3,80	4,90	4,90	3,793	3,36561	3,9657	3,73438	3,74075	3,45527	2,98541	3,45873	3,70	4,00	4,30	3,70	3,80	4,10	4,00	4,20	3,87025	4,1813	3,65265	3,6383	3,53425	4,16815	3,56725	3,86005	1,20	1,20
2,00	3,00	2,00	3,90	3,00	3,00	4,80	4,00	3,88	3,38	3,14	3,76	3,71	2,97	3,98	3,91	4,80	4,00	4,90	4,60	5,00	4,00	3,50	4,60	3,793	3,36561	3,9657	3,73438	3,74075	3,45527	2,98541	3,45873	4,60	4,00	4,60	4,80	4,20	4,70	4,90	4,90	3,87025	4,1813	3,65265	3,6383	3,53425	4,16815	3,56725	3,86005	1,20	2,00
1,50	3,10	1,10	3,50	3,00	3,70	4,90	4,80	3,88	3,38	3,14	3,76	3,71	2,97	3,98	3,91	4,90	4,90	5,00	4,90	4,90	4,00	4,90	4,80	3,793	3,36561	3,9657	3,73438	3,74075	3,45527	2,98541	3,45873	5,00	4,80	4,90	4,80	4,90	4,90	4,00	4,90	3,87025	4,1813	3,65265	3,6383	3,53425	4,16815	3,56725	3,86005	1,10	1,10
4,00	4,00	2,00	4,00	3,00	3,00	5,00	5,00	3,88	3,38	3,14	3,76	3,71	2,97	3,98	3,91	5,00	5,00	5,00	5,00	5,00	5,00	5,00	5,00	3,793	3,36561	3,9657	3,73438	3,74075	3,45527	2,98541	3,45873	4,00	4,00	4,00	3,00	4,00	4,00	4,00	4,00	3,87025	4,1813	3,65265	3,6383	3,53425	4,16815	3,56725	3,86005	1,00	1,00
1,60	2,90	1,00	2,00	3,00	1,10	3,90	3,10	3,88	3,38	3,14	3,76	3,71	2,97	3,98	3,91	5,00	5,00	5,00	5,00	5,00	4,10	3,10	5,00	3,793	3,36561	3,9657	3,73438	3,74075	3,45527	2,98541	3,45873	5,00	5,00	5,00	5,00	4,00	4,20	4,30	5,00	3,87025	4,1813	3,65265	3,6383	3,53425	4,16815	3,56725	3,86005	1,00	1,00
1,30	1,40	1,00	3,00	4,00	3,00	4,60	4,40	3,88	3,38	3,14	3,76	3,71	2,97	3,98	3,91	5,00	4,90	5,00	4,90	5,00	4,60	5,00	5,00	3,793	3,36561	3,9657	3,73438	3,74075	3,45527	2,98541	3,45873	5,00	5,00	4,90	5,00	5,00	5,00	4,00	5,00	3,87025	4,1813	3,65265	3,6383	3,53425	4,16815	3,56725	3,86005	1,00	1,90
3,00	4,90	2,00	5,00	5,00	4,00	5,00	5,00	3,88	3,38	3,14	3,76	3,71	2,97	3,98	3,91	5,00	4,90	5,00	4,90	5,00	5,00	4,80	5,00	3,793	3,36561	3,9657	3,73438	3,74075	3,45527	2,98541	3,45873	4,30	5,00	4,90	4,00	4,70	5,00	4,00	5,00	3,87025	4,1813	3,65265	3,6383	3,53425	4,16815	3,56725	3,86005	1,30	1,20
2,00	3,00	1,60	4,00	3,00	4,90	4,00	4,80	3,88	3,38	3,14	3,76	3,71	2,97	3,98	3,91	4,90	4,80	4,00	4,70	4,70	4,80	4,00	4,80	3,793	3,36561	3,9657	3,73438	3,74075	3,45527	2,98541	3,45873	5,00	4,00	4,80	4,80	4,90	4,80	4,80	4,90	3,87025	4,1813	3,65265	3,6383	3,53425	4,16815	3,56725	3,86005	1,10	1,20
3,10	3,10	2,20	2,00	1,80	2,00	3,00	3,70	3,88	3,38	3,14	3,76	3,71	2,97	3,98	3,91	4,90	4,80	4,80	4,80	4,90	3,60	3,10	4,10	3,793	3,36561	3,9657	3,73438	3,74075	3,45527	2,98541	3,45873	2,90	3,30	3,30	4,80	3,10	4,40	4,30	4,80	3,87025	4,1813	3,65265	3,6383	3,53425	4,16815	3,56725	3,86005	1,20	1,20
4,20	3,30	3,50	3,80	4,10	4,70	4,70	4,40	3,88	3,38	3,14	3,76	3,71	2,97	3,98	3,91	4,90	4,70	4,90	4,60	4,20	4,90	2,90	4,90	3,793	3,36561	3,9657	3,73438	3,74075	3,45527	2,98541	3,45873	4,10	4,70	4,90	3,90	3,80	4,30	4,20	4,10	3,87025	4,1813	3,65265	3,6383	3,53425	4,16815	3,56725	3,86005	1,40	2,10
3,50	3,00	1,30	3,30	4,80	3,00	3,50	5,00	3,88	3,38	3,14	3,76	3,71	2,97	3,98	3,91	4,90	5,00	5,00	5,00	5,00	5,00	4,50	5,00	3,793	3,36561	3,9657	3,73438	3,74075	3,45527	2,98541	3,45873	4,40	5,00	3,60	5,00	4,30	5,00	4,90	5,00	3,87025	4,1813	3,65265	3,6383	3,53425	4,16815	3,56725	3,86005	1,00	1,00
2,00	4,00	1,60	4,50	4,20	4,00	4,60	4,50	3,88	3,38	3,14	3,76	3,71	2,97	3,98	3,91	4,90	4,90	5,00	4,80	4,90	4,50	5,00	5,00	3,793	3,36561	3,9657	3,73438	3,74075	3,45527	2,98541	3,45873	4,20	4,70	4,80	4,70	5,00	4,70	4,80	4,70	3,87025	4,1813	3,65265	3,6383	3,53425	4,16815	3,56725	3,86005	1,50	1,10
1,00	3,00	1,00	3,00	1,90	3,00	3,00	3,00	3,88	3,38	3,14	3,76	3,71	2,97	3,98	3,91	5,00	5,00	5,00	5,00	5,00	4,00	4,00	5,00	3,793	3,36561	3,9657	3,73438	3,74075	3,45527	2,98541	3,45873	3,00	4,00	3,00	3,00	3,00	3,00	3,00	3,00	3,87025	4,1813	3,65265	3,6383	3,53425	4,16815	3,56725	3,86005	1,00	1,00
2,70	2,60	2,30	3,00	3,60	3,00	3,70	4,00	3,88	3,38	3,14	3,76	3,71	2,97	3,98	3,91	5,00	5,00	5,00	5,00	5,00	3,50	4,30	5,00	3,793	3,36561	3,9657	3,73438	3,74075	3,45527	2,98541	3,45873	4,00	3,70	4,00	4,10	4,00	4,00	3,70	4,20	3,87025	4,1813	3,65265	3,6383	3,53425	4,16815	3,56725	3,86005	2,00	1,20
1,90	4,00	1,20	4,00	2,00	4,00	4,00	5,00	3,88	3,38	3,14	3,76	3,71	2,97	3,98	3,91	4,90	4,90	5,00	4,80	5,00	4,00	4,00	4,90	3,793	3,36561	3,9657	3,73438	3,74075	3,45527	2,98541	3,45873	4,00	4,00	3,00	4,00	4,00	4,00	2,00	4,00	3,87025	4,1813	3,65265	3,6383	3,53425	4,16815	3,56725	3,86005	1,20	1,20
4,90	4,80	1,90	3,10	4,70	2,90	4,90	5,00	3,88	3,38	3,14	3,76	3,71	2,97	3,98	3,91	1,00	1,10	4,80	3,50	4,80	4,80	1,30	5,00	3,793	3,36561	3,9657	3,73438	3,74075	3,45527	2,98541	3,45873	4,90	4,80	4,70	4,80	4,80	4,80	4,80	4,80	3,87025	4,1813	3,65265	3,6383	3,53425	4,16815	3,56725	3,86005	1,80	1,30
3,00	4,00	1,90	4,00	4,50	3,00	4,90	4,00	3,88	3,38	3,14	3,76	3,71	2,97	3,98	3,91	4,90	4,80	5,00	4,90	5,00	4,10	5,00	4,90	3,793	3,36561	3,9657	3,73438	3,74075	3,45527	2,98541	3,45873	4,00	4,00	4,00	4,50	4,00	4,70	4,00	4,00	3,87025	4,1813	3,65265	3,6383	3,53425	4,16815	3,56725	3,86005	1,10	1,10
3,00	3,00	2,10	3,00	3,00	3,00	3,00	4,00	3,88	3,38	3,14	3,76	3,71	2,97	3,98	3,91	4,90	4,90	4,90	4,90	4,90	4,40	4,80	5,00	3,793	3,36561	3,9657	3,73438	3,74075	3,45527	2,98541	3,45873	4,00	4,60	4,90	4,10	4,00	3,90	4,60	4,50	3,87025	4,1813	3,65265	3,6383	3,53425	4,16815	3,56725	3,86005	1,80	1,10
2,00	3,60	1,10	1,10	4,00	1,20	3,00	3,00	3,88	3,38	3,14	3,76	3,71	2,97	3,98	3,91	4,80	4,90	4,80	4,80	4,80	3,00	4,00	4,80	3,793	3,36561	3,9657	3,73438	3,74075	3,45527	2,98541	3,45873	3,00	4,80	4,90	4,00	4,80	4,80	4,80	4,80	3,87025	4,1813	3,65265	3,6383	3,53425	4,16815	3,56725	3,86005	1,20	1,20
2,00	2,00	2,00	3,00	4,00	3,00	4,50	4,00	3,88	3,38	3,14	3,76	3,71	2,97	3,98	3,91	4,90	4,90	4,90	4,80	5,00	4,80	4,90	4,80	3,793	3,36561	3,9657	3,73438	3,74075	3,45527	2,98541	3,45873	5,00	4,90	4,80	4,60	5,00	4,90	4,90	4,80	3,87025	4,1813	3,65265	3,6383	3,53425	4,16815	3,56725	3,86005	1,10	1,10
3,00	4,00	3,00	4,00	3,00	4,00	4,10	5,00	3,88	3,38	3,14	3,76	3,71	2,97	3,98	3,91	4,90	4,90	4,90	4,80	5,00	5,00	4,00	5,00	3,793	3,36561	3,9657	3,73438	3,74075	3,45527	2,98541	3,45873	4,00	4,00	4,00	4,00	4,00	4,00	4,00	4,00	3,87025	4,1813	3,65265	3,6383	3,53425	4,16815	3,56725	3,86005	1,20	2,00
1,40	3,90	2,00	3,20	4,70	3,00	4,60	4,90	3,88	3,38	3,14	3,76	3,71	2,97	3,98	3,91	4,90	4,90	4,90	4,90	5,00	4,90	3,90	4,90	3,793	3,36561	3,9657	3,73438	3,74075	3,45527	2,98541	3,45873	4,90	5,00	4,90	5,00	5,00	4,90	4,50	4,90	3,87025	4,1813	3,65265	3,6383	3,53425	4,16815	3,56725	3,86005	1,10	1,10
1,30	3,60	1,60	3,20	3,00	3,00	4,00	5,00	3,88	3,38	3,14	3,76	3,71	2,97	3,98	3,91	4,80	4,80	5,00	4,80	5,00	5,00	5,00	5,00	3,793	3,36561	3,9657	3,73438	3,74075	3,45527	2,98541	3,45873	5,00	4,00	4,80	5,00	5,00	5,00	5,00	5,00	3,87025	4,1813	3,65265	3,6383	3,53425	4,16815	3,56725	3,86005	1,60	1,10
3,30	4,80	1,10	4,10	3,50	4,00	4,20	4,50	3,88	3,38	3,14	3,76	3,71	2,97	3,98	3,91	5,00	4,90	4,70	4,90	4,90	4,80	4,70	4,60	3,793	3,36561	3,9657	3,73438	3,74075	3,45527	2,98541	3,45873	4,50	4,70	4,90	4,80	4,50	4,80	4,10	4,80	3,87025	4,1813	3,65265	3,6383	3,53425	4,16815	3,56725	3,86005	1,10	2,10
3,00	4,90	3,00	3,00	3,00	3,00	3,80	4,50	3,88	3,38	3,14	3,76	3,71	2,97	3,98	3,91	4,90	4,90	5,00	4,90	5,00	3,70	4,00	5,00	3,793	3,36561	3,9657	3,73438	3,74075	3,45527	2,98541	3,45873	5,00	4,90	4,90	4,40	5,00	4,00	5,00	4,40	3,87025	4,1813	3,65265	3,6383	3,53425	4,16815	3,56725	3,86005	1,10	1,10
2,00	3,00	2,00	4,00	4,00	3,00	4,00	4,00	3,88	3,38	3,14	3,76	3,71	2,97	3,98	3,91	4,90	4,00	5,00	4,00	5,00	5,00	2,00	5,00	3,793	3,36561	3,9657	3,73438	3,74075	3,45527	2,98541	3,45873	5,00	4,90	4,00	5,00	5,00	4,00	4,00	5,00	3,87025	4,1813	3,65265	3,6383	3,53425	4,16815	3,56725	3,86005	1,20	2,00
2,80	4,40	3,10	4,70	3,50	1,80	4,80	4,20	3,88	3,38	3,14	3,76	3,71	2,97	3,98	3,91	5,00	5,00	5,00	4,90	4,90	4,80	4,40	4,90	3,793	3,36561	3,9657	3,73438	3,74075	3,45527	2,98541	3,45873	4,20	3,30	4,10	3,80	4,10	3,80	4,40	4,70	3,87025	4,1813	3,65265	3,6383	3,53425	4,16815	3,56725	3,86005	1,50	1,10
2,90	4,80	1,00	3,00	3,00	3,00	4,90	4,00	3,88	3,38	3,14	3,76	3,71	2,97	3,98	3,91	4,90	4,90	4,80	4,90	4,90	4,90	4,80	5,00	3,793	3,36561	3,9657	3,73438	3,74075	3,45527	2,98541	3,45873	4,90	4,80	4,90	4,90	4,80	4,90	4,80	4,90	3,87025	4,1813	3,65265	3,6383	3,53425	4,16815	3,56725	3,86005	1,10	1,20
2,40	2,20	1,40	1,30	4,30	1,70	3,40	2,60	3,88	3,38	3,14	3,76	3,71	2,97	3,98	3,91	4,30	4,20	4,90	4,80	5,00	2,80	4,90	4,70	3,793	3,36561	3,9657	3,73438	3,74075	3,45527	2,98541	3,45873	3,50	3,30	3,00	3,70	4,20	3,80	4,90	4,20	3,87025	4,1813	3,65265	3,6383	3,53425	4,16815	3,56725	3,86005	1,20	1,30
2,00	3,90	1,90	4,50	4,20	3,00	4,60	3,80	3,88	3,38	3,14	3,76	3,71	2,97	3,98	3,91	4,90	4,90	4,90	4,70	4,80	4,40	4,10	4,70	3,793	3,36561	3,9657	3,73438	3,74075	3,45527	2,98541	3,45873	4,80	4,80	4,70	4,70	4,90	5,00	4,80	4,80	3,87025	4,1813	3,65265	3,6383	3,53425	4,16815	3,56725	3,86005	1,10	1,30
4,80	2,50	4,90	4,90	4,90	2,80	4,70	4,40	3,88	3,38	3,14	3,76	3,71	2,97	3,98	3,91	4,80	3,70	4,80	4,90	4,90	4,80	4,90	4,70	3,793	3,36561	3,9657	3,73438	3,74075	3,45527	2,98541	3,45873	3,90	4,70	4,70	4,90	4,80	4,90	4,80	4,90	3,87025	4,1813	3,65265	3,6383	3,53425	4,16815	3,56725	3,86005	1,20	1,30
2,30	2,00	3,00	1,20	3,00	2,70	5,00	3,90	3,88	3,38	3,14	3,76	3,71	2,97	3,98	3,91	5,00	4,80	4,90	4,90	5,00	4,90	4,90	4,90	3,793	3,36561	3,9657	3,73438	3,74075	3,45527	2,98541	3,45873	4,20	4,90	4,50	3,80	4,80	4,20	4,40	4,80	3,87025	4,1813	3,65265	3,6383	3,53425	4,16815	3,56725	3,86005	1,20	1,00
4,10	4,00	3,00	4,80	4,00	4,00	4,80	4,30	3,88	3,38	3,14	3,76	3,71	2,97	3,98	3,91	3,90	4,00	4,70	4,00	4,10	4,00	4,00	4,80	3,793	3,36561	3,9657	3,73438	3,74075	3,45527	2,98541	3,45873	4,10	4,10	4,80	4,00	4,00	4,10	4,80	4,80	3,87025	4,1813	3,65265	3,6383	3,53425	4,16815	3,56725	3,86005	3,00	3,10
1,80	3,00	1,10	3,00	3,00	3,00	3,00	4,20	3,88	3,38	3,14	3,76	3,71	2,97	3,98	3,91	4,90	4,80	4,90	4,90	4,90	4,40	4,80	4,90	3,793	3,36561	3,9657	3,73438	3,74075	3,45527	2,98541	3,45873	3,00	3,00	3,00	3,00	3,00	4,90	3,00	3,70	3,87025	4,1813	3,65265	3,6383	3,53425	4,16815	3,56725	3,86005	1,10	1,10
3,40	3,50	3,00	4,00	3,70	3,30	4,00	4,00	3,88	3,38	3,14	3,76	3,71	2,97	3,98	3,91	5,00	4,90	5,00	5,00	4,90	4,80	4,60	4,80	3,793	3,36561	3,9657	3,73438	3,74075	3,45527	2,98541	3,45873	4,00	4,90	4,00	4,00	4,40	4,80	4,00	4,80	3,87025	4,1813	3,65265	3,6383	3,53425	4,16815	3,56725	3,86005	1,10	1,00
3,80	3,90	2,30	3,80	3,80	3,00	3,80	4,00	3,88	3,38	3,14	3,76	3,71	2,97	3,98	3,91	4,70	4,20	4,70	4,20	4,80	4,40	3,60	5,00	3,793	3,36561	3,9657	3,73438	3,74075	3,45527	2,98541	3,45873	4,70	4,70	4,30	4,50	4,80	4,40	4,60	4,80	3,87025	4,1813	3,65265	3,6383	3,53425	4,16815	3,56725	3,86005	1,90	1,60
2,00	4,00	2,00	4,30	4,00	4,40	4,30	4,30	3,88	3,38	3,14	3,76	3,71	2,97	3,98	3,91	4,90	4,80	4,70	4,60	4,90	4,00	4,20	4,80	3,793	3,36561	3,9657	3,73438	3,74075	3,45527	2,98541	3,45873	4,00	4,30	4,30	3,90	3,90	4,00	4,20	4,20	3,87025	4,1813	3,65265	3,6383	3,53425	4,16815	3,56725	3,86005	1,40	1,40
1,50	3,20	1,30	2,10	3,30	2,60	2,80	3,10	3,88	3,38	3,14	3,76	3,71	2,97	3,98	3,91	4,90	4,70	5,00	4,60	5,00	4,00	5,00	4,90	3,793	3,36561	3,9657	3,73438	3,74075	3,45527	2,98541	3,45873	3,40	3,80	4,50	4,80	4,80	4,60	4,30	4,90	3,87025	4,1813	3,65265	3,6383	3,53425	4,16815	3,56725	3,86005	1,30	2,30
1,00	1,00	1,00	2,00	1,30	2,10	1,00	2,00	3,88	3,38	3,14	3,76	3,71	2,97	3,98	3,91	5,00	5,00	5,00	5,00	5,00	4,00	3,00	5,00	3,793	3,36561	3,9657	3,73438	3,74075	3,45527	2,98541	3,45873	3,00	2,00	3,00	3,00	3,00	4,20	3,00	4,70	3,87025	4,1813	3,65265	3,6383	3,53425	4,16815	3,56725	3,86005	1,00	1,00
3,00	3,00	3,00	3,00	3,00	3,00	3,00	5,00	3,88	3,38	3,14	3,76	3,71	2,97	3,98	3,91	5,00	5,00	5,00	5,00	5,00	5,00	4,00	5,00	3,793	3,36561	3,9657	3,73438	3,74075	3,45527	2,98541	3,45873	1,00	5,00	5,00	5,00	5,00	5,00	5,00	5,00	3,87025	4,1813	3,65265	3,6383	3,53425	4,16815	3,56725	3,86005	1,00	1,00
3,60	5,00	3,50	3,00	3,60	1,00	5,00	5,00	3,88	3,38	3,14	3,76	3,71	2,97	3,98	3,91	5,00	5,00	5,00	5,00	5,00	5,00	5,00	5,00	3,793	3,36561	3,9657	3,73438	3,74075	3,45527	2,98541	3,45873	3,00	1,30	3,00	4,70	4,00	3,00	4,00	4,80	3,87025	4,1813	3,65265	3,6383	3,53425	4,16815	3,56725	3,86005	1,00	1,00
3,00	3,00	3,00	3,00	3,00	3,00	3,00	3,00	3,88	3,38	3,14	3,76	3,71	2,97	3,98	3,91	4,90	4,80	1,00	4,80	5,00	4,00	4,00	4,00	3,793	3,36561	3,9657	3,73438	3,74075	3,45527	2,98541	3,45873	4,00	3,00	3,90	4,80	3,00	4,90	4,00	4,80	3,87025	4,1813	3,65265	3,6383	3,53425	4,16815	3,56725	3,86005	1,00	1,10
4,00	4,30	1,90	3,40	3,10	3,00	4,60	4,30	3,88	3,38	3,14	3,76	3,71	2,97	3,98	3,91	4,90	4,10	4,40	1,60	4,80	2,60	4,90	4,70	3,793	3,36561	3,9657	3,73438	3,74075	3,45527	2,98541	3,45873	4,90	4,60	1,90	4,80	4,60	4,80	4,90	4,80	3,87025	4,1813	3,65265	3,6383	3,53425	4,16815	3,56725	3,86005	1,70	1,80
2,40	3,00	2,00	3,00	4,00	3,00	4,00	3,50	3,88	3,38	3,14	3,76	3,71	2,97	3,98	3,91	4,00	4,00	4,00	4,90	4,90	4,00	4,00	4,90	3,793	3,36561	3,9657	3,73438	3,74075	3,45527	2,98541	3,45873	2,10	4,00	4,00	4,00	4,00	4,90	4,00	4,00	3,87025	4,1813	3,65265	3,6383	3,53425	4,16815	3,56725	3,86005	1,10	1,10
1,50	3,40	1,40	2,60	2,90	2,70	4,80	4,60	3,88	3,38	3,14	3,76	3,71	2,97	3,98	3,91	4,90	4,10	4,70	4,50	4,80	4,20	4,00	4,60	3,793	3,36561	3,9657	3,73438	3,74075	3,45527	2,98541	3,45873	4,40	4,00	4,50	4,40	4,00	4,40	4,70	4,40	3,87025	4,1813	3,65265	3,6383	3,53425	4,16815	3,56725	3,86005	1,30	1,20
1,50	2,00	2,00	2,50	3,60	1,80	3,00	3,40	3,88	3,38	3,14	3,76	3,71	2,97	3,98	3,91	4,90	4,60	4,70	4,70	5,00	4,10	4,00	4,90	3,793	3,36561	3,9657	3,73438	3,74075	3,45527	2,98541	3,45873	3,50	2,90	3,60	3,00	3,10	3,20	3,40	3,60	3,87025	4,1813	3,65265	3,6383	3,53425	4,16815	3,56725	3,86005	1,20	1,60
2,10	3,00	1,30	3,00	3,00	2,10	4,00	4,00	3,88	3,38	3,14	3,76	3,71	2,97	3,98	3,91	4,80	4,80	4,90	4,90	4,80	3,00	4,80	4,80	3,793	3,36561	3,9657	3,73438	3,74075	3,45527	2,98541	3,45873	4,00	4,00	4,80	2,90	4,20	4,80	4,00	4,10	3,87025	4,1813	3,65265	3,6383	3,53425	4,16815	3,56725	3,86005	1,30	1,10
1,10	1,70	1,10	1,00	3,00	2,30	3,00	4,00	3,88	3,38	3,14	3,76	3,71	2,97	3,98	3,91	5,00	4,90	5,00	5,00	5,00	4,10	5,00	5,00	3,793	3,36561	3,9657	3,73438	3,74075	3,45527	2,98541	3,45873	3,90	4,10	4,70	4,00	4,60	4,00	4,10	4,60	3,87025	4,1813	3,65265	3,6383	3,53425	4,16815	3,56725	3,86005	1,00	1,00
3,00	3,00	1,40	2,90	3,00	2,80	3,00	3,00	3,88	3,38	3,14	3,76	3,71	2,97	3,98	3,91	4,90	4,70	4,70	4,40	4,80	3,80	3,00	4,80	3,793	3,36561	3,9657	3,73438	3,74075	3,45527	2,98541	3,45873	3,90	3,10	3,00	3,10	3,20	3,00	3,70	4,00	3,87025	4,1813	3,65265	3,6383	3,53425	4,16815	3,56725	3,86005	1,70	2,00
3,10	2,90	3,00	2,90	4,00	3,00	4,00	4,00	3,88	3,38	3,14	3,76	3,71	2,97	3,98	3,91	4,00	4,00	4,00	4,10	4,80	4,90	3,50	4,80	3,793	3,36561	3,9657	3,73438	3,74075	3,45527	2,98541	3,45873	4,00	4,00	4,00	4,00	4,00	4,00	4,00	4,00	3,87025	4,1813	3,65265	3,6383	3,53425	4,16815	3,56725	3,86005	2,00	2,00
3,40	3,20	3,20	4,20	4,30	4,00	4,00	4,00	3,88	3,38	3,14	3,76	3,71	2,97	3,98	3,91	4,10	3,60	4,20	3,70	4,00	3,80	4,10	4,00	3,793	3,36561	3,9657	3,73438	3,74075	3,45527	2,98541	3,45873	4,00	4,00	3,80	4,30	3,70	1,80	4,70	4,00	3,87025	4,1813	3,65265	3,6383	3,53425	4,16815	3,56725	3,86005	3,00	3,80
2,00	3,00	2,00	4,00	3,00	3,00	4,90	5,00	3,88	3,38	3,14	3,76	3,71	2,97	3,98	3,91	4,80	4,70	2,00	4,90	5,00	5,00	4,00	5,00	3,793	3,36561	3,9657	3,73438	3,74075	3,45527	2,98541	3,45873	4,00	4,00	4,00	5,00	4,00	5,00	4,00	5,00	3,87025	4,1813	3,65265	3,6383	3,53425	4,16815	3,56725	3,86005	1,10	1,10
2,00	2,00	2,00	3,50	3,00	3,60	4,00	4,00	3,88	3,38	3,14	3,76	3,71	2,97	3,98	3,91	4,80	4,90	4,90	4,80	5,00	3,90	4,90	5,00	3,793	3,36561	3,9657	3,73438	3,74075	3,45527	2,98541	3,45873	3,00	4,00	4,00	4,40	4,00	4,40	5,00	4,40	3,87025	4,1813	3,65265	3,6383	3,53425	4,16815	3,56725	3,86005	1,10	1,20
1,70	2,90	1,90	3,00	4,40	2,30	5,00	3,90	3,88	3,38	3,14	3,76	3,71	2,97	3,98	3,91	4,80	5,00	4,70	4,70	4,70	4,70	3,70	4,60	3,793	3,36561	3,9657	3,73438	3,74075	3,45527	2,98541	3,45873	4,70	4,90	4,40	4,40	4,60	4,30	4,80	4,30	3,87025	4,1813	3,65265	3,6383	3,53425	4,16815	3,56725	3,86005	1,60	1,70
3,90	4,80	3,10	4,20	3,80	4,30	4,80	4,80	3,88	3,38	3,14	3,76	3,71	2,97	3,98	3,91	4,80	4,70	4,80	4,80	4,60	3,60	3,00	4,70	3,793	3,36561	3,9657	3,73438	3,74075	3,45527	2,98541	3,45873	4,30	4,80	4,70	4,90	4,80	4,70	4,70	4,70	3,87025	4,1813	3,65265	3,6383	3,53425	4,16815	3,56725	3,86005	1,20	1,20
4,10	5,00	3,10	4,50	4,40	4,00	4,90	5,00	3,88	3,38	3,14	3,76	3,71	2,97	3,98	3,91	4,70	4,60	5,00	4,60	5,00	3,80	4,40	5,00	3,793	3,36561	3,9657	3,73438	3,74075	3,45527	2,98541	3,45873	5,00	4,40	4,00	4,90	5,00	5,00	3,70	5,00	3,87025	4,1813	3,65265	3,6383	3,53425	4,16815	3,56725	3,86005	2,20	2,00
2,70	2,50	2,30	2,50	3,10	3,00	3,10	3,80	3,88	3,38	3,14	3,76	3,71	2,97	3,98	3,91	3,30	3,80	4,90	3,70	4,80	4,70	4,80	4,80	3,793	3,36561	3,9657	3,73438	3,74075	3,45527	2,98541	3,45873	3,60	4,70	3,90	4,90	4,10	4,30	5,00	4,90	3,87025	4,1813	3,65265	3,6383	3,53425	4,16815	3,56725	3,86005	2,00	2,20
3,00	3,00	2,00	3,00	3,00	3,00	3,00	3,00	3,88	3,38	3,14	3,76	3,71	2,97	3,98	3,91	5,00	3,00	4,00	5,00	5,00	3,00	4,00	4,00	3,793	3,36561	3,9657	3,73438	3,74075	3,45527	2,98541	3,45873	3,00	3,00	3,00	4,00	3,00	4,00	3,00	4,00	3,87025	4,1813	3,65265	3,6383	3,53425	4,16815	3,56725	3,86005	1,00	1,00
3,10	4,00	1,60	3,90	3,90	3,00	4,70	4,10	3,88	3,38	3,14	3,76	3,71	2,97	3,98	3,91	4,70	4,70	4,70	4,60	4,80	4,10	4,40	4,10	3,793	3,36561	3,9657	3,73438	3,74075	3,45527	2,98541	3,45873	4,80	4,90	4,60	4,70	4,90	4,80	4,50	4,70	3,87025	4,1813	3,65265	3,6383	3,53425	4,16815	3,56725	3,86005	1,40	1,70
1,40	3,10	1,60	3,10	2,10	1,40	4,10	2,20	3,88	3,38	3,14	3,76	3,71	2,97	3,98	3,91	4,10	2,10	3,10	3,90	4,90	4,20	3,20	5,00	3,793	3,36561	3,9657	3,73438	3,74075	3,45527	2,98541	3,45873	4,20	4,10	4,10	4,30	3,10	2,10	2,20	4,00	3,87025	4,1813	3,65265	3,6383	3,53425	4,16815	3,56725	3,86005	1,30	1,50
2,50	3,00	2,20	3,40	3,00	3,00	3,60	4,00	3,88	3,38	3,14	3,76	3,71	2,97	3,98	3,91	4,60	4,50	4,80	4,90	4,90	4,50	4,70	5,00	3,793	3,36561	3,9657	3,73438	3,74075	3,45527	2,98541	3,45873	3,60	3,90	4,00	4,00	4,00	2,00	4,10	4,00	3,87025	4,1813	3,65265	3,6383	3,53425	4,16815	3,56725	3,86005	2,00	1,20
3,00	3,00	1,90	3,40	1,20	3,00	3,50	3,30	3,88	3,38	3,14	3,76	3,71	2,97	3,98	3,91	4,90	4,90	5,00	4,80	5,00	4,90	4,40	5,00	3,793	3,36561	3,9657	3,73438	3,74075	3,45527	2,98541	3,45873	4,00	3,00	4,00	3,60	4,00	4,00	3,20	3,50	3,87025	4,1813	3,65265	3,6383	3,53425	4,16815	3,56725	3,86005	1,10	1,30
3,90	4,10	2,00	3,00	3,90	2,10	4,80	4,80	3,88	3,38	3,14	3,76	3,71	2,97	3,98	3,91	4,80	4,10	4,90	4,90	4,90	4,90	4,00	5,00	3,793	3,36561	3,9657	3,73438	3,74075	3,45527	2,98541	3,45873	4,00	4,00	4,00	4,00	4,10	4,10	4,90	4,00	3,87025	4,1813	3,65265	3,6383	3,53425	4,16815	3,56725	3,86005	1,10	2,00
2,00	4,30	1,80	4,00	3,60	3,50	4,00	4,00	3,88	3,38	3,14	3,76	3,71	2,97	3,98	3,91	4,90	4,40	4,30	4,00	5,00	3,50	4,30	5,00	3,793	3,36561	3,9657	3,73438	3,74075	3,45527	2,98541	3,45873	4,00	3,90	3,80	3,50	4,00	4,00	4,00	4,10	3,87025	4,1813	3,65265	3,6383	3,53425	4,16815	3,56725	3,86005	1,90	1,10
2,00	3,00	2,00	3,00	3,00	3,00	4,00	4,00	3,88	3,38	3,14	3,76	3,71	2,97	3,98	3,91	4,70	4,00	4,00	4,00	4,90	4,00	3,00	4,90	3,793	3,36561	3,9657	3,73438	3,74075	3,45527	2,98541	3,45873	3,00	4,00	4,00	3,00	3,00	4,00	4,00	4,00	3,87025	4,1813	3,65265	3,6383	3,53425	4,16815	3,56725	3,86005	1,20	1,20
4,90	4,80	4,80	4,80	2,70	3,00	4,80	4,90	3,88	3,38	3,14	3,76	3,71	2,97	3,98	3,91	4,80	4,60	4,60	4,50	4,80	4,80	4,00	4,80	3,793	3,36561	3,9657	3,73438	3,74075	3,45527	2,98541	3,45873	3,60	4,00	4,00	4,70	4,80	3,90	4,80	4,50	3,87025	4,1813	3,65265	3,6383	3,53425	4,16815	3,56725	3,86005	1,60	1,90
3,00	4,00	3,00	4,10	3,00	3,00	4,00	5,00	3,88	3,38	3,14	3,76	3,71	2,97	3,98	3,91	4,90	4,90	4,00	4,00	5,00	4,90	4,70	4,90	3,793	3,36561	3,9657	3,73438	3,74075	3,45527	2,98541	3,45873	4,00	4,80	4,00	3,00	4,00	4,80	4,00	3,00	3,87025	4,1813	3,65265	3,6383	3,53425	4,16815	3,56725	3,86005	1,20	1,00
3,00	3,00	3,00	3,00	3,00	2,00	4,00	4,00	3,88	3,38	3,14	3,76	3,71	2,97	3,98	3,91	4,90	4,90	4,90	4,90	5,00	4,00	4,00	4,90	3,793	3,36561	3,9657	3,73438	3,74075	3,45527	2,98541	3,45873	4,00	4,00	4,00	4,00	4,00	4,00	4,90	4,90	3,87025	4,1813	3,65265	3,6383	3,53425	4,16815	3,56725	3,86005	2,00	1,10
2,70	4,00	2,50	3,30	4,00	3,00	4,00	4,00	3,88	3,38	3,14	3,76	3,71	2,97	3,98	3,91	4,90	4,80	5,00	4,80	5,00	4,00	4,60	4,80	3,793	3,36561	3,9657	3,73438	3,74075	3,45527	2,98541	3,45873	3,60	2,80	3,40	4,00	4,00	3,80	4,00	4,00	3,87025	4,1813	3,65265	3,6383	3,53425	4,16815	3,56725	3,86005	1,20	2,00
2,00	3,30	2,00	3,00	2,00	2,00	3,40	4,50	3,88	3,38	3,14	3,76	3,71	2,97	3,98	3,91	4,00	3,90	5,00	4,00	5,00	4,40	3,60	5,00	3,793	3,36561	3,9657	3,73438	3,74075	3,45527	2,98541	3,45873	5,00	4,50	4,00	5,00	4,90	4,50	5,00	5,00	3,87025	4,1813	3,65265	3,6383	3,53425	4,16815	3,56725	3,86005	1,10	2,00
2,50	3,50	2,00	3,70	3,00	3,00	4,40	4,30	3,88	3,38	3,14	3,76	3,71	2,97	3,98	3,91	4,70	4,20	4,70	3,70	5,00	4,00	4,40	4,00	3,793	3,36561	3,9657	3,73438	3,74075	3,45527	2,98541	3,45873	3,90	4,00	3,90	3,50	3,60	3,60	4,00	3,60	3,87025	4,1813	3,65265	3,6383	3,53425	4,16815	3,56725	3,86005	1,90	2,00
1,10	4,00	1,10	3,50	3,20	1,80	3,80	3,40	3,88	3,38	3,14	3,76	3,71	2,97	3,98	3,91	5,00	4,90	5,00	5,00	5,00	4,90	4,00	5,00	3,793	3,36561	3,9657	3,73438	3,74075	3,45527	2,98541	3,45873	3,70	2,80	3,60	2,90	2,40	3,80	2,10	2,90	3,87025	4,1813	3,65265	3,6383	3,53425	4,16815	3,56725	3,86005	1,00	1,00
2,00	2,50	1,60	3,00	3,00	3,00	3,90	3,60	3,88	3,38	3,14	3,76	3,71	2,97	3,98	3,91	5,00	5,00	5,00	5,00	5,00	4,40	4,30	5,00	3,793	3,36561	3,9657	3,73438	3,74075	3,45527	2,98541	3,45873	3,20	3,80	4,00	4,00	3,30	4,00	3,70	4,00	3,87025	4,1813	3,65265	3,6383	3,53425	4,16815	3,56725	3,86005	1,00	1,00
3,00	3,00	3,00	3,00	3,00	3,00	3,00	3,00	3,88	3,38	3,14	3,76	3,71	2,97	3,98	3,91	5,00	4,90	5,00	5,00	5,00	4,00	4,00	5,00	3,793	3,36561	3,9657	3,73438	3,74075	3,45527	2,98541	3,45873	3,00	4,90	5,00	5,00	4,90	5,00	4,90	5,00	3,87025	4,1813	3,65265	3,6383	3,53425	4,16815	3,56725	3,86005	1,00	1,00
3,20	3,60	2,20	3,60	3,00	4,00	4,00	4,00	3,88	3,38	3,14	3,76	3,71	2,97	3,98	3,91	4,80	4,80	4,80	5,00	4,70	4,00	4,10	4,10	3,793	3,36561	3,9657	3,73438	3,74075	3,45527	2,98541	3,45873	3,70	4,00	2,60	3,40	4,00	4,00	4,90	3,40	3,87025	4,1813	3,65265	3,6383	3,53425	4,16815	3,56725	3,86005	1,20	1,00
3,00	2,00	2,00	2,00	2,00	3,00	3,00	4,00	3,88	3,38	3,14	3,76	3,71	2,97	3,98	3,91	4,80	4,70	4,80	4,00	4,80	4,00	4,80	4,80	3,793	3,36561	3,9657	3,73438	3,74075	3,45527	2,98541	3,45873	2,00	4,00	3,00	2,00	3,00	3,00	4,00	3,00	3,87025	4,1813	3,65265	3,6383	3,53425	4,16815	3,56725	3,86005	1,30	2,00
3,00	3,00	3,00	4,00	2,00	3,00	4,00	4,00	3,88	3,38	3,14	3,76	3,71	2,97	3,98	3,91	4,00	2,00	5,00	2,00	5,00	5,00	5,00	5,00	3,793	3,36561	3,9657	3,73438	3,74075	3,45527	2,98541	3,45873	4,00	4,00	3,00	4,00	4,00	4,00	4,00	4,00	3,87025	4,1813	3,65265	3,6383	3,53425	4,16815	3,56725	3,86005	4,00	4,10
3,00	3,00	2,00	3,00	3,00	3,00	2,00	3,00	3,88	3,38	3,14	3,76	3,71	2,97	3,98	3,91	5,00	5,00	4,00	5,00	5,00	4,00	4,00	5,00	3,793	3,36561	3,9657	3,73438	3,74075	3,45527	2,98541	3,45873	3,00	4,00	2,00	4,00	4,00	3,00	4,00	4,00	3,87025	4,1813	3,65265	3,6383	3,53425	4,16815	3,56725	3,86005	1,00	1,00
3,70	4,00	2,00	3,50	3,00	3,00	4,50	4,00	3,88	3,38	3,14	3,76	3,71	2,97	3,98	3,91	4,70	4,00	4,90	4,00	4,80	4,00	4,00	4,40	3,793	3,36561	3,9657	3,73438	3,74075	3,45527	2,98541	3,45873	4,00	4,40	4,00	4,00	4,00	4,50	4,80	4,50	3,87025	4,1813	3,65265	3,6383	3,53425	4,16815	3,56725	3,86005	1,20	2,00
4,00	3,00	3,00	3,00	3,00	3,00	4,00	4,00	3,88	3,38	3,14	3,76	3,71	2,97	3,98	3,91	4,90	5,00	5,00	5,00	4,90	4,00	2,00	4,00	3,793	3,36561	3,9657	3,73438	3,74075	3,45527	2,98541	3,45873	4,00	5,00	4,90	4,00	4,90	4,00	4,90	4,00	3,87025	4,1813	3,65265	3,6383	3,53425	4,16815	3,56725	3,86005	1,00	1,00
4,30	4,00	3,00	4,50	4,60	4,70	4,40	4,90	3,88	3,38	3,14	3,76	3,71	2,97	3,98	3,91	4,00	4,00	5,00	4,50	4,70	4,30	3,60	4,70	3,793	3,36561	3,9657	3,73438	3,74075	3,45527	2,98541	3,45873	3,40	4,80	4,60	4,50	4,00	4,60	4,50	4,80	3,87025	4,1813	3,65265	3,6383	3,53425	4,16815	3,56725	3,86005	2,00	2,00
2,90	2,90	3,00	3,00	3,00	3,00	4,90	4,00	3,88	3,38	3,14	3,76	3,71	2,97	3,98	3,91	4,90	4,90	4,90	4,00	4,00	4,00	4,00	4,80	3,793	3,36561	3,9657	3,73438	3,74075	3,45527	2,98541	3,45873	4,00	4,00	3,00	4,00	4,00	4,00	4,00	4,00	3,87025	4,1813	3,65265	3,6383	3,53425	4,16815	3,56725	3,86005	2,00	2,00
2,40	3,10	2,50	2,60	2,20	3,20	3,50	3,40	3,88	3,38	3,14	3,76	3,71	2,97	3,98	3,91	4,30	3,60	4,90	3,70	4,90	3,40	4,90	4,30	3,793	3,36561	3,9657	3,73438	3,74075	3,45527	2,98541	3,45873	4,10	3,60	4,10	3,20	3,70	3,20	3,70	4,10	3,87025	4,1813	3,65265	3,6383	3,53425	4,16815	3,56725	3,86005	1,90	1,10
3,00	3,20	2,90	3,40	3,40	3,20	3,90	3,60	3,88	3,38	3,14	3,76	3,71	2,97	3,98	3,91	4,90	4,70	5,00	4,30	5,00	3,90	4,80	4,60	3,793	3,36561	3,9657	3,73438	3,74075	3,45527	2,98541	3,45873	3,60	4,50	4,00	4,30	3,90	3,60	4,60	5,00	3,87025	4,1813	3,65265	3,6383	3,53425	4,16815	3,56725	3,86005	1,20	1,10
1,00	1,00	1,00	2,20	2,60	2,00	5,00	5,00	3,88	3,38	3,14	3,76	3,71	2,97	3,98	3,91	5,00	5,00	4,90	5,00	5,00	5,00	4,90	5,00	3,793	3,36561	3,9657	3,73438	3,74075	3,45527	2,98541	3,45873	5,00	5,00	5,00	5,00	4,90	5,00	5,00	5,00	3,87025	4,1813	3,65265	3,6383	3,53425	4,16815	3,56725	3,86005	1,00	1,00
3,60	4,60	2,30	1,80	3,30	4,00	4,90	4,00	3,88	3,38	3,14	3,76	3,71	2,97	3,98	3,91	4,80	1,40	4,60	4,90	3,20	2,40	3,30	4,80	3,793	3,36561	3,9657	3,73438	3,74075	3,45527	2,98541	3,45873	4,00	5,00	4,90	4,70	4,50	5,00	4,90	5,00	3,87025	4,1813	3,65265	3,6383	3,53425	4,16815	3,56725	3,86005	1,60	1,90
4,50	4,20	3,80	4,80	4,90	4,80	4,80	4,80	3,88	3,38	3,14	3,76	3,71	2,97	3,98	3,91	4,90	4,90	4,80	4,60	4,40	4,10	4,40	4,90	3,793	3,36561	3,9657	3,73438	3,74075	3,45527	2,98541	3,45873	4,20	4,60	1,70	4,80	4,10	4,60	4,70	4,50	3,87025	4,1813	3,65265	3,6383	3,53425	4,16815	3,56725	3,86005	1,30	2,00
5,00	4,10	4,00	4,90	3,00	5,00	4,90	4,90	3,88	3,38	3,14	3,76	3,71	2,97	3,98	3,91	4,90	4,90	4,90	4,80	4,90	4,10	3,00	5,00	3,793	3,36561	3,9657	3,73438	3,74075	3,45527	2,98541	3,45873	3,10	5,00	3,90	4,00	3,10	4,00	3,00	4,00	3,87025	4,1813	3,65265	3,6383	3,53425	4,16815	3,56725	3,86005	3,00	2,00
1,20	4,00	1,20	4,00	3,00	2,90	4,80	4,00	3,88	3,38	3,14	3,76	3,71	2,97	3,98	3,91	4,80	4,80	4,90	4,90	4,80	3,90	4,00	4,80	3,793	3,36561	3,9657	3,73438	3,74075	3,45527	2,98541	3,45873	4,00	4,00	3,00	4,90	4,00	4,80	4,00	4,90	3,87025	4,1813	3,65265	3,6383	3,53425	4,16815	3,56725	3,86005	1,30	1,10
3,20	4,10	2,60	4,10	3,40	3,10	4,90	3,70	3,88	3,38	3,14	3,76	3,71	2,97	3,98	3,91	4,90	4,90	4,90	4,90	5,00	3,20	4,70	4,60	3,793	3,36561	3,9657	3,73438	3,74075	3,45527	2,98541	3,45873	4,60	4,80	4,50	4,90	4,70	4,50	4,70	4,90	3,87025	4,1813	3,65265	3,6383	3,53425	4,16815	3,56725	3,86005	1,20	1,90
4,50	4,40	3,70	4,90	1,30	4,20	4,50	3,90	3,88	3,38	3,14	3,76	3,71	2,97	3,98	3,91	4,30	3,60	4,60	2,60	4,70	4,40	4,90	4,80	3,793	3,36561	3,9657	3,73438	3,74075	3,45527	2,98541	3,45873	4,90	4,10	2,10	4,90	4,70	4,30	4,80	4,60	3,87025	4,1813	3,65265	3,6383	3,53425	4,16815	3,56725	3,86005	1,20	2,90
2,20	3,00	1,10	3,00	3,00	3,00	3,30	4,00	3,88	3,38	3,14	3,76	3,71	2,97	3,98	3,91	4,90	4,80	4,90	5,00	4,90	4,20	4,40	4,60	3,793	3,36561	3,9657	3,73438	3,74075	3,45527	2,98541	3,45873	4,60	4,90	5,00	4,80	4,80	5,00	4,10	4,80	3,87025	4,1813	3,65265	3,6383	3,53425	4,16815	3,56725	3,86005	1,30	1,00
3,00	3,00	2,00	3,00	3,00	4,00	5,00	4,00	3,88	3,38	3,14	3,76	3,71	2,97	3,98	3,91	5,00	4,00	5,00	4,00	5,00	4,00	5,00	5,00	3,793	3,36561	3,9657	3,73438	3,74075	3,45527	2,98541	3,45873	4,00	4,00	4,00	4,00	4,00	4,00	4,00	4,00	3,87025	4,1813	3,65265	3,6383	3,53425	4,16815	3,56725	3,86005	1,00	1,00
2,60	3,10	2,20	3,00	3,30	2,60	3,90	4,00	3,88	3,38	3,14	3,76	3,71	2,97	3,98	3,91	4,60	4,00	4,20	4,30	4,70	4,10	4,40	4,10	3,793	3,36561	3,9657	3,73438	3,74075	3,45527	2,98541	3,45873	3,00	3,90	2,80	2,90	3,30	3,30	4,00	3,50	3,87025	4,1813	3,65265	3,6383	3,53425	4,16815	3,56725	3,86005	1,50	1,50
2,50	3,10	1,60	3,50	4,20	3,10	4,00	3,90	3,88	3,38	3,14	3,76	3,71	2,97	3,98	3,91	4,90	4,80	4,50	4,90	4,80	4,10	4,90	4,70	3,793	3,36561	3,9657	3,73438	3,74075	3,45527	2,98541	3,45873	4,40	4,10	4,90	4,00	4,00	4,50	3,00	4,00	3,87025	4,1813	3,65265	3,6383	3,53425	4,16815	3,56725	3,86005	1,10	1,10
4,00	4,00	4,00	3,00	4,10	4,00	4,00	4,00	3,88	3,38	3,14	3,76	3,71	2,97	3,98	3,91	3,90	4,00	4,10	4,80	4,10	4,00	1,90	4,10	3,793	3,36561	3,9657	3,73438	3,74075	3,45527	2,98541	3,45873	4,00	4,00	4,90	4,00	4,00	4,00	4,00	4,00	3,87025	4,1813	3,65265	3,6383	3,53425	4,16815	3,56725	3,86005	2,10	1,30
3,20	3,60	1,90	3,70	3,50	3,40	4,00	4,20	3,88	3,38	3,14	3,76	3,71	2,97	3,98	3,91	4,80	4,40	4,50	4,80	4,30	4,10	3,90	4,60	3,793	3,36561	3,9657	3,73438	3,74075	3,45527	2,98541	3,45873	4,00	4,10	4,60	4,10	4,20	4,20	4,00	4,00	3,87025	4,1813	3,65265	3,6383	3,53425	4,16815	3,56725	3,86005	1,40	1,40
1,30	2,00	1,20	3,00	2,00	1,20	3,60	3,50	3,88	3,38	3,14	3,76	3,71	2,97	3,98	3,91	4,80	4,40	4,90	4,50	4,80	3,50	4,00	4,00	3,793	3,36561	3,9657	3,73438	3,74075	3,45527	2,98541	3,45873	3,90	3,00	4,40	3,00	4,00	4,00	3,50	4,10	3,87025	4,1813	3,65265	3,6383	3,53425	4,16815	3,56725	3,86005	1,30	1,20
2,00	3,40	2,00	3,40	3,00	3,00	3,70	3,60	3,88	3,38	3,14	3,76	3,71	2,97	3,98	3,91	4,60	4,00	4,60	4,70	5,00	3,40	3,90	5,00	3,793	3,36561	3,9657	3,73438	3,74075	3,45527	2,98541	3,45873	4,00	4,20	4,00	4,40	4,00	4,10	3,80	4,90	3,87025	4,1813	3,65265	3,6383	3,53425	4,16815	3,56725	3,86005	1,20	1,20
3,00	3,00	3,00	3,00	3,60	3,00	4,50	4,00	3,88	3,38	3,14	3,76	3,71	2,97	3,98	3,91	4,70	4,00	5,00	4,50	5,00	3,00	4,00	4,60	3,793	3,36561	3,9657	3,73438	3,74075	3,45527	2,98541	3,45873	4,00	4,00	4,00	4,00	4,00	4,00	4,00	4,00	3,87025	4,1813	3,65265	3,6383	3,53425	4,16815	3,56725	3,86005	1,60	1,50
2,10	4,00	2,10	4,00	2,00	4,00	4,00	4,80	3,88	3,38	3,14	3,76	3,71	2,97	3,98	3,91	4,00	4,00	4,80	4,80	4,90	4,40	4,90	4,50	3,793	3,36561	3,9657	3,73438	3,74075	3,45527	2,98541	3,45873	4,80	4,80	4,00	4,00	4,00	4,70	4,10	4,00	3,87025	4,1813	3,65265	3,6383	3,53425	4,16815	3,56725	3,86005	1,30	1,20
2,10	4,00	3,00	4,00	2,90	3,50	4,00	4,60	3,88	3,38	3,14	3,76	3,71	2,97	3,98	3,91	4,30	4,60	4,00	3,80	4,80	3,60	3,00	4,80	3,793	3,36561	3,9657	3,73438	3,74075	3,45527	2,98541	3,45873	4,00	4,00	4,00	3,50	4,00	2,30	4,00	4,80	3,87025	4,1813	3,65265	3,6383	3,53425	4,16815	3,56725	3,86005	2,00	1,70
4,00	3,00	2,00	3,00	3,00	3,00	4,00	4,00	3,88	3,38	3,14	3,76	3,71	2,97	3,98	3,91	5,00	3,90	4,80	4,00	5,00	3,50	4,50	4,00	3,793	3,36561	3,9657	3,73438	3,74075	3,45527	2,98541	3,45873	4,00	4,00	2,00	4,00	4,00	4,00	4,10	4,80	3,87025	4,1813	3,65265	3,6383	3,53425	4,16815	3,56725	3,86005	2,00	2,00
2,00	1,50	1,90	1,90	2,80	1,80	2,20	2,40	3,88	3,38	3,14	3,76	3,71	2,97	3,98	3,91	4,60	4,60	4,90	4,70	4,80	4,80	4,90	4,70	3,793	3,36561	3,9657	3,73438	3,74075	3,45527	2,98541	3,45873	3,00	4,10	2,90	3,10	3,90	3,10	3,90	4,10	3,87025	4,1813	3,65265	3,6383	3,53425	4,16815	3,56725	3,86005	2,00	1,30
3,00	3,00	2,90	3,00	3,00	2,90	4,00	5,00	3,88	3,38	3,14	3,76	3,71	2,97	3,98	3,91	5,00	3,00	5,00	4,40	5,00	5,00	4,90	5,00	3,793	3,36561	3,9657	3,73438	3,74075	3,45527	2,98541	3,45873	3,00	5,00	3,00	3,40	4,90	3,00	4,00	5,00	3,87025	4,1813	3,65265	3,6383	3,53425	4,16815	3,56725	3,86005	1,00	1,00
2,00	4,00	2,00	3,40	2,50	2,00	3,90	4,00	3,88	3,38	3,14	3,76	3,71	2,97	3,98	3,91	4,70	4,60	4,90	4,80	4,90	4,00	2,30	4,90	3,793	3,36561	3,9657	3,73438	3,74075	3,45527	2,98541	3,45873	4,00	4,50	4,00	3,50	4,40	4,40	4,00	4,40	3,87025	4,1813	3,65265	3,6383	3,53425	4,16815	3,56725	3,86005	2,00	1,20
2,30	3,00	2,00	3,00	2,00	3,70	3,90	3,70	3,88	3,38	3,14	3,76	3,71	2,97	3,98	3,91	4,90	4,00	5,00	4,80	5,00	5,00	4,00	5,00	3,793	3,36561	3,9657	3,73438	3,74075	3,45527	2,98541	3,45873	4,80	5,00	4,70	5,00	5,00	5,00	5,00	5,00	3,87025	4,1813	3,65265	3,6383	3,53425	4,16815	3,56725	3,86005	1,60	1,20
2,10	2,00	2,10	2,90	4,00	2,00	3,00	2,90	3,88	3,38	3,14	3,76	3,71	2,97	3,98	3,91	4,80	4,90	4,90	4,80	4,90	4,80	4,90	4,90	3,793	3,36561	3,9657	3,73438	3,74075	3,45527	2,98541	3,45873	4,10	2,00	4,10	4,00	4,80	2,00	4,00	4,80	3,87025	4,1813	3,65265	3,6383	3,53425	4,16815	3,56725	3,86005	1,20	1,20
2,20	2,70	3,00	3,20	3,10	2,20	4,40	3,90	3,88	3,38	3,14	3,76	3,71	2,97	3,98	3,91	4,70	5,00	5,00	4,50	5,00	4,00	4,90	4,80	3,793	3,36561	3,9657	3,73438	3,74075	3,45527	2,98541	3,45873	3,60	2,20	4,00	3,40	3,40	3,60	3,00	3,90	3,87025	4,1813	3,65265	3,6383	3,53425	4,16815	3,56725	3,86005	1,30	1,20
2,70	1,90	2,70	1,60	3,40	1,50	3,30	3,50	3,88	3,38	3,14	3,76	3,71	2,97	3,98	3,91	4,70	4,10	4,80	4,40	4,50	3,50	4,50	4,00	3,793	3,36561	3,9657	3,73438	3,74075	3,45527	2,98541	3,45873	4,10	4,40	4,40	4,60	3,80	4,00	3,70	4,00	3,87025	4,1813	3,65265	3,6383	3,53425	4,16815	3,56725	3,86005	1,60	1,60
2,30	3,00	1,90	3,00	2,50	2,00	4,00	3,00	3,88	3,38	3,14	3,76	3,71	2,97	3,98	3,91	4,90	4,90	4,90	4,00	5,00	4,30	4,30	4,70	3,793	3,36561	3,9657	3,73438	3,74075	3,45527	2,98541	3,45873	3,50	4,00	4,00	3,70	4,00	4,40	3,40	4,00	3,87025	4,1813	3,65265	3,6383	3,53425	4,16815	3,56725	3,86005	2,00	1,00
3,50	3,80	2,70	3,60	3,50	3,70	4,70	4,60	3,88	3,38	3,14	3,76	3,71	2,97	3,98	3,91	4,80	4,50	4,90	4,00	4,80	4,10	3,00	4,00	3,793	3,36561	3,9657	3,73438	3,74075	3,45527	2,98541	3,45873	4,80	4,60	4,00	4,10	4,70	4,30	4,20	4,10	3,87025	4,1813	3,65265	3,6383	3,53425	4,16815	3,56725	3,86005	1,60	2,20
2,00	2,00	2,00	1,60	2,00	1,30	3,00	3,00	3,88	3,38	3,14	3,76	3,71	2,97	3,98	3,91	5,00	5,00	5,00	5,00	5,00	4,00	4,00	5,00	3,793	3,36561	3,9657	3,73438	3,74075	3,45527	2,98541	3,45873	3,00	3,50	3,00	3,50	3,00	4,00	3,00	4,40	3,87025	4,1813	3,65265	3,6383	3,53425	4,16815	3,56725	3,86005	1,00	1,00
3,00	4,40	3,00	3,00	4,40	2,00	4,50	4,00	3,88	3,38	3,14	3,76	3,71	2,97	3,98	3,91	4,80	4,80	4,90	4,40	4,90	3,60	3,90	4,60	3,793	3,36561	3,9657	3,73438	3,74075	3,45527	2,98541	3,45873	4,00	4,20	3,70	4,60	4,00	4,50	4,50	4,50	3,87025	4,1813	3,65265	3,6383	3,53425	4,16815	3,56725	3,86005	1,20	1,60
2,70	2,40	2,10	3,20	3,00	3,00	4,00	3,60	3,88	3,38	3,14	3,76	3,71	2,97	3,98	3,91	4,10	3,40	4,80	3,50	4,70	4,40	4,60	4,30	3,793	3,36561	3,9657	3,73438	3,74075	3,45527	2,98541	3,45873	3,30	3,90	3,50	3,70	3,40	3,30	4,00	3,80	3,87025	4,1813	3,65265	3,6383	3,53425	4,16815	3,56725	3,86005	2,40	3,00
2,70	2,10	2,00	3,00	1,90	2,80	3,60	3,20	3,88	3,38	3,14	3,76	3,71	2,97	3,98	3,91	4,80	4,30	5,00	4,30	5,00	3,00	5,00	4,10	3,793	3,36561	3,9657	3,73438	3,74075	3,45527	2,98541	3,45873	2,00	4,30	3,40	5,00	3,60	4,30	4,00	5,00	3,87025	4,1813	3,65265	3,6383	3,53425	4,16815	3,56725	3,86005	1,10	2,00
1,70	1,90	1,70	2,00	4,30	2,60	3,30	3,20	3,88	3,38	3,14	3,76	3,71	2,97	3,98	3,91	4,80	4,50	4,60	4,70	4,60	4,00	4,70	4,30	3,793	3,36561	3,9657	3,73438	3,74075	3,45527	2,98541	3,45873	3,20	4,00	3,20	3,30	3,30	3,00	3,40	3,50	3,87025	4,1813	3,65265	3,6383	3,53425	4,16815	3,56725	3,86005	1,70	1,40
2,70	4,50	2,20	4,00	3,50	2,00	4,00	3,80	3,88	3,38	3,14	3,76	3,71	2,97	3,98	3,91	4,70	4,00	4,70	3,90	5,00	4,20	5,00	4,10	3,793	3,36561	3,9657	3,73438	3,74075	3,45527	2,98541	3,45873	1,00	4,50	4,50	4,50	4,10	4,10	4,50	4,60	3,87025	4,1813	3,65265	3,6383	3,53425	4,16815	3,56725	3,86005	3,00	4,20
1,20	2,50	1,60	3,00	3,00	3,00	3,00	3,00	3,88	3,38	3,14	3,76	3,71	2,97	3,98	3,91	5,00	5,00	5,00	4,00	5,00	3,70	3,90	5,00	3,793	3,36561	3,9657	3,73438	3,74075	3,45527	2,98541	3,45873	4,00	3,50	4,00	3,30	4,00	4,00	3,50	4,50	3,87025	4,1813	3,65265	3,6383	3,53425	4,16815	3,56725	3,86005	1,60	1,10
4,00	4,00	2,00	4,00	3,00	4,00	4,00	4,00	3,88	3,38	3,14	3,76	3,71	2,97	3,98	3,91	4,80	4,70	5,00	4,10	4,80	4,00	3,00	4,00	3,793	3,36561	3,9657	3,73438	3,74075	3,45527	2,98541	3,45873	4,00	4,00	4,00	4,00	4,00	4,00	4,00	4,00	3,87025	4,1813	3,65265	3,6383	3,53425	4,16815	3,56725	3,86005	1,20	2,00
1,40	2,00	2,00	2,00	3,00	1,50	3,00	3,50	3,88	3,38	3,14	3,76	3,71	2,97	3,98	3,91	4,00	4,00	4,80	4,70	4,70	2,00	3,00	4,10	3,793	3,36561	3,9657	3,73438	3,74075	3,45527	2,98541	3,45873	3,00	3,00	3,00	3,00	3,00	3,00	3,50	3,00	3,87025	4,1813	3,65265	3,6383	3,53425	4,16815	3,56725	3,86005	2,00	1,30
2,40	3,10	4,50	3,10	4,40	3,10	3,10	3,30	3,88	3,38	3,14	3,76	3,71	2,97	3,98	3,91	4,30	4,40	4,40	4,20	4,70	4,60	3,20	4,20	3,793	3,36561	3,9657	3,73438	3,74075	3,45527	2,98541	3,45873	4,40	4,10	4,50	4,60	4,50	4,70	4,10	4,50	3,87025	4,1813	3,65265	3,6383	3,53425	4,16815	3,56725	3,86005	1,40	1,80
1,10	3,90	1,10	3,00	3,90	2,00	3,90	3,90	3,88	3,38	3,14	3,76	3,71	2,97	3,98	3,91	4,90	4,90	4,90	4,90	5,00	3,80	4,90	4,70	3,793	3,36561	3,9657	3,73438	3,74075	3,45527	2,98541	3,45873	4,10	4,90	3,00	3,80	3,80	4,00	3,90	4,40	3,87025	4,1813	3,65265	3,6383	3,53425	4,16815	3,56725	3,86005	1,10	1,10
4,10	4,40	4,20	3,80	4,30	3,80	4,40	4,20	3,88	3,38	3,14	3,76	3,71	2,97	3,98	3,91	4,40	3,80	4,60	3,40	4,30	3,90	4,00	4,70	3,793	3,36561	3,9657	3,73438	3,74075	3,45527	2,98541	3,45873	4,10	4,50	1,90	4,10	4,50	4,30	4,00	4,30	3,87025	4,1813	3,65265	3,6383	3,53425	4,16815	3,56725	3,86005	1,60	2,40
1,90	4,00	1,90	3,00	3,80	2,40	3,70	3,40	3,88	3,38	3,14	3,76	3,71	2,97	3,98	3,91	4,90	4,00	4,90	4,60	5,00	4,00	4,10	4,80	3,793	3,36561	3,9657	3,73438	3,74075	3,45527	2,98541	3,45873	4,10	4,20	4,10	4,40	4,30	4,00	3,90	5,00	3,87025	4,1813	3,65265	3,6383	3,53425	4,16815	3,56725	3,86005	1,70	1,80
2,00	4,00	1,10	4,00	4,00	3,00	4,00	4,00	3,88	3,38	3,14	3,76	3,71	2,97	3,98	3,91	4,00	4,00	4,90	4,90	4,90	4,00	3,50	4,90	3,793	3,36561	3,9657	3,73438	3,74075	3,45527	2,98541	3,45873	4,70	3,00	4,00	2,50	4,00	4,00	4,00	4,90	3,87025	4,1813	3,65265	3,6383	3,53425	4,16815	3,56725	3,86005	1,10	1,10
4,70	4,40	4,60	4,20	4,10	4,40	4,50	4,30	3,88	3,38	3,14	3,76	3,71	2,97	3,98	3,91	4,40	4,40	4,50	4,30	4,70	4,50	4,30	4,00	3,793	3,36561	3,9657	3,73438	3,74075	3,45527	2,98541	3,45873	4,40	4,00	3,90	4,40	4,20	4,60	4,10	4,20	3,87025	4,1813	3,65265	3,6383	3,53425	4,16815	3,56725	3,86005	1,90	3,40
3,70	3,90	3,10	3,60	3,50	3,60	4,00	4,20	3,88	3,38	3,14	3,76	3,71	2,97	3,98	3,91	3,90	3,90	4,50	4,40	5,00	3,90	3,30	4,10	3,793	3,36561	3,9657	3,73438	3,74075	3,45527	2,98541	3,45873	4,00	3,40	4,10	4,00	3,60	4,10	4,20	4,40	3,87025	4,1813	3,65265	3,6383	3,53425	4,16815	3,56725	3,86005	2,10	2,00
4,00	4,00	2,00	3,00	3,00	2,00	4,00	4,00	3,88	3,38	3,14	3,76	3,71	2,97	3,98	3,91	4,90	4,80	5,00	4,80	5,00	4,90	5,00	5,00	3,793	3,36561	3,9657	3,73438	3,74075	3,45527	2,98541	3,45873	4,00	4,00	4,00	4,00	4,00	4,00	4,00	4,00	3,87025	4,1813	3,65265	3,6383	3,53425	4,16815	3,56725	3,86005	1,20	1,20
1,90	2,70	1,60	3,40	3,30	3,00	3,40	4,00	3,88	3,38	3,14	3,76	3,71	2,97	3,98	3,91	4,80	4,60	4,70	1,40	4,90	3,60	3,90	4,00	3,793	3,36561	3,9657	3,73438	3,74075	3,45527	2,98541	3,45873	4,00	4,30	4,60	3,40	4,00	4,00	3,90	4,10	3,87025	4,1813	3,65265	3,6383	3,53425	4,16815	3,56725	3,86005	2,00	1,60
4,00	4,00	4,00	4,00	4,80	3,00	4,00	4,00	3,88	3,38	3,14	3,76	3,71	2,97	3,98	3,91	4,00	4,00	4,00	4,00	4,00	2,90	4,00	4,00	3,793	3,36561	3,9657	3,73438	3,74075	3,45527	2,98541	3,45873	4,00	4,00	4,00	4,00	4,00	4,00	4,00	4,00	3,87025	4,1813	3,65265	3,6383	3,53425	4,16815	3,56725	3,86005	3,00	2,00
2,70	3,50	2,40	3,20	3,50	3,00	3,60	3,90	3,88	3,38	3,14	3,76	3,71	2,97	3,98	3,91	4,50	4,20	4,20	4,30	4,50	3,50	4,40	5,00	3,793	3,36561	3,9657	3,73438	3,74075	3,45527	2,98541	3,45873	4,30	3,30	3,40	3,30	3,70	3,70	3,60	4,00	3,87025	4,1813	3,65265	3,6383	3,53425	4,16815	3,56725	3,86005	1,80	1,80
4,00	3,90	3,00	3,90	4,00	3,00	3,90	4,00	3,88	3,38	3,14	3,76	3,71	2,97	3,98	3,91	4,00	3,90	4,80	3,90	4,00	4,00	4,70	4,00	3,793	3,36561	3,9657	3,73438	3,74075	3,45527	2,98541	3,45873	3,00	4,70	3,00	4,80	3,40	4,00	4,00	4,90	3,87025	4,1813	3,65265	3,6383	3,53425	4,16815	3,56725	3,86005	2,10	3,80
4,40	4,90	1,60	3,90	4,40	3,80	4,40	4,80	3,88	3,38	3,14	3,76	3,71	2,97	3,98	3,91	4,90	4,90	4,90	4,70	4,80	4,70	4,80	4,60	3,793	3,36561	3,9657	3,73438	3,74075	3,45527	2,98541	3,45873	4,70	4,90	4,00	4,60	4,70	4,80	4,60	4,80	3,87025	4,1813	3,65265	3,6383	3,53425	4,16815	3,56725	3,86005	1,30	1,30
3,20	3,90	2,90	3,80	4,00	3,00	3,90	3,90	3,88	3,38	3,14	3,76	3,71	2,97	3,98	3,91	4,70	4,90	3,90	4,00	4,50	3,90	3,70	3,90	3,793	3,36561	3,9657	3,73438	3,74075	3,45527	2,98541	3,45873	3,90	2,00	3,60	4,00	3,90	4,80	4,50	4,00	3,87025	4,1813	3,65265	3,6383	3,53425	4,16815	3,56725	3,86005	1,60	1,90
2,20	3,00	2,80	3,00	3,00	2,10	3,00	3,30	3,88	3,38	3,14	3,76	3,71	2,97	3,98	3,91	2,80	2,70	4,40	3,00	4,80	3,50	3,70	4,40	3,793	3,36561	3,9657	3,73438	3,74075	3,45527	2,98541	3,45873	3,00	3,70	3,00	3,30	3,00	3,20	3,10	4,50	3,87025	4,1813	3,65265	3,6383	3,53425	4,16815	3,56725	3,86005	4,00	1,90
1,10	4,00	2,00	3,00	3,00	2,50	4,00	4,00	3,88	3,38	3,14	3,76	3,71	2,97	3,98	3,91	4,90	4,90	4,90	4,90	4,90	4,00	4,90	4,80	3,793	3,36561	3,9657	3,73438	3,74075	3,45527	2,98541	3,45873	4,00	4,00	3,50	4,00	4,00	4,00	4,00	4,60	3,87025	4,1813	3,65265	3,6383	3,53425	4,16815	3,56725	3,86005	1,20	1,10
2,40	2,60	2,10	3,60	4,40	3,00	3,00	3,30	3,88	3,38	3,14	3,76	3,71	2,97	3,98	3,91	4,80	4,40	4,20	4,50	5,00	4,40	4,30	4,40	3,793	3,36561	3,9657	3,73438	3,74075	3,45527	2,98541	3,45873	4,00	4,00	3,90	4,00	4,00	4,00	4,00	4,40	3,87025	4,1813	3,65265	3,6383	3,53425	4,16815	3,56725	3,86005	1,10	2,00
1,00	4,00	1,60	3,60	3,00	3,00	4,60	4,00	3,88	3,38	3,14	3,76	3,71	2,97	3,98	3,91	4,40	4,00	5,00	5,00	5,00	3,40	5,00	5,00	3,793	3,36561	3,9657	3,73438	3,74075	3,45527	2,98541	3,45873	3,00	3,00	3,00	4,00	3,00	3,60	3,50	4,00	3,87025	4,1813	3,65265	3,6383	3,53425	4,16815	3,56725	3,86005	2,00	2,00
3,00	3,00	3,00	4,00	4,00	3,00	4,00	4,00	3,88	3,38	3,14	3,76	3,71	2,97	3,98	3,91	4,00	3,00	4,00	4,00	4,00	4,00	4,00	4,90	3,793	3,36561	3,9657	3,73438	3,74075	3,45527	2,98541	3,45873	4,00	4,00	3,00	4,00	3,00	4,00	4,00	4,00	3,87025	4,1813	3,65265	3,6383	3,53425	4,16815	3,56725	3,86005	2,00	2,00
3,50	4,00	3,00	3,00	4,00	3,20	4,90	4,80	3,88	3,38	3,14	3,76	3,71	2,97	3,98	3,91	4,10	1,80	4,90	4,90	4,50	4,00	4,90	4,30	3,793	3,36561	3,9657	3,73438	3,74075	3,45527	2,98541	3,45873	3,00	4,50	4,90	3,40	3,70	3,00	1,10	3,40	3,87025	4,1813	3,65265	3,6383	3,53425	4,16815	3,56725	3,86005	2,00	1,10
3,00	3,30	3,00	3,00	2,80	3,00	3,70	3,40	3,88	3,38	3,14	3,76	3,71	2,97	3,98	3,91	3,70	4,00	4,70	4,50	4,60	4,20	3,50	4,20	3,793	3,36561	3,9657	3,73438	3,74075	3,45527	2,98541	3,45873	3,60	3,60	3,00	3,70	3,30	3,30	4,00	3,80	3,87025	4,1813	3,65265	3,6383	3,53425	4,16815	3,56725	3,86005	2,00	2,00
3,00	4,00	3,00	4,10	4,00	2,10	4,00	4,00	3,88	3,38	3,14	3,76	3,71	2,97	3,98	3,91	4,00	4,00	4,40	4,90	5,00	4,00	2,00	5,00	3,793	3,36561	3,9657	3,73438	3,74075	3,45527	2,98541	3,45873	2,00	4,00	4,90	4,00	4,00	4,00	4,00	4,00	3,87025	4,1813	3,65265	3,6383	3,53425	4,16815	3,56725	3,86005	1,40	1,10
2,90	2,80	2,10	3,10	2,80	3,00	3,40	3,40	3,88	3,38	3,14	3,76	3,71	2,97	3,98	3,91	4,00	4,00	4,00	4,00	4,80	3,50	4,20	4,10	3,793	3,36561	3,9657	3,73438	3,74075	3,45527	2,98541	3,45873	3,10	3,60	4,00	3,40	3,10	3,40	3,00	3,50	3,87025	4,1813	3,65265	3,6383	3,53425	4,16815	3,56725	3,86005	2,70	2,00
2,60	2,00	1,90	2,00	2,10	2,00	4,00	4,00	3,88	3,38	3,14	3,76	3,71	2,97	3,98	3,91	4,00	2,00	4,10	4,10	4,00	4,30	4,00	3,40	3,793	3,36561	3,9657	3,73438	3,74075	3,45527	2,98541	3,45873	4,70	4,00	4,80	4,20	4,90	4,30	4,00	4,70	3,87025	4,1813	3,65265	3,6383	3,53425	4,16815	3,56725	3,86005	4,00	4,60
1,10	3,00	2,00	3,00	3,00	3,00	3,00	3,70	3,88	3,38	3,14	3,76	3,71	2,97	3,98	3,91	5,00	3,90	4,90	4,90	5,00	4,20	4,00	5,00	3,793	3,36561	3,9657	3,73438	3,74075	3,45527	2,98541	3,45873	4,30	4,50	4,90	4,30	4,00	4,30	5,00	4,10	3,87025	4,1813	3,65265	3,6383	3,53425	4,16815	3,56725	3,86005	1,00	1,10
2,00	2,50	2,50	3,00	3,00	2,50	3,40	4,90	3,88	3,38	3,14	3,76	3,71	2,97	3,98	3,91	4,10	4,70	4,90	4,80	4,90	4,00	4,00	4,50	3,793	3,36561	3,9657	3,73438	3,74075	3,45527	2,98541	3,45873	3,00	3,80	3,40	3,40	4,00	4,00	4,00	3,60	3,87025	4,1813	3,65265	3,6383	3,53425	4,16815	3,56725	3,86005	1,20	1,10
3,10	3,00	2,10	3,00	2,00	3,00	3,00	3,00	3,88	3,38	3,14	3,76	3,71	2,97	3,98	3,91	4,70	4,70	5,00	4,70	5,00	3,70	4,90	4,90	3,793	3,36561	3,9657	3,73438	3,74075	3,45527	2,98541	3,45873	3,00	3,00	3,00	3,70	3,00	4,00	3,00	4,00	3,87025	4,1813	3,65265	3,6383	3,53425	4,16815	3,56725	3,86005	1,20	1,20
2,20	3,00	2,00	3,00	3,00	3,00	3,00	3,00	3,88	3,38	3,14	3,76	3,71	2,97	3,98	3,91	4,00	4,00	4,80	4,00	4,80	4,00	4,80	4,00	3,793	3,36561	3,9657	3,73438	3,74075	3,45527	2,98541	3,45873	3,90	3,60	4,00	3,10	4,00	4,00	2,70	4,00	3,87025	4,1813	3,65265	3,6383	3,53425	4,16815	3,56725	3,86005	2,00	2,00
2,00	3,00	2,00	3,00	3,00	1,60	4,00	4,00	3,88	3,38	3,14	3,76	3,71	2,97	3,98	3,91	4,00	4,00	4,00	4,00	4,50	3,70	3,50	4,30	3,793	3,36561	3,9657	3,73438	3,74075	3,45527	2,98541	3,45873	3,00	3,50	3,00	2,70	3,40	3,30	3,60	3,30	3,87025	4,1813	3,65265	3,6383	3,53425	4,16815	3,56725	3,86005	1,20	2,00
2,50	3,00	3,00	3,10	3,00	3,00	3,90	4,00	3,88	3,38	3,14	3,76	3,71	2,97	3,98	3,91	4,00	3,90	4,70	4,00	4,80	3,10	4,00	3,90	3,793	3,36561	3,9657	3,73438	3,74075	3,45527	2,98541	3,45873	3,90	4,00	4,00	4,40	4,00	4,10	4,00	4,00	3,87025	4,1813	3,65265	3,6383	3,53425	4,16815	3,56725	3,86005	2,00	2,00
1,30	1,10	1,30	3,40	3,00	1,80	4,30	4,40	3,88	3,38	3,14	3,76	3,71	2,97	3,98	3,91	4,80	4,60	4,40	4,70	4,90	4,00	4,50	3,90	3,793	3,36561	3,9657	3,73438	3,74075	3,45527	2,98541	3,45873	4,00	4,30	4,70	3,70	3,50	4,00	4,00	4,20	3,87025	4,1813	3,65265	3,6383	3,53425	4,16815	3,56725	3,86005	1,20	1,20
4,00	3,90	4,40	4,00	4,10	4,00	3,90	4,00	3,88	3,38	3,14	3,76	3,71	2,97	3,98	3,91	4,00	3,00	3,60	3,00	4,00	4,00	2,70	3,20	3,793	3,36561	3,9657	3,73438	3,74075	3,45527	2,98541	3,45873	3,90	4,00	2,00	4,00	4,00	4,10	4,00	3,90	3,87025	4,1813	3,65265	3,6383	3,53425	4,16815	3,56725	3,86005	3,00	3,00
3,70	3,00	3,50	3,80	4,00	3,00	3,90	4,00	3,88	3,38	3,14	3,76	3,71	2,97	3,98	3,91	4,00	4,00	3,60	4,00	4,90	3,80	4,50	4,50	3,793	3,36561	3,9657	3,73438	3,74075	3,45527	2,98541	3,45873	3,00	3,80	3,20	3,80	3,70	3,70	3,80	3,80	3,87025	4,1813	3,65265	3,6383	3,53425	4,16815	3,56725	3,86005	2,30	1,80
2,90	3,20	3,00	3,70	3,80	3,10	3,50	3,40	3,88	3,38	3,14	3,76	3,71	2,97	3,98	3,91	2,70	2,80	4,00	2,90	3,00	4,40	4,30	4,70	3,793	3,36561	3,9657	3,73438	3,74075	3,45527	2,98541	3,45873	3,40	3,80	2,30	3,30	3,20	4,00	3,10	3,30	3,87025	4,1813	3,65265	3,6383	3,53425	4,16815	3,56725	3,86005	2,20	3,40
3,00	4,00	1,90	4,00	3,00	2,00	4,90	4,80	3,88	3,38	3,14	3,76	3,71	2,97	3,98	3,91	4,90	4,90	4,90	4,00	4,90	4,00	4,00	4,00	3,793	3,36561	3,9657	3,73438	3,74075	3,45527	2,98541	3,45873	3,00	4,00	3,00	4,00	3,00	3,00	3,00	3,00	3,87025	4,1813	3,65265	3,6383	3,53425	4,16815	3,56725	3,86005	2,00	1,10
3,40	2,40	2,80	3,10	3,00	2,80	3,50	4,00	3,88	3,38	3,14	3,76	3,71	2,97	3,98	3,91	4,50	4,00	4,70	4,00	5,00	4,50	3,60	3,90	3,793	3,36561	3,9657	3,73438	3,74075	3,45527	2,98541	3,45873	5,00	4,00	3,00	3,30	3,20	3,00	4,00	3,00	3,87025	4,1813	3,65265	3,6383	3,53425	4,16815	3,56725	3,86005	1,40	3,00
3,00	3,10	1,10	1,10	3,00	1,20	3,10	4,00	3,88	3,38	3,14	3,76	3,71	2,97	3,98	3,91	4,80	4,80	4,80	4,80	4,90	3,00	3,00	4,80	3,793	3,36561	3,9657	3,73438	3,74075	3,45527	2,98541	3,45873	3,00	3,10	3,00	4,00	3,10	4,00	4,00	4,00	3,87025	4,1813	3,65265	3,6383	3,53425	4,16815	3,56725	3,86005	1,10	1,10
2,00	2,00	2,00	2,00	2,10	2,00	3,50	3,60	3,88	3,38	3,14	3,76	3,71	2,97	3,98	3,91	4,80	4,30	4,90	4,70	4,90	4,00	4,60	4,70	3,793	3,36561	3,9657	3,73438	3,74075	3,45527	2,98541	3,45873	3,30	4,10	3,70	3,00	3,30	3,30	3,10	3,30	3,87025	4,1813	3,65265	3,6383	3,53425	4,16815	3,56725	3,86005	2,00	2,00
3,50	2,00	2,00	2,50	2,50	2,00	2,10	3,00	3,88	3,38	3,14	3,76	3,71	2,97	3,98	3,91	4,90	4,50	4,00	4,00	5,00	4,00	4,00	5,00	3,793	3,36561	3,9657	3,73438	3,74075	3,45527	2,98541	3,45873	3,00	4,00	3,50	4,00	4,00	4,00	5,00	4,00	3,87025	4,1813	3,65265	3,6383	3,53425	4,16815	3,56725	3,86005	1,60	2,00
3,00	3,00	1,10	4,90	3,00	3,00	3,00	3,00	3,88	3,38	3,14	3,76	3,71	2,97	3,98	3,91	5,00	5,00	3,00	3,00	5,00	1,90	2,10	3,20	3,793	3,36561	3,9657	3,73438	3,74075	3,45527	2,98541	3,45873	1,00	3,00	3,00	3,00	1,00	3,00	3,00	3,00	3,87025	4,1813	3,65265	3,6383	3,53425	4,16815	3,56725	3,86005	1,00	1,00
2,10	2,00	2,00	4,00	3,00	3,00	4,00	4,00	3,88	3,38	3,14	3,76	3,71	2,97	3,98	3,91	4,90	4,00	4,90	4,90	5,00	4,00	4,90	4,90	3,793	3,36561	3,9657	3,73438	3,74075	3,45527	2,98541	3,45873	4,00	4,00	4,00	4,00	3,00	4,00	3,00	4,80	3,87025	4,1813	3,65265	3,6383	3,53425	4,16815	3,56725	3,86005	1,10	1,10
2,20	2,20	2,70	2,00	2,00	2,20	3,20	2,60	3,88	3,38	3,14	3,76	3,71	2,97	3,98	3,91	4,10	3,50	4,20	4,10	4,10	3,50	4,70	4,00	3,793	3,36561	3,9657	3,73438	3,74075	3,45527	2,98541	3,45873	3,30	4,40	2,50	3,50	3,10	3,60	3,60	4,40	3,87025	4,1813	3,65265	3,6383	3,53425	4,16815	3,56725	3,86005	2,00	2,10
2,60	3,50	3,40	2,50	2,20	4,00	3,10	3,60	3,88	3,38	3,14	3,76	3,71	2,97	3,98	3,91	2,50	2,20	3,20	3,00	3,10	2,90	4,30	3,40	3,793	3,36561	3,9657	3,73438	3,74075	3,45527	2,98541	3,45873	4,10	3,60	2,50	3,10	3,90	3,60	3,50	4,00	3,87025	4,1813	3,65265	3,6383	3,53425	4,16815	3,56725	3,86005	2,50	3,40
3,00	3,00	3,00	4,00	4,00	2,10	4,90	3,00	3,88	3,38	3,14	3,76	3,71	2,97	3,98	3,91	2,00	3,00	4,80	3,90	4,00	4,00	4,80	4,80	3,793	3,36561	3,9657	3,73438	3,74075	3,45527	2,98541	3,45873	3,00	3,00	2,00	2,00	3,00	4,00	2,90	3,00	3,87025	4,1813	3,65265	3,6383	3,53425	4,16815	3,56725	3,86005	2,00	2,00
2,70	2,60	2,40	2,30	2,90	1,50	3,00	2,90	3,88	3,38	3,14	3,76	3,71	2,97	3,98	3,91	4,10	3,70	3,60	3,70	5,00	3,50	3,40	3,90	3,793	3,36561	3,9657	3,73438	3,74075	3,45527	2,98541	3,45873	2,60	3,00	3,00	3,00	3,20	2,90	2,70	2,90	3,87025	4,1813	3,65265	3,6383	3,53425	4,16815	3,56725	3,86005	1,50	2,10
3,00	3,20	3,00	3,00	3,00	3,00	3,00	3,00	3,88	3,38	3,14	3,76	3,71	2,97	3,98	3,91	2,80	3,00	3,00	3,00	3,00	3,00	3,00	3,00	3,793	3,36561	3,9657	3,73438	3,74075	3,45527	2,98541	3,45873	3,10	3,00	3,00	3,00	3,10	3,00	3,00	3,00	3,87025	4,1813	3,65265	3,6383	3,53425	4,16815	3,56725	3,86005	3,20	3,00
3,40	4,00	2,10	3,60	2,10	2,10	4,30	4,40	3,88	3,38	3,14	3,76	3,71	2,97	3,98	3,91	4,80	4,00	4,90	4,80	4,60	4,20	3,50	5,00	3,793	3,36561	3,9657	3,73438	3,74075	3,45527	2,98541	3,45873	3,30	2,00	3,90	4,40	3,20	4,30	3,70	4,30	3,87025	4,1813	3,65265	3,6383	3,53425	4,16815	3,56725	3,86005	2,50	1,70
[truncated: 14 more columns]
