# Supplementary material for: The “g” in Faking: Doublethink the Validity of Personality Self-Report Measures for Applicant Selection
Source: Front Psychol. 2018 Nov 13;9:2153. doi: 10.3389/fpsyg.2018.02153 (PMC6244170; doi:10.3389/fpsyg.2018.02153)
Supplement: Supplementary file 1 [file Data_Sheet_1.zip › Data & Syntax/Study 2_data scored faking WSQ PSIs.csv]

ED_TV_T2	ED_TG_T2	ED_P_T2	D^2/n_TV_T2	D^2/n_TG_T2	D^2/n_P_T2	r_TV_T2	r_TG_T2	r_P_T2	rp_TV_T2	rp_TG_T2	rp_P_T2	E_TV_T2	E_TG_T2	E_P_T2	ScD_TV_T2	ScD_TG_T2	ScD_P_T2
2.7441	2.3367	2.7572	7.3316	5.4060	7.3861	0.282295684	0.659160469	0.366849619	0.619023526	0.708489055	0.616075915	0.40625	0.3175	0.141875	3.620375	3.5389	5.13370625
3.3711	2.9017	3.2078	11.1656	8.3660	10.1547	0.522707164	0.505651244	0.827993094	0.475878609	0.583374567	0.513356554	0.01875	0.505	0.058125	13.305375	2.0264	16.95370625
3.8714	3.6995	2.7214	13.0440	10.7820	7.3926	0.247402812	0.377947034	0.141834959	0.362049885	0.400866786	0.624114033	0.925	0.8175	0.004375	-1.334	-1.9611	2.93620625
1.3506	2.8358	2.2812	0.9956	6.3080	5.1737	0.158331099	0.722979641	0.734749103	0.892147588	0.598321762	0.720240511	0.0625	0.605	0.314375	-0.6765	-2.9936	4.80058125
1.3122	1.6601	3.5922	1.6005	2.5576	12.6506	0.354109453	0.461506044	0.764210651	0.897870826	0.841408678	0.425259609	0.1375	0.06375	0.333125	-0.5965	-3.031725	16.87370625
3.9842	3.3317	2.6492	15.8556	8.5166	6.9877	0.044235572	0.37309826	0.790129441	0.336842545	0.484918794	0.64026439	0.0375	0.305	0.208125	13.5035	7.5264	10.29370625
2.6518	2.3520	1.7006	5.8136	4.2705	2.7567	0.325897516	0.594334024	0.640603273	0.639680262	0.705211553	0.834226086	0.6	0.46125	0.260625	-1.024	-1.736725	-0.66441875
3.0153	2.4912	3.4534	9.0905	6.1820	11.7101	0.483388245	0.683893884	0.758810805	0.557480775	0.675129561	0.45699254	0.64375	0.4175	0.251875	1.700375	3.1589	16.45558125
3.9855	3.6050	4.2107	13.8856	11.3126	17.7166	0.500208471	0.708179029	0.707115659	0.336563361	0.422348653	0.28694694	0.23125	0.28875	0.545625	17.355375	16.513275	18.21620625
3.1483	4.0929	2.4372	9.0836	16.3436	5.7747	0.309233774	0.487737981	0.145520302	0.527008971	0.312766656	0.686869565	0.725	0.28625	0.060625	-0.614	16.818275	1.25558125
3.6557	3.4456	4.2488	13.1656	11.8180	17.7986	-0.098929028	0.380646003	0.797868184	0.410810334	0.458789205	0.278667628	0.7125	0.695	0.826875	2.0635	0.1864	11.67058125
3.0453	2.2311	3.5892	7.5906	4.4365	12.8086	0.275484602	0.850864811	0.596862011	0.550612977	0.73075883	0.425958233	0.6375	0.505	0.389375	1.0235	-0.8536	12.72558125
2.7474	2.2410	1.9074	7.3665	4.4805	3.4727	0.397717008	0.141813518	0.889362664	0.618286639	0.728701853	0.795830866	0.60625	0.255	0.426875	0.020375	-1.9336	0.65058125
3.4290	3.3353	1.9053	9.5346	11.0700	3.4141	-0.082130763	0.410679788	0.858119009	0.462589698	0.484092385	0.796234083	0.5375	0.52375	0.241875	3.9435	4.303275	5.23370625
3.7213	4.2117	2.5012	11.9040	14.8340	6.1207	-0.101635584	-0.59043388	0.697136758	0.395916943	0.286742531	0.672935819	0.85625	0.93625	0.041875	-0.809625	-3.211725	8.45370625
2.4633	2.3255	1.6371	6.0646	5.4046	2.4641	0.065771701	0.448896371	0.825283654	0.681202059	0.710863986	0.845438739	0.225	0.13	0.141875	2.826	2.5264	3.91370625
2.5962	2.8664	2.2005	6.4666	8.1620	4.5886	-0.096255777	0.788490343	0.630450333	0.652039236	0.591406405	0.737143105	0.09375	0.61125	0.195625	3.360375	2.633275	4.21620625
3.4969	2.6605	4.1941	10.7865	6.3846	12.9697	-0.087127934	0.882723549	0.733260294	0.447047119	0.637750141	0.290580176	0.74375	0.63	0.695625	0.360375	-0.3936	14.43620625
3.4736	4.0941	5.7336	11.5526	14.4805	23.1537	-0.188103463	0.211961618	0.507274433	0.452366904	0.312497437	-0.01347379	0.19375	0.405	0.770625	7.410375	10.4664	27.04620625
4.4938	4.9612	3.1991	18.2500	22.0306	10.1887	0.217929979	-0.074017415	0.774017911	0.226194582	0.13046243	0.515363178	0.5375	0.62375	0.189375	14.8835	10.883275	14.98558125
3.1743	2.5456	3.4731	9.2476	5.9385	10.6667	-0.42218274	-0.076469035	0.594299569	0.521057135	0.663201663	0.452495455	0.38125	0.12	0.264375	2.945375	-0.6936	13.33058125
3.7892	2.9069	2.4170	12.4140	7.9085	5.6261	0.177889077	0.538802541	0.684023122	0.38055999	0.582200247	0.691238066	0.5375	0.5175	0.141875	8.2835	2.1989	7.13370625
3.1777	2.8789	2.3605	9.8246	7.9940	3.9386	-0.009317514	0.2092928	0.508649237	0.520262245	0.588562351	0.703391612	0.5375	0.48	0.033125	2.6835	-0.6936	4.57370625
2.8969	2.9675	3.0053	6.4480	8.7520	8.7786	0.299581978	0.47423994	0.448827311	0.584472173	0.568396804	0.559754436	0.59375	0.37375	0.339375	1.110375	4.973275	6.05558125
3.9256	3.9509	2.6620	13.1866	13.3285	6.8701	0.140974635	0.48200697	0.68595783	0.349926176	0.344255409	0.637410742	0.9375	0.905	0.058125	-1.3365	-2.3136	9.47370625
4.0723	4.3603	4.3545	14.3606	16.1080	18.7461	NA	NA	0.388975481	0.317306109	0.254606759	0.255835219	0.975	0.9925	0.141875	-1.374	-3.2511	19.13370625
3.6682	3.9350	2.5768	11.5120	12.9006	6.5047	0.013216372	-0.494316322	0.669805533	0.407954945	0.347822424	0.656310413	0.86875	0.86125	0.048125	-1.364625	-3.216725	8.55558125
4.8994	4.7908	3.5665	22.0056	21.5105	12.4666	0.207566114	0.62262557	0.80078006	0.142775516	0.164652788	0.431123812	0.0875	0.57	0.439375	23.5635	22.6864	15.49558125
1.9391	1.9047	2.6657	3.6385	3.0865	7.0757	0.333157067	0.471795774	0.713993573	0.789709172	0.796339957	0.636573322	0.0625	0.22375	0.320625	2.4835	-1.296725	7.54620625
3.7836	3.4202	3.5867	14.3145	11.1565	12.8637	-0.103805699	0.21186062	0.766366872	0.381811901	0.464597922	0.426530344	0.13125	0.28625	0.245625	10.455375	6.238275	17.99620625
2.6416	2.7492	1.5544	6.7046	6.0696	2.3426	0.121177062	0.191246378	0.623047299	0.64195187	0.617877547	0.859594783	0.50625	0.44875	0.166875	0.520375	-1.171725	-0.40629375
3.2462	3.7659	1.9215	8.3146	13.6405	3.4386	0.049584101	0.011965948	0.544178732	0.50453712	0.385821316	0.793113882	0.4875	0.53625	0.254375	4.2635	3.188275	0.21620625
3.2933	4.1756	4.1139	10.6476	13.5345	16.8506	0.24056494	0.308585468	0.844445234	0.493721701	0.294603123	0.308148745	0.24375	0.2425	0.301875	8.960375	14.7089	24.68558125
2.4133	2.2249	2.9350	5.8225	3.8966	8.4787	0.273874482	0.357499778	0.399159133	0.692047377	0.732070365	0.575807417	0.4375	0.3175	0.029375	1.0035	-1.4211	7.22620625
5.0144	4.0885	5.5404	20.3556	12.8145	30.4426	0.400562997	0.794654214	0.850872626	0.1199776	0.31373676	0.020797147	0.89375	0.8075	1.164375	13.200375	10.3489	15.63058125
3.7051	2.4421	3.6061	12.4665	5.9100	12.8687	0.043242992	0.630344172	0.616160172	0.399580126	0.685807607	0.422092654	0.29375	0.0425	0.501875	9.940375	6.5489	11.04558125
5.1844	3.4840	4.0574	24.8796	12.0840	16.2086	0.245866781	0.555242779	0.460131689	0.086993444	0.449997734	0.320619618	0.3375	0.63875	0.108125	25.2835	4.783275	17.63370625
4.0331	5.9625	3.8598	12.6645	33.3286	11.4421	0.123961717	-0.032355142	0.441633192	0.325985166	-0.052581715	0.364660828	0.275	0.96375	0.570625	13.426	13.708275	9.20620625
2.8288	2.8983	2.1279	7.7286	6.4016	4.5221	0.328311827	0.168303373	0.657827731	0.599920004	0.584158416	0.752075799	0.54375	0.4925	0.108125	1.920375	-1.0911	4.81370625
3.6984	3.0900	5.1507	11.9440	7.8646	26.3647	0.521325221	0.815665923	0.639219298	0.401112133	0.540387022	0.093454479	0.5875	0.37	0.689375	9.4235	12.5464	24.50558125
4.1871	2.6825	4.1088	15.5336	6.6826	16.6661	0.433671192	0.598861963	0.577552064	0.292094	0.632819675	0.309272719	0.6875	0.43875	0.016875	10.7635	3.023275	20.63370625
4.2040	4.3257	3.8315	14.0725	14.8105	14.4641	0.49239858	0.459975333	0.4746686	0.28840037	0.262028711	0.37103391	0.13125	0.31125	0.179375	19.985375	18.373275	15.32620625
2.0842	2.0159	2.7619	4.1625	4.0400	7.4121	0.268173819	0.491617374	0.295863174	0.760950913	0.774622893	0.615015608	0.3	0.12625	0.108125	1.156	0.933275	4.51370625
3.5488	4.3541	2.8461	10.3706	16.0540	7.8841	-0.035304083	-0.151630947	0.72447419	0.435170651	0.255936261	0.596005995	0.6	0.8175	0.026875	3.896	0.6789	11.73058125
4.2991	4.3847	5.4463	18.2836	19.1720	27.4961	-0.365652959	0.213366127	NA	0.267778614	0.249365557	0.0379147	1.03125	1.00125	1.295625	-1.364625	-3.241725	-2.80379375
5.7682	4.1073	5.5687	29.6705	15.4285	28.8441	-0.022658809	0.305998412	0.600316013	-0.019487682	0.30959689	0.01571018	0.88125	0.46375	1.114375	17.865375	11.108275	13.70058125
2.3554	3.0430	4.4924	5.2746	8.7185	20.1761	0.310065389	0.498017404	0.755487	0.704484926	0.551139118	0.226474212	0.2	0.64875	0.801875	3.816	-1.851725	14.94558125
3.5355	3.9659	1.5887	10.5560	13.1446	2.5181	-0.066638935	-0.144638832	0.687510573	0.438202247	0.340931948	0.853777506	0.83125	0.88	0.248125	-1.334625	-3.2336	-1.98441875
2.9045	3.4745	3.5236	7.2176	11.7780	6.4626	0.167611641	-0.02216511	0.401917911	0.582748046	0.452169178	0.440918946	0.55	0.27375	0.026875	1.516	4.153275	11.97058125
3.7590	3.1093	2.5566	12.4466	7.6696	6.4626	0.076730526	-0.024376636	0.123854777	0.387383481	0.53595085	0.660780411	0.55625	0.61125	0.391875	6.950375	-2.866725	-0.96629375
3.3410	3.8681	2.8362	9.2180	12.3786	7.9706	0.064016689	0.235392351	0.044204305	0.482785784	0.362803969	0.598237943	0.74375	0.86125	0.566875	-0.279625	-3.176725	-2.64629375
2.4674	3.3365	1.9804	5.0740	9.1336	3.8486	-0.408485565	-0.735076814	0.491186296	0.680319261	0.48381712	0.781633034	0.29375	0.1425	0.085625	0.610375	-0.2711	1.68058125
3.3012	2.6256	4.4497	10.6246	6.8306	19.7866	0.085341373	0.480097	0.632993239	0.491911045	0.64549802	0.23551885	0.15	0.33	0.570625	8.416	2.9664	18.84620625
3.4791	3.5640	2.9702	11.9056	12.1605	8.6061	0.261153215	0.3978886	0.659170285	0.451115545	0.431703279	0.567778238	0.4125	0.6925	0.141875	8.5635	1.7289	11.13370625
2.7950	2.5084	2.2118	7.6136	6.2886	4.6386	0.18890278	0.313224502	0.784490264	0.607555511	0.671367387	0.734788749	0.1	0.0575	0.264375	6.116	2.4289	5.93058125
3.1315	2.6405	3.3947	9.8045	6.8505	10.5487	0.225551348	0.196274238	0.894442829	0.530880735	0.64220466	0.470449705	0.44375	0.22	0.739375	5.270375	1.1864	6.11558125
4.6622	4.3327	3.7057	19.5126	15.8680	13.4786	-0.264200853	-0.213366127	0.453932528	0.19100789	0.260537304	0.39945465	0.6375	0.93	0.139375	10.3635	-2.3136	14.05558125
2.8684	3.1736	2.5652	8.1196	8.6305	6.5347	0.382462243	0.393815131	0.494861603	0.590931689	0.521201749	0.658886317	0.63125	0.0925	0.079375	0.245375	8.2489	5.70620625
3.5682	3.1369	6.0160	11.8680	7.6166	30.2386	-0.132598159	0.544095094	0.467749955	0.430743092	0.529636711	-0.061474863	0.2375	0.26375	0.695625	8.1235	9.128275	32.09620625
1.6655	2.4079	2.7115	2.7725	5.2565	7.0986	0.469337712	0.373878833	0.721129521	0.840455513	0.693211281	0.626342686	0.0125	0.355	0.501875	2.0635	-0.4736	4.02558125
3.1509	2.5032	2.9312	9.6340	6.2120	6.4261	0.375596863	0.467760038	0.392783769	0.526426255	0.672503005	0.576661469	0.19375	0.01375	0.108125	9.480375	4.438275	6.89370625
3.6633	2.1293	2.0155	11.7366	4.4125	3.9886	-0.315108384	0.340129061	0.452530053	0.409070894	0.75179285	0.774716392	0.075	0.0325	0.064375	8.286	0.3389	1.55058125
3.0588	3.6078	2.3626	9.0826	12.4745	5.5086	0.24842352	0.134722849	0.687659428	0.547538447	0.421716723	0.702938367	0.6375	0.43	0.070625	1.0035	4.9464	7.16620625
5.3485	3.6797	3.2345	26.3826	12.9985	10.2461	-0.430023273	0.324844386	0.72086065	0.056001056	0.405357927	0.507226444	0.08125	0.2075	0.483125	20.985375	10.7289	9.63370625
2.8541	2.6329	2.0553	7.4845	5.6705	4.0081	-0.213627839	0.389066873	0.42364837	0.594181238	0.643891914	0.766779575	0.46875	0.48	0.298125	1.095375	-1.2936	-0.79441875
3.1187	2.6336	3.9195	7.7276	5.9220	15.1461	0.261345179	0.712961625	0.877973609	0.533815846	0.643723033	0.351291433	0.0125	0.21125	0.670625	8.9435	8.553275	14.94620625
3.8830	3.0140	2.3290	13.3946	9.0300	5.1706	0.143489102	0.559154891	0.707174883	0.359446026	0.557784052	0.710127966	0.5	0.5175	0.310625	9.436	3.5589	4.80558125
2.3736	6.2683	4.0234	5.2256	36.7705	16.0527	-0.006251596	0.247503542	0.839006638	0.700589892	-0.102283566	0.328128729	0.05	1.1825	0.383125	2.816	14.1389	22.31370625
3.5451	2.9322	4.6133	10.6240	7.1096	21.0286	0.134532022	0.513762861	0.679184918	0.436007898	0.576432337	0.201153858	0.3	0.36125	0.795625	9.416	5.483275	15.19620625
4.0723	4.3603	3.1515	14.3606	16.1080	9.7161	NA	NA	0.490738071	0.317306109	0.254606759	0.526277005	0.975	0.9925	0.685625	-1.374	-3.2511	-2.71941875
2.7503	3.5713	2.8468	7.5625	10.4725	7.9687	0.017599028	-0.240939446	0.083423417	0.617632191	0.430039773	0.595846809	0.35625	0.68625	0.210625	2.870375	-2.181725	2.42558125
4.0723	4.3603	3.4644	14.3606	16.1080	11.7861	NA	NA	0.288174971	0.317306109	0.254606759	0.454476036	0.975	0.9925	0.098125	-1.374	-3.2511	9.64558125
3.1521	3.8325	2.7814	9.5520	12.1046	7.5201	0.590591231	-0.714311562	0.335065839	0.526135063	0.370801919	0.610626106	0.74375	0.78	0.285625	-0.099625	-2.9536	3.68058125
2.1670	2.1808	3.3580	4.3120	4.0626	11.2626	-0.045163173	0.507721466	0.678142268	0.744059298	0.741212319	0.478876331	0.03125	0.2175	0.551875	1.745375	1.4789	8.39558125
3.5106	2.9414	5.4956	12.0506	8.5980	29.9486	0.276219255	0.635308773	0.65178923	0.443913004	0.574338286	0.028904169	0.6625	0.4925	0.576875	4.0635	4.7489	32.18058125
1.1950	3.3965	2.2361	1.3740	9.3126	4.7466	0.517686763	0.740837054	0.609485684	0.914562642	0.470047777	0.729725055	0.075	0.6575	0.183125	0.026	6.4289	4.29370625
1.9789	1.7584	2.9097	3.8620	3.0905	7.6726	0.472001176	0.637348463	0.712604766	0.781935628	0.823777499	0.581570747	0.39375	0.06125	0.401875	-0.029625	1.583275	8.18558125
3.3401	3.3681	2.2343	9.4726	10.6506	4.9186	0.051566678	0.563828591	0.510196211	0.482991936	0.476559616	0.730099129	0.65625	0.755	0.329375	1.730375	-2.0536	0.96620625
1.5887	1.8363	2.3247	2.5206	2.8305	5.2687	0.403715497	0.681963022	0.811027044	0.853782876	0.809340721	0.711042372	0.01875	0.28	0.120625	1.325375	-2.8736	8.82620625
3.3463	4.0750	5.1149	10.7896	15.1645	25.9461	0.199965251	0.26599132	0.747827094	0.481550072	0.316709871	0.100372923	0.36875	0.45125	0.795625	7.685375	10.388275	23.19620625
4.0197	4.2521	3.2106	13.9346	15.4966	10.0921	0.180570018	0.650963304	0.079133918	0.328958844	0.277955272	0.512712696	0.9625	0.97375	0.685625	-1.3565	-3.226725	-2.77941875
3.3669	2.3341	5.0539	11.3120	5.0640	23.3761	0.19699189	0.664633091	0.498391193	0.476832195	0.709036531	0.112229133	0.34375	0.0325	0.545625	8.120375	6.3589	23.77620625
2.4282	1.8989	2.2760	5.6226	3.0645	5.0447	0.072824785	0.55782932	0.606719664	0.688832594	0.797449868	0.721350938	0.25625	0.28	0.045625	2.430375	-1.4536	5.33620625
3.9593	3.3982	4.2537	14.8120	11.4940	17.8406	0.275912236	0.328046044	0.715856485	0.342394496	0.469642693	0.277595565	0.03125	0.38625	0.514375	15.575375	6.318275	19.60058125
3.5106	4.1823	3.1468	10.1006	16.0505	9.6861	0.385232961	0.459626123	0.543763706	0.443913004	0.293138285	0.52736975	0.7875	0.1175	0.079375	1.0635	18.4989	10.94620625
4.8795	4.8730	4.6172	21.5285	20.5720	21.1527	0.209548947	0.094362257	0.709287601	0.146747895	0.148064435	0.200342848	0.11875	0.245	0.689375	23.275375	17.8464	19.26558125
3.6892	2.0258	3.6786	13.3366	4.0856	13.2786	-0.294145473	0.653102109	0.331419895	0.403201052	0.772656769	0.405601762	0.31875	0.08875	0.726875	7.215375	3.673275	1.87058125
5.2837	3.9041	4.7083	27.5096	14.8580	21.8077	-0.235538271	0.267281349	0.794655475	0.068126439	0.354726726	0.181507197	0.81875	0.545	0.989375	12.395375	7.0864	10.66558125
3.0252	3.3257	2.5881	8.7680	10.9516	6.4821	0.174121089	0.355619283	0.650653673	0.555209953	0.486298189	0.653827966	0.5875	0.1925	0.133125	1.5835	8.3289	7.95370625
4.0125	4.1178	2.8411	13.8766	16.4145	7.8561	0.367588965	0.321050256	0.773072477	0.330561331	0.307296348	0.597121189	0.9625	0.61125	0.273125	-1.3565	8.433275	10.83058125
2.8986	3.2468	3.2827	8.2036	10.4786	10.5601	0.249928073	0.255762522	0.73912697	0.584079996	0.504395656	0.496162577	0.1125	0.4175	0.045625	7.1635	3.6789	15.81620625
3.6439	3.5026	4.2937	13.2146	11.9740	18.2707	0.311488016	0.262811813	0.485155051	0.413489995	0.445739586	0.268932372	0.13125	0.6425	0.170625	13.025375	1.1489	20.14620625
2.5167	2.6416	1.4893	5.1156	6.9240	2.0527	-0.085140276	0.567821175	0.611327709	0.669536182	0.64195187	0.870355163	0.39375	0.42375	0.033125	0.810375	2.523275	0.05370625
3.0120	4.4978	3.0312	8.9636	18.0066	8.9721	0.081318415	0.695639248	0.661138021	0.55823919	0.225349416	0.553846864	0.2125	0.6825	0.195625	6.1235	17.7789	11.27620625
3.3308	3.0971	5.2391	10.2300	9.5380	25.2821	0.266441953	0.442966003	0.514202854	0.48512554	0.538757453	0.07656931	0.0875	0.1325	0.701875	10.3635	8.2189	22.64558125
3.7401	3.9243	2.1265	11.7646	12.4960	4.3061	0.011071458	0.095028923	0.605485663	0.391667391	0.35021097	0.752363637	0.875	0.72375	0.260625	-0.994	1.243275	2.49558125
2.6792	3.2594	2.1382	6.5165	8.6256	4.4986	0.155912347	0.37940943	0.332962486	0.633569861	0.501501502	0.749967872	0.55625	0.69875	0.335625	-0.109625	-2.521725	-1.62941875
4.2152	4.5543	3.6984	17.4946	20.6880	13.4621	0.03694011	0.063378938	0.532965602	0.285966886	0.213454173	0.401109065	0.43125	0.38	0.095625	12.365375	12.8464	15.57620625
1.8083	1.9753	2.6027	2.9966	3.8986	6.7006	0.06993228	0.510588252	0.535444134	0.814573292	0.782630494	0.650586345	0.14375	0.2425	0.176875	0.410375	-0.4711	5.98058125
2.9866	2.3702	3.8967	8.5116	5.6165	15.0881	0.14581956	0.222168831	0.721755043	0.56402737	0.701313201	0.356389123	0.4	0.16375	0.801875	4.436	0.168275	6.76558125
3.0597	2.9210	2.6279	7.4180	8.5286	6.6526	0.109830357	0.178510505	0.580274883	0.54731396	0.578999309	0.644986262	0.24375	0.1175	0.345625	6.380375	3.4789	4.71620625
2.8948	3.3413	3.6770	8.1816	11.1100	13.2666	0.198955665	0.327488102	0.792419276	0.584943041	0.482717079	0.405972307	0.21875	0.03625	0.558125	6.145375	8.728275	13.71370625
2.7543	2.8316	3.1928	7.2020	6.5296	9.0181	0.552068869	0.154527316	0.4436392	0.616733189	0.599280324	0.516799742	0.64375	0.53	0.226875	-0.939625	-2.4936	8.83058125
4.2586	3.3220	3.0368	17.8626	9.5476	9.1486	0.136847763	0.36765845	0.677260463	0.276527844	0.487127056	0.55256525	0.1125	0.63625	0.164375	16.5435	0.688275	11.87058125
3.3045	3.1093	6.0440	10.3785	8.2265	29.5941	0.131687834	0.545135022	0.387907669	0.491146319	0.53595085	-0.0661038	0.23125	0.195	1.195625	8.275375	9.6064	13.25620625
4.1024	3.6650	2.5302	16.7666	12.8905	6.1861	0.127274614	-0.064827992	0.783207144	0.31066967	0.408698715	0.666575526	0.21875	0.6675	0.170625	14.505375	-0.5811	9.54620625
5.1815	4.7238	5.6856	26.4396	20.8725	32.0726	0.157349064	0.227700697	0.400919803	0.08754758	0.178333395	-0.005069482	0.13125	0.04875	0.601875	25.745375	19.708275	28.42558125
3.5892	3.7352	1.6935	12.6836	12.5105	2.6146	0.051412792	0.43838513	0.632270685	0.42596141	0.39275766	0.835488598	0.2875	0.195	0.204375	9.2035	13.2664	0.35620625
3.0731	2.8323	2.4597	7.5000	7.6136	5.2566	0.268960168	0.604998527	0.825710332	0.544252485	0.599120484	0.681992951	0.6875	0.59875	0.183125	-0.1765	-0.801725	9.67370625
3.5202	3.8110	2.7045	12.1186	12.2425	7.0981	0.060013967	0.086217061	0.465161822	0.441701207	0.375634081	0.627914667	0.00625	0.8175	0.435625	10.120375	-2.3811	2.13058125
3.9842	3.9148	3.9441	15.3325	15.2720	15.3401	0.06713848	0.705216231	0.605346193	0.336842545	0.352322191	0.345778985	0.075	0.5825	0.145625	13.646	13.9389	19.09620625
2.6623	4.8588	2.4050	5.0896	19.7065	5.7706	0.507186239	0.666564046	0.693691815	0.63733115	0.150913538	0.693834179	0.0875	0.595	0.276875	7.8235	23.9864	5.74058125
4.6900	3.1686	1.8298	20.9820	10.0216	3.1321	-0.137661066	0.033984162	0.678876436	0.185272983	0.522359657	0.810564076	0.5625	0.06125	0.066875	12.9635	3.803275	3.27370625
3.4032	2.9295	2.6544	9.3586	8.0405	6.8301	0.092901995	0.585963169	0.187068786	0.468496168	0.577053866	0.639088155	0.7375	0.62375	0.379375	0.4235	-0.916725	0.22620625
2.3358	2.5215	3.1994	5.4320	6.1596	9.4426	0.094526823	0.350736081	0.654498722	0.708671508	0.668491579	0.515291421	0.075	0.16125	0.558125	3.086	2.463275	6.23370625
4.5376	2.2356	2.2365	20.3916	3.9446	4.9717	0.015541322	0.624822608	0.522640252	0.2169614	0.729823234	0.729631561	0.40625	0.1925	0.429375	15.350375	3.9489	-1.81379375
4.9279	5.0385	3.2131	21.0406	23.9445	10.1081	0.276040767	0.355314483	0.591114238	0.13709047	0.115254592	0.512140837	0.26875	0.18625	0.076875	23.615375	25.158275	12.32058125
2.5737	2.8160	2.7684	6.6000	7.9060	7.4106	0.256876433	0.325331638	0.489865249	0.657000829	0.602804909	0.613549784	0.2375	0.0425	0.120625	4.4235	4.7089	6.94620625
3.1477	2.9715	4.4093	8.1740	8.6485	19.1886	0.172093316	0.508292381	0.817364897	0.52715472	0.567474896	0.244117173	0.44375	0.47	0.601875	5.030375	3.5864	21.54558125
3.0338	3.4583	3.4208	8.9306	11.9060	11.4861	0.570063775	0.478753006	0.760438201	0.553247258	0.455868972	0.464460518	0.475	0.605	0.170625	6.626	4.3664	16.94620625
2.7756	2.9213	1.4000	7.4306	7.9925	1.8247	0.102742732	0.658465237	0.765272568	0.611928269	0.578921399	0.884564533	0.54375	0.6425	0.048125	0.560375	-1.0511	1.83558125
4.3433	3.8890	4.7017	16.5825	14.2600	18.6501	0.0829421	0.03302044	0.589790565	0.258257314	0.358119005	0.182861082	0.26875	0.355	0.764375	15.765375	6.9864	15.63058125
3.4264	2.6023	3.9441	11.7160	6.6505	15.5257	-0.028363825	0.544207366	0.8371866	0.463191587	0.650675745	0.345778985	0.1875	0.27375	0.433125	8.2235	4.553275	20.47370625
2.7615	3.0974	1.7505	6.6120	7.3125	2.9906	0.098518022	0.453952586	0.62240465	0.615101196	0.538683464	0.825228653	0.61875	0.66125	0.254375	-1.134625	-2.776725	-0.24379375
2.3900	2.8639	3.3359	5.3280	7.6605	10.9927	0.350513615	0.489602143	0.341942382	0.69707255	0.591960599	0.483951299	0.28125	0.51125	0.014375	3.515375	1.273275	9.54058125
3.5344	3.0939	4.4299	11.8305	9.5180	19.5937	0.178670148	0.212846246	0.696182731	0.438460847	0.539497739	0.239731056	0.69375	0.14875	0.751875	2.910375	4.908275	14.73558125
2.9533	2.3173	2.4063	7.8936	5.3066	5.5366	0.107002304	0.51438306	0.566034809	0.571632042	0.712603693	0.693565246	0.5625	0.37375	0.041875	1.3235	-0.046725	5.67370625
3.6881	3.8168	2.6575	11.6036	13.1265	6.8086	0.353799776	0.483170265	0.78277723	0.403447217	0.374334307	0.638416777	0.15	0.17375	0.164375	13.716	15.033275	10.63058125
4.5646	2.0362	3.3030	20.1426	3.7620	10.5497	0.065931716	0.676027816	0.680988606	0.211295329	0.770597023	0.491490348	0.4375	0.01125	0.458125	15.6635	4.373275	10.15370625
3.3645	2.6680	2.3427	11.2116	6.9196	5.2721	0.187427051	0.77450212	0.429374248	0.477377655	0.636075464	0.707208421	0.6625	0.5925	0.360625	2.4035	0.1489	0.35558125
3.6092	3.9268	4.1668	11.3426	12.8366	17.3617	-0.252416963	-0.287500958	0.452437294	0.421400968	0.349641501	0.296541274	0.61875	0.81125	0.308125	2.925375	-2.506725	16.97370625
2.7342	2.4228	2.5927	7.2776	5.8160	4.5561	0.232612042	0.604973692	0.578538863	0.621238221	0.689992078	0.652802921	0.16875	0.0325	0.295625	5.725375	5.9789	5.19620625
5.8335	5.2326	6.9847	28.3566	22.6760	37.1701	0.413231898	0.782880912	0.487349115	-0.030743601	0.077803974	-0.207784507	0.76875	0.4825	1.195625	26.985375	34.4989	29.59620625
5.0874	3.8171	3.8608	23.6005	13.1285	14.7707	0.091389979	0.34497634	0.538917005	0.105697799	0.374275285	0.364428081	0.25	0.05125	0.101875	23.196	13.048275	17.20558125
5.0947	2.8021	2.9567	25.1276	7.3105	8.5261	-0.361865537	0.487842638	0.738518091	0.10428601	0.605941985	0.570856681	0.225	0.38	0.089375	18.606	3.6664	12.76558125
2.7280	3.8328	1.6248	7.2605	12.1066	2.6097	-0.06280336	-0.136529161	0.780402322	0.622635769	0.3707432	0.847569724	0.45625	0.48	0.254375	1.130375	3.2464	1.27620625
3.6365	4.0780	3.0450	11.2800	14.0466	9.0561	0.021602965	-0.121667084	0.233835167	0.415177782	0.316060045	0.550684361	0.81875	0.91125	0.641875	-0.194625	-3.226725	-2.48629375
3.2757	2.4848	5.3055	10.1885	6.1556	27.9827	0.310695956	0.564404393	0.542091512	0.497776738	0.676533766	0.064040261	0.44375	0.0425	1.014375	6.930375	5.7489	13.38058125
2.1142	2.2627	3.7752	4.4666	5.1016	14.2217	0.061457169	0.634714239	0.496770846	0.754867014	0.724137931	0.383720955	0.0125	0.23	0.476875	1.9835	3.8864	11.24058125
4.0723	3.6677	2.7405	14.3606	13.3980	6.5347	NA	0.589036404	0.608253334	0.317306109	0.408078852	0.619838978	0.975	0.7425	0.120625	-1.374	3.7489	8.52620625
2.2943	2.2494	4.1265	5.0656	5.0060	13.2027	0.656003054	0.520508444	0.53832785	0.717475311	0.726929304	0.305373857	0.3125	0.06125	0.626875	4.7635	3.303275	12.09058125
4.1526	3.8408	2.3070	16.9706	13.3105	5.1061	0.085186159	0.579965939	0.649272629	0.299650719	0.368925394	0.714801686	0.5375	0.18	0.204375	10.5635	17.1864	5.19620625
4.4014	4.2853	3.1116	19.0986	15.7806	9.4661	0.074988001	-0.164722932	0.473076296	0.245814841	0.270748948	0.535431276	0.43125	0.93	0.410625	14.345375	-2.4936	6.10558125
3.0738	1.9032	2.4908	8.9346	2.7580	6.0687	0.129572419	0.609941672	0.431121328	0.544103455	0.796642524	0.67521287	0.53125	0.01375	0.214375	2.805375	2.298275	3.48058125
2.2472	1.7652	2.2614	4.7560	2.1020	3.9381	0.530573043	0.769600279	0.728044058	0.727395412	0.82253104	0.724412016	0.01875	0.2075	0.295625	5.575375	2.6889	4.85620625
1.8868	1.7972	2.0382	3.5566	2.6885	3.9381	0.246656123	0.412236896	0.582154455	0.799775028	0.816633551	0.770200337	0.0375	0.12375	0.035625	1.8235	-1.616725	3.37058125
2.4220	2.7814	4.3458	5.8120	7.6820	18.2557	0.06881262	0.601654846	0.42938223	0.690170602	0.610630159	0.257710848	0.4125	0.3575	0.658125	0.6235	5.6689	11.85370625
3.1330	3.8152	4.0647	9.5426	13.1145	16.2686	0.281373083	0.481874712	0.75741686	0.530514636	0.374688547	0.318986606	0.04375	0.35125	0.414375	9.180375	13.108275	20.38058125
3.1774	3.3469	2.2575	8.4126	10.3380	4.9607	0.11093311	0.600530223	0.551090847	0.520334474	0.481412898	0.725248746	0.7125	0.755	0.373125	-0.5365	-2.1936	0.73058125
3.6862	3.8408	4.9737	13.3896	13.3105	24.5221	-0.170185234	0.447891263	0.668786361	0.403878214	0.368925394	0.127989834	0.09375	0.3675	0.733125	9.390375	12.4989	21.59370625
3.5894	3.3841	2.8751	12.6106	10.9105	8.0501	0.580403628	0.688556032	0.793877563	0.42589787	0.472889625	0.589426341	0.85	0.76125	0.239375	0.376	0.463275	11.95558125
4.0475	2.8135	2.4430	15.5536	6.6976	5.7146	0.011797958	0.780939308	0.846968559	0.322806002	0.603367071	0.685625565	0.41875	0.11125	0.101875	10.925375	12.333275	10.56558125
5.1531	4.2093	5.2644	21.7656	16.2765	23.5006	0.275635036	0.433654481	0.626435513	0.093008163	0.287260147	0.071773668	0.38125	0.3825	0.808125	24.785375	15.6789	22.13370625
1.3122	3.5463	2.7291	1.2086	9.9926	7.2321	-0.398190154	0.364495405	0.442473808	0.897870826	0.435750179	0.622384855	0.01875	0.78	0.566875	-1.294625	-2.9936	-1.86629375
2.8252	1.8574	2.4245	6.2986	3.4316	5.6246	0.240762252	0.718541321	0.683563933	0.600720324	0.805359661	0.689630684	0.39375	0.06375	0.189375	4.070375	3.728275	6.78558125
5.6928	5.9254	6.3421	32.4046	30.4060	38.0561	-0.057727186	0.575333206	0.600084664	-0.006334617	-0.046341827	-0.113844654	0.325	0.67	0.795625	27.246	34.1064	37.19620625
4.8598	7.0332	5.1622	18.3965	45.5645	24.4821	0.232419412	0.329170299	0.599212469	0.150706606	-0.21439619	0.091254448	0.71875	1.4075	0.839375	14.795375	16.5489	19.17558125
3.1145	2.7821	3.7776	9.5016	7.6766	14.1047	0.399070376	0.557825882	0.821951495	0.534772182	0.610468042	0.38318266	0.14375	0.43625	0.558125	9.740375	3.368275	15.43370625
3.4328	3.7218	4.0574	11.5106	12.4105	16.2086	0.246272552	0.760771861	0.403991858	0.461721177	0.395795167	0.320619618	0.725	0.1175	0.295625	1.626	20.4989	15.19620625
3.7900	3.8502	2.7896	12.9225	13.3356	7.5661	0.340184279	0.681197834	0.228429518	0.38038133	0.366820434	0.60876374	0.90625	0.8925	0.454375	-1.279625	-2.8311	0.19620625
2.0169	2.7247	2.6279	3.5546	5.6900	6.9001	-0.062580895	0.366272607	0.315659677	0.774426084	0.623376623	0.644986262	0.16875	0.36125	0.133125	0.655375	1.803275	3.71370625
3.7913	3.0401	4.9080	14.3106	8.5805	23.6021	-0.18621072	0.035256941	0.5370363	0.380083668	0.55181611	0.141062008	0.49375	0.41375	0.833125	6.500375	0.238275	14.95370625
3.1016	3.2462	2.5830	7.6760	10.5196	6.4186	-0.120383311	0.020519346	0.550673351	0.537722249	0.50453712	0.654939866	0.2375	0.1425	0.270625	5.2435	3.9089	5.06620625
4.5727	4.9834	5.3378	20.7116	24.3206	28.3567	-0.127498468	0.460133511	0.601787901	0.20960121	0.126086498	0.05798939	0.4625	0.9825	1.039375	13.5835	8.5989	13.81558125
4.2778	4.0282	5.7758	18.2366	15.0076	31.1941	-0.278942271	0.385723104	0.258845735	0.272365805	0.327084975	-0.020809332	0.63125	0.73875	1.051875	7.255375	4.983275	13.55558125
2.4141	2.0469	3.2289	5.6465	3.8960	9.9401	-0.179991508	0.123128225	0.043586002	0.691868457	0.768444322	0.508505378	0.3125	0.1325	0.626875	0.8835	-2.1211	-1.28941875
1.9895	1.6075	3.5364	3.8946	2.5656	12.4607	0.377818262	0.716447759	0.564511345	0.779854274	0.850566736	0.438005127	0.1	0.24875	0.433125	2.876	-1.291725	10.89370625
5.4329	5.3656	4.2318	27.7820	28.7360	17.5477	-0.062808527	0.428805331	0.768127032	0.040379739	0.052804738	0.282356972	1.13125	1.22625	0.976875	5.895375	1.653275	3.48058125
2.8496	3.2000	2.1062	7.1060	9.3760	4.4226	0.144137716	-0.000946894	0.377925183	0.595214357	0.515151515	0.756499735	0.6125	0.52375	0.323125	-0.2765	-0.656725	-1.27941875
3.2876	3.3926	2.0986	9.3665	10.2485	4.3081	-0.005065489	0.780824732	0.545167875	0.495047655	0.470926224	0.758043737	0.74375	0.7925	0.098125	-0.799625	-2.3111	3.06558125
2.7564	2.9715	4.2907	7.3246	8.7760	18.1566	0.360471551	0.598397513	0.314273841	0.616243245	0.567474896	0.269586849	0.44375	0.2175	0.551875	3.580375	9.1789	11.97558125
4.0475	4.3603	5.2659	14.1586	16.1080	25.8397	0.074892775	NA	0.294554342	0.322806002	0.254606759	0.07148657	0.96875	0.9925	0.826875	-1.364625	-3.2511	15.39058125
4.7653	3.6658	2.4682	18.3340	13.1646	6.0617	0.411037411	0.755700906	0.621673391	0.169847189	0.408512699	0.680138401	0.3375	0.40125	0.195625	22.8835	16.458275	6.07620625
3.9327	2.7273	5.5211	15.1926	7.1646	30.2286	0.127545489	0.510636294	0.489259736	0.348333544	0.622800345	0.024293358	0.3875	0.32	0.983125	11.3835	4.3864	16.63370625
2.8499	3.2227	2.2249	8.1205	9.6926	4.7341	0.273163104	0.519580284	0.535087299	0.595134839	0.509932525	0.732065678	0.50625	0.705	0.223125	2.540375	-1.8536	2.78058125
2.3601	2.3448	5.7732	5.2966	5.2996	32.5366	-0.119060206	0.563164151	0.539487205	0.703486825	0.706757694	-0.020359681	0.29375	0.305	0.839375	1.010375	2.2864	26.17558125
3.3764	2.9336	2.0976	11.2016	7.1645	4.1841	0.096817614	0.618018919	0.652743547	0.474654378	0.576121755	0.758236928	0.5375	0.19875	0.379375	4.5835	9.398275	0.40620625
3.8084	3.6759	2.7968	14.2306	12.9705	7.6061	0.497816679	0.452033181	0.343532344	0.376225701	0.406222535	0.60714779	0.9125	0.805	0.141875	-0.4365	-0.8136	5.13370625
3.0424	3.3678	3.3636	8.2420	11.1436	11.0981	0.059442736	0.645982198	0.518577731	0.551289509	0.476627751	0.477578895	0.625	0.7675	0.104375	0.446	-1.5211	12.27620625
2.1854	2.7254	2.2150	4.5945	7.3646	4.8607	-0.074457332	0.089730028	0.358771918	0.74026539	0.623211931	0.734130672	0.3125	0.01375	0.079375	0.2435	1.638275	1.76620625
1.8520	2.0683	3.8447	2.6016	4.0965	14.5661	0.235807216	0.352515373	0.59525485	0.806378775	0.764154584	0.368044615	0.01875	0.18875	0.539375	1.635375	-0.806725	12.25558125
3.5797	2.6367	4.0583	11.8000	6.9280	16.3347	-0.118280041	0.583451623	0.856860531	0.428125139	0.643047854	0.32040165	0.40625	0.53	0.433125	6.640375	-0.6536	22.21370625
5.4096	4.0983	4.9106	27.0406	13.8920	23.8606	-0.196093597	0.162530593	0.295261143	0.04465918	0.311582917	0.140533306	0.45625	0.905	0.495625	21.010375	-2.2136	19.21620625
4.0274	3.9309	3.2156	15.7066	15.3305	10.1241	-0.099565006	-0.102321328	0.630552869	0.327250104	0.34873135	0.511569411	0.5875	0.34875	0.185625	7.2635	5.888275	12.42058125
2.9796	2.6810	6.0274	8.6796	7.1696	36.1947	0.05248385	0.616838473	0.761886547	0.565634327	0.633153006	-0.063370316	0.225	0.48	0.764375	5.646	2.1864	37.59058125
3.2842	3.5262	4.8056	9.9220	10.9925	22.8406	0.354412282	0.580182444	0.688416383	0.495816389	0.44033848	0.161648888	0.45	0.6325	0.995625	7.236	5.8389	9.81620625
4.1543	4.5587	2.4100	17.0765	17.9436	5.5921	0.244365522	0.39303111	0.620865985	0.299281335	0.212534576	0.692758959	0.23125	0.39875	0.260625	16.045375	18.318275	4.87558125
1.4093	2.7096	5.4432	1.4726	6.9336	25.0077	0.158376809	0.504013073	0.595684319	0.883128347	0.626760205	0.038487313	0.09375	0.47375	0.739375	-0.569625	0.993275	25.97558125
2.9776	5.1840	1.9453	8.5926	25.4325	3.5681	0.524040763	0.163143655	0.719664035	0.566094064	0.087067296	0.788503833	0.625	0.07	0.135625	2.186	23.3264	4.31058125
4.1593	4.4020	5.4028	17.1185	19.0840	29.0247	-0.506985296	-0.516130066	0.730376561	0.298174442	0.245669353	0.045920827	0.4	0.53875	1.195625	8.296	3.423275	9.17620625
2.6325	2.6743	1.9396	6.2685	5.1536	3.6886	-0.066545307	0.48847555	0.683863207	0.643976368	0.634654679	0.789604078	0.35625	0.5175	0.285625	1.870375	-0.9811	1.72058125
2.3799	2.8492	2.1265	5.1506	7.7096	4.2686	0.009214368	0.385900375	0.709957539	0.699235344	0.595293883	0.752363637	0.43125	0.53625	0.108125	-0.034625	-0.811725	5.63370625
7.5669	6.0759	5.7971	51.5846	32.2120	32.4301	0.016623359	0.233165825	0.213096621	-0.282977436	-0.071333217	-0.024480955	1.29375	0.895	1.058125	27.940375	21.8064	12.91370625
4.4728	2.8404	6.5603	16.7626	6.6265	37.0846	0.357957375	0.734511992	0.692470839	0.230627235	0.597284616	-0.14709994	0.39375	0.2075	1.276875	18.520375	10.8089	23.16058125
2.9665	2.6287	3.2836	8.6785	6.3685	10.5286	0.429353642	0.678569473	0.762479886	0.568627451	0.644821383	0.495952747	0.4	0.5425	0.395625	6.276	0.3289	12.73620625
5.1461	4.0025	4.1543	22.5036	12.8460	15.6246	0.193294914	0.543477019	0.594403635	0.094353818	0.332778009	0.299278697	0.43125	0.23	0.495625	22.995375	17.6264	16.45620625
3.7175	2.4678	3.8168	12.7666	6.0716	14.2077	0.082556547	0.415021678	0.606780066	0.396769969	0.680231032	0.374331356	0.2	0.005	0.601875	11.116	3.4664	10.60558125
3.6886	4.5091	2.9042	11.6620	17.7486	8.2987	0.019689287	0.056220502	0.812568854	0.403324124	0.222961095	0.58282242	0.71875	0.41125	0.333125	2.685375	11.913275	11.25370625
3.6957	2.4706	2.2303	13.3846	5.9825	4.4881	0.056488886	0.706258381	0.512798747	0.401725875	0.679613689	0.730941389	0.08125	0.2175	0.323125	11.275375	6.9989	1.08058125
3.1145	3.5744	2.5366	9.4266	10.4945	6.3381	0.31599144	0.055065261	0.636465814	0.534772182	0.429337145	0.665187945	0.70625	0.76125	0.314375	-0.239625	-2.876725	5.32058125
2.8093	3.1109	2.5271	7.3505	9.5696	6.3126	0.378962373	0.56462779	0.605841393	0.604331696	0.535582322	0.667270184	0.375	0.63	0.085625	5.166	1.0464	7.02058125
2.0135	1.5843	2.1694	4.0000	1.8166	4.7001	0.376068169	0.74836441	0.417183689	0.775115105	0.854534917	0.743579405	0.175	0.23	0.041875	2.566	0.1064	2.19370625
3.9273	3.8408	2.0303	13.2006	11.8480	3.8686	-0.290853388	0.480033226	0.767912343	0.349527665	0.368925394	0.77176853	0.6625	0.8675	0.045625	4.0635	-1.5011	6.19620625
3.9148	3.5423	2.4356	15.1276	12.3665	5.7161	0.273846379	0.63125068	0.7729622	0.352322191	0.436652599	0.687225332	0.43125	0.0175	0.123125	11.945375	16.0389	8.96058125
3.8032	4.3603	3.3009	14.3556	16.1080	10.6801	-0.041842279	NA	0.776678359	0.377410468	0.254606759	0.491977126	0.7	0.9925	0.351875	3.656	-3.2511	13.95558125
1.8916	3.0083	4.2476	3.0646	8.9960	17.8261	0.335101926	-0.126245146	0.505832005	0.798864467	0.5590743	0.278923147	0.03125	0.055	0.358125	2.325375	1.5064	18.13370625
4.8048	3.4989	4.1649	21.3520	10.8005	16.9857	0.220421062	0.561864961	0.771160979	0.1618197	0.446589214	0.296961665	0.45625	0.5325	0.689375	19.360375	7.9989	15.04558125
3.4845	4.2150	6.5713	11.9436	14.9276	42.9286	0.358057879	0.444264546	0.553829964	0.44986634	0.286018567	-0.148733542	0.41875	0.2825	1.358125	9.335375	17.2389	16.13370625
3.0832	2.9655	4.5874	9.2120	8.7306	20.9481	0.081610265	0.368859559	0.529366439	0.541945743	0.568858165	0.206543235	0.14375	0.3325	0.908125	6.980375	4.1389	8.09370625
4.0514	4.2629	4.8916	14.4156	16.9536	23.8827	0.145506847	0.409604185	0.374748268	0.321931673	0.275611895	0.144326376	0.54375	0.77	0.689375	10.090375	6.8864	16.18558125
