# Supplementary material for: The “g” in Faking: Doublethink the Validity of Personality Self-Report Measures for Applicant Selection
Source: Front Psychol. 2018 Nov 13;9:2153. doi: 10.3389/fpsyg.2018.02153 (PMC6244170; doi:10.3389/fpsyg.2018.02153)
Supplement: Supplementary file 1 [file Data_Sheet_1.zip › Data & Syntax/Study 2_data faking NEO tourguide.csv]

ftg_NEO6	ftg_NEO51	ftg_NEO66	ftg_NEO86	ftg_NEO156	ftg_NEO216	ftg_NEO231	ftg_NEO236	OT_SELF_6	OT_SELF_51	OT_SELF_66	OT_SELF_86	OT_SELF_156	OT_SELF_216	OT_SELF_231	OT_SELF_236	ftg_NEO12	ftg_NEO42	ftg_NEO72	ftg_NEO102R	ftg_NEO132	ftg_NEO142	ftg_NEO162	ftg_NEO222	OT_LEAD_12	OT_LEAD_42	OT_LEAD_72	OT_LEAD_102	OT_LEAD_132	OT_LEAD_142	OT_LEAD_162	OT_LEAD_222	ftg_NEO50	ftg_NEO85	ftg_NEO110	ftg_NEO115	ftg_NEO140	ftg_NEO170	ftg_NEO200	ftg_NEO235	OT_AE_50	OT_AE_85	OT_AE_110	OT_AE_115	OT_AE_140	OT_AE_170	OT_AE_200	OT_AE_235	ftg_NEO2	ftg_NEO14
1,00	1,00	1,00	1,00	1,00	1,00	1,00	1,00	2,0342	2,74208	1,64388	2,36432	2,02132	2,7432	2,22668	1,92436	3,00	5,00	5,00	5,00	5,00	5,00	5,00	5,00	2,84513	2,91955	3,53601	2,91421	3,69966	2,84456	2,86098	3,57279	5,00	5,00	5,00	5,00	5,00	5,00	5,00	5,00	3,54421	3,80276	3,90143	3,18628	3,2035	3,60793	3,76261	3,22721	5,00	5,00
1,00	1,00	1,00	1,00	1,00	1,00	1,00	1,00	2,0342	2,74208	1,64388	2,36432	2,02132	2,7432	2,22668	1,92436	3,00	4,10	5,00	5,00	5,00	5,00	5,00	5,00	2,84513	2,91955	3,53601	2,91421	3,69966	2,84456	2,86098	3,57279	5,00	5,00	5,00	5,00	5,00	5,00	5,00	5,00	3,54421	3,80276	3,90143	3,18628	3,2035	3,60793	3,76261	3,22721	5,00	5,00
1,00	1,00	1,00	1,00	1,00	1,00	1,00	1,00	2,0342	2,74208	1,64388	2,36432	2,02132	2,7432	2,22668	1,92436	4,40	5,00	5,00	5,00	5,00	4,00	5,00	5,00	2,84513	2,91955	3,53601	2,91421	3,69966	2,84456	2,86098	3,57279	5,00	5,00	5,00	5,00	5,00	5,00	5,00	5,00	3,54421	3,80276	3,90143	3,18628	3,2035	3,60793	3,76261	3,22721	5,00	5,00
1,00	1,00	1,00	1,00	1,00	1,00	1,00	1,00	2,0342	2,74208	1,64388	2,36432	2,02132	2,7432	2,22668	1,92436	3,50	5,00	5,00	5,00	5,00	5,00	5,00	5,00	2,84513	2,91955	3,53601	2,91421	3,69966	2,84456	2,86098	3,57279	5,00	5,00	5,00	5,00	5,00	5,00	5,00	5,00	3,54421	3,80276	3,90143	3,18628	3,2035	3,60793	3,76261	3,22721	5,00	5,00
1,00	1,00	1,00	1,00	1,00	1,00	1,00	1,00	2,0342	2,74208	1,64388	2,36432	2,02132	2,7432	2,22668	1,92436	3,00	5,00	5,00	5,00	5,00	5,00	5,00	5,00	2,84513	2,91955	3,53601	2,91421	3,69966	2,84456	2,86098	3,57279	5,00	5,00	5,00	5,00	5,00	5,00	5,00	5,00	3,54421	3,80276	3,90143	3,18628	3,2035	3,60793	3,76261	3,22721	5,00	5,00
1,00	1,00	1,00	1,00	1,00	1,00	1,00	1,00	2,0342	2,74208	1,64388	2,36432	2,02132	2,7432	2,22668	1,92436	1,00	5,00	5,00	5,00	5,00	5,00	5,00	5,00	2,84513	2,91955	3,53601	2,91421	3,69966	2,84456	2,86098	3,57279	5,00	5,00	5,00	5,00	5,00	5,00	5,00	5,00	3,54421	3,80276	3,90143	3,18628	3,2035	3,60793	3,76261	3,22721	5,00	5,00
1,00	1,00	1,00	1,00	1,00	1,00	1,00	1,00	2,0342	2,74208	1,64388	2,36432	2,02132	2,7432	2,22668	1,92436	2,30	2,50	5,00	5,00	5,00	3,30	5,00	5,00	2,84513	2,91955	3,53601	2,91421	3,69966	2,84456	2,86098	3,57279	5,00	5,00	5,00	5,00	5,00	5,00	5,00	5,00	3,54421	3,80276	3,90143	3,18628	3,2035	3,60793	3,76261	3,22721	5,00	5,00
1,00	1,00	1,00	1,00	1,00	1,00	1,00	1,00	2,0342	2,74208	1,64388	2,36432	2,02132	2,7432	2,22668	1,92436	1,00	5,00	5,00	5,00	5,00	5,00	5,00	5,00	2,84513	2,91955	3,53601	2,91421	3,69966	2,84456	2,86098	3,57279	5,00	5,00	5,00	5,00	5,00	5,00	5,00	5,00	3,54421	3,80276	3,90143	3,18628	3,2035	3,60793	3,76261	3,22721	5,00	5,00
1,00	1,00	1,00	1,00	1,00	1,00	1,00	1,00	2,0342	2,74208	1,64388	2,36432	2,02132	2,7432	2,22668	1,92436	2,00	4,00	5,00	3,00	5,00	4,00	4,00	5,00	2,84513	2,91955	3,53601	2,91421	3,69966	2,84456	2,86098	3,57279	5,00	5,00	5,00	5,00	5,00	5,00	5,00	5,00	3,54421	3,80276	3,90143	3,18628	3,2035	3,60793	3,76261	3,22721	5,00	5,00
1,00	1,00	1,00	1,00	1,00	1,00	1,00	1,00	2,0342	2,74208	1,64388	2,36432	2,02132	2,7432	2,22668	1,92436	3,00	5,00	5,00	3,00	5,00	3,00	5,00	5,00	2,84513	2,91955	3,53601	2,91421	3,69966	2,84456	2,86098	3,57279	5,00	5,00	5,00	5,00	5,00	5,00	5,00	5,00	3,54421	3,80276	3,90143	3,18628	3,2035	3,60793	3,76261	3,22721	5,00	5,00
1,00	1,00	1,00	1,00	1,00	1,00	1,00	1,00	2,0342	2,74208	1,64388	2,36432	2,02132	2,7432	2,22668	1,92436	4,20	5,00	5,00	5,00	5,00	5,00	5,00	5,00	2,84513	2,91955	3,53601	2,91421	3,69966	2,84456	2,86098	3,57279	5,00	5,00	5,00	5,00	5,00	5,00	5,00	5,00	3,54421	3,80276	3,90143	3,18628	3,2035	3,60793	3,76261	3,22721	5,00	5,00
1,00	1,00	1,00	1,00	1,00	1,00	1,00	1,00	2,0342	2,74208	1,64388	2,36432	2,02132	2,7432	2,22668	1,92436	1,30	5,00	5,00	5,00	4,50	3,00	5,00	5,00	2,84513	2,91955	3,53601	2,91421	3,69966	2,84456	2,86098	3,57279	5,00	5,00	5,00	5,00	5,00	5,00	5,00	5,00	3,54421	3,80276	3,90143	3,18628	3,2035	3,60793	3,76261	3,22721	4,80	5,00
1,00	1,60	1,00	1,00	1,00	1,00	1,00	1,00	2,0342	2,74208	1,64388	2,36432	2,02132	2,7432	2,22668	1,92436	1,00	4,30	5,00	4,00	5,00	5,00	4,10	5,00	2,84513	2,91955	3,53601	2,91421	3,69966	2,84456	2,86098	3,57279	5,00	5,00	5,00	5,00	5,00	5,00	5,00	5,00	3,54421	3,80276	3,90143	3,18628	3,2035	3,60793	3,76261	3,22721	4,90	5,00
1,30	1,00	1,00	1,00	1,00	1,30	1,00	1,00	2,0342	2,74208	1,64388	2,36432	2,02132	2,7432	2,22668	1,92436	3,80	5,00	5,00	4,00	4,30	5,00	4,50	4,80	2,84513	2,91955	3,53601	2,91421	3,69966	2,84456	2,86098	3,57279	5,00	5,00	5,00	5,00	5,00	5,00	5,00	5,00	3,54421	3,80276	3,90143	3,18628	3,2035	3,60793	3,76261	3,22721	4,70	5,00
1,00	1,00	1,00	1,00	1,00	1,00	1,00	1,00	2,0342	2,74208	1,64388	2,36432	2,02132	2,7432	2,22668	1,92436	3,70	5,00	5,00	5,00	5,00	1,00	5,00	5,00	2,84513	2,91955	3,53601	2,91421	3,69966	2,84456	2,86098	3,57279	5,00	5,00	5,00	5,00	5,00	5,00	5,00	5,00	3,54421	3,80276	3,90143	3,18628	3,2035	3,60793	3,76261	3,22721	5,00	5,00
1,00	1,00	1,00	1,00	1,00	1,00	1,00	1,00	2,0342	2,74208	1,64388	2,36432	2,02132	2,7432	2,22668	1,92436	5,00	5,00	5,00	5,00	5,00	5,00	5,00	4,90	2,84513	2,91955	3,53601	2,91421	3,69966	2,84456	2,86098	3,57279	5,00	5,00	5,00	4,90	5,00	5,00	5,00	5,00	3,54421	3,80276	3,90143	3,18628	3,2035	3,60793	3,76261	3,22721	5,00	4,90
1,10	1,10	1,10	1,10	1,00	1,10	1,00	1,00	2,0342	2,74208	1,64388	2,36432	2,02132	2,7432	2,22668	1,92436	4,00	4,90	5,00	4,90	4,00	3,00	4,90	4,90	2,84513	2,91955	3,53601	2,91421	3,69966	2,84456	2,86098	3,57279	5,00	5,00	5,00	4,90	4,90	5,00	5,00	5,00	3,54421	3,80276	3,90143	3,18628	3,2035	3,60793	3,76261	3,22721	5,00	4,90
1,10	1,10	1,10	1,10	1,00	1,10	1,00	1,00	2,0342	2,74208	1,64388	2,36432	2,02132	2,7432	2,22668	1,92436	4,90	4,90	5,00	4,90	5,00	5,00	4,90	4,90	2,84513	2,91955	3,53601	2,91421	3,69966	2,84456	2,86098	3,57279	5,00	5,00	5,00	4,90	4,90	5,00	5,00	5,00	3,54421	3,80276	3,90143	3,18628	3,2035	3,60793	3,76261	3,22721	5,00	4,90
1,10	1,10	1,10	5,00	1,10	1,10	1,00	1,00	2,0342	2,74208	1,64388	2,36432	2,02132	2,7432	2,22668	1,92436	3,70	3,80	5,00	2,20	4,30	5,00	3,00	4,90	2,84513	2,91955	3,53601	2,91421	3,69966	2,84456	2,86098	3,57279	5,00	5,00	5,00	4,90	4,90	5,00	5,00	5,00	3,54421	3,80276	3,90143	3,18628	3,2035	3,60793	3,76261	3,22721	5,00	4,90
1,10	1,10	1,10	1,10	1,00	1,10	1,00	1,00	2,0342	2,74208	1,64388	2,36432	2,02132	2,7432	2,22668	1,92436	3,00	4,90	5,00	4,90	5,00	5,00	4,00	4,90	2,84513	2,91955	3,53601	2,91421	3,69966	2,84456	2,86098	3,57279	5,00	5,00	5,00	4,90	4,90	5,00	5,00	5,00	3,54421	3,80276	3,90143	3,18628	3,2035	3,60793	3,76261	3,22721	5,00	4,90
1,10	1,10	1,00	1,10	1,00	1,00	1,00	1,00	2,0342	2,74208	1,64388	2,36432	2,02132	2,7432	2,22668	1,92436	1,00	5,00	5,00	4,00	4,90	5,00	5,00	5,00	2,84513	2,91955	3,53601	2,91421	3,69966	2,84456	2,86098	3,57279	4,90	5,00	5,00	5,00	4,90	5,00	5,00	4,90	3,54421	3,80276	3,90143	3,18628	3,2035	3,60793	3,76261	3,22721	5,00	5,00
1,10	1,10	1,00	1,10	1,00	1,10	1,00	1,00	2,0342	2,74208	1,64388	2,36432	2,02132	2,7432	2,22668	1,92436	3,10	4,90	5,00	4,90	5,00	5,00	4,90	4,90	2,84513	2,91955	3,53601	2,91421	3,69966	2,84456	2,86098	3,57279	4,90	5,00	5,00	4,90	5,00	5,00	4,90	5,00	3,54421	3,80276	3,90143	3,18628	3,2035	3,60793	3,76261	3,22721	5,00	4,80
1,10	1,10	1,10	1,10	1,00	1,10	1,10	1,00	2,0342	2,74208	1,64388	2,36432	2,02132	2,7432	2,22668	1,92436	3,00	4,80	5,00	4,00	5,00	5,00	4,90	4,90	2,84513	2,91955	3,53601	2,91421	3,69966	2,84456	2,86098	3,57279	5,00	5,00	5,00	4,90	4,80	5,00	5,00	5,00	3,54421	3,80276	3,90143	3,18628	3,2035	3,60793	3,76261	3,22721	5,00	4,90
1,10	1,10	1,10	1,10	1,10	1,10	1,10	1,10	2,0342	2,74208	1,64388	2,36432	2,02132	2,7432	2,22668	1,92436	3,50	4,90	4,90	4,90	4,90	4,90	4,90	4,90	2,84513	2,91955	3,53601	2,91421	3,69966	2,84456	2,86098	3,57279	5,00	5,00	5,00	4,90	4,90	5,00	4,90	5,00	3,54421	3,80276	3,90143	3,18628	3,2035	3,60793	3,76261	3,22721	4,90	4,90
1,00	1,10	1,10	1,10	1,00	1,10	1,00	1,00	2,0342	2,74208	1,64388	2,36432	2,02132	2,7432	2,22668	1,92436	4,00	4,90	5,00	4,90	5,00	5,00	4,90	4,90	2,84513	2,91955	3,53601	2,91421	3,69966	2,84456	2,86098	3,57279	4,90	5,00	5,00	4,90	4,90	5,00	5,00	5,00	3,54421	3,80276	3,90143	3,18628	3,2035	3,60793	3,76261	3,22721	5,00	4,90
1,20	1,10	1,10	1,10	1,00	1,20	4,80	1,00	2,0342	2,74208	1,64388	2,36432	2,02132	2,7432	2,22668	1,92436	1,20	4,80	5,00	4,00	5,00	5,00	4,90	4,90	2,84513	2,91955	3,53601	2,91421	3,69966	2,84456	2,86098	3,57279	5,00	5,00	5,00	4,80	4,90	5,00	5,00	5,00	3,54421	3,80276	3,90143	3,18628	3,2035	3,60793	3,76261	3,22721	5,00	4,90
1,10	1,10	1,20	1,20	1,00	1,20	1,00	1,00	2,0342	2,74208	1,64388	2,36432	2,02132	2,7432	2,22668	1,92436	1,10	4,90	5,00	4,80	5,00	5,00	4,90	4,90	2,84513	2,91955	3,53601	2,91421	3,69966	2,84456	2,86098	3,57279	5,00	5,00	5,00	4,70	4,90	5,00	5,00	5,00	3,54421	3,80276	3,90143	3,18628	3,2035	3,60793	3,76261	3,22721	5,00	4,80
1,00	1,00	1,00	1,00	1,00	1,00	2,00	1,00	2,0342	2,74208	1,64388	2,36432	2,02132	2,7432	2,22668	1,92436	4,00	1,90	4,80	1,00	5,00	3,90	5,00	5,00	2,84513	2,91955	3,53601	2,91421	3,69966	2,84456	2,86098	3,57279	4,50	5,00	5,00	5,00	5,00	5,00	5,00	5,00	3,54421	3,80276	3,90143	3,18628	3,2035	3,60793	3,76261	3,22721	5,00	5,00
1,20	2,00	2,00	2,00	1,10	1,10	1,10	1,10	2,0342	2,74208	1,64388	2,36432	2,02132	2,7432	2,22668	1,92436	3,00	5,00	5,00	4,00	4,90	4,90	5,00	4,90	2,84513	2,91955	3,53601	2,91421	3,69966	2,84456	2,86098	3,57279	4,90	4,90	4,90	5,00	4,90	4,90	5,00	5,00	3,54421	3,80276	3,90143	3,18628	3,2035	3,60793	3,76261	3,22721	4,90	5,00
1,20	1,20	1,00	1,20	1,00	1,20	1,00	1,00	2,0342	2,74208	1,64388	2,36432	2,02132	2,7432	2,22668	1,92436	3,40	4,40	5,00	3,60	4,60	5,00	4,00	4,80	2,84513	2,91955	3,53601	2,91421	3,69966	2,84456	2,86098	3,57279	4,90	5,00	5,00	5,00	4,80	5,00	4,80	5,00	3,54421	3,80276	3,90143	3,18628	3,2035	3,60793	3,76261	3,22721	5,00	5,00
1,20	1,20	1,10	1,50	1,90	1,60	2,00	2,00	2,0342	2,74208	1,64388	2,36432	2,02132	2,7432	2,22668	1,92436	1,60	3,00	5,00	3,90	4,90	3,20	4,00	3,00	2,84513	2,91955	3,53601	2,91421	3,69966	2,84456	2,86098	3,57279	5,00	5,00	5,00	5,00	4,50	5,00	5,00	5,00	3,54421	3,80276	3,90143	3,18628	3,2035	3,60793	3,76261	3,22721	4,30	4,80
1,10	1,00	1,10	1,10	1,00	1,10	1,00	1,10	2,0342	2,74208	1,64388	2,36432	2,02132	2,7432	2,22668	1,92436	3,00	4,90	4,90	3,10	4,90	2,70	4,20	4,90	2,84513	2,91955	3,53601	2,91421	3,69966	2,84456	2,86098	3,57279	4,90	4,90	5,00	4,90	5,00	4,90	4,90	4,90	3,54421	3,80276	3,90143	3,18628	3,2035	3,60793	3,76261	3,22721	4,90	4,90
1,10	1,10	1,10	1,10	1,10	1,10	1,60	1,10	2,0342	2,74208	1,64388	2,36432	2,02132	2,7432	2,22668	1,92436	4,60	4,90	5,00	4,90	4,90	4,90	4,90	4,90	2,84513	2,91955	3,53601	2,91421	3,69966	2,84456	2,86098	3,57279	4,90	5,00	5,00	4,90	4,70	4,90	5,00	4,90	3,54421	3,80276	3,90143	3,18628	3,2035	3,60793	3,76261	3,22721	4,90	4,80
1,10	1,10	1,20	1,10	1,90	2,00	1,10	1,10	2,0342	2,74208	1,64388	2,36432	2,02132	2,7432	2,22668	1,92436	4,40	4,90	4,90	4,90	4,90	3,90	4,90	4,90	2,84513	2,91955	3,53601	2,91421	3,69966	2,84456	2,86098	3,57279	4,90	4,90	5,00	4,80	4,90	4,90	4,90	5,00	3,54421	3,80276	3,90143	3,18628	3,2035	3,60793	3,76261	3,22721	4,90	4,80
1,00	1,00	1,00	1,00	1,00	1,10	1,60	1,00	2,0342	2,74208	1,64388	2,36432	2,02132	2,7432	2,22668	1,92436	3,60	3,00	4,80	3,00	5,00	4,90	4,70	5,00	2,84513	2,91955	3,53601	2,91421	3,69966	2,84456	2,86098	3,57279	5,00	4,90	4,70	5,00	5,00	4,90	4,90	4,90	3,54421	3,80276	3,90143	3,18628	3,2035	3,60793	3,76261	3,22721	4,90	5,00
1,00	1,20	1,00	1,00	1,00	1,00	1,00	1,00	2,0342	2,74208	1,64388	2,36432	2,02132	2,7432	2,22668	1,92436	2,30	4,00	5,00	3,00	4,90	4,90	4,80	5,00	2,84513	2,91955	3,53601	2,91421	3,69966	2,84456	2,86098	3,57279	4,90	4,90	4,90	5,00	4,90	4,90	4,80	4,90	3,54421	3,80276	3,90143	3,18628	3,2035	3,60793	3,76261	3,22721	5,00	4,80
1,10	1,10	1,10	1,10	1,00	1,10	1,10	1,10	2,0342	2,74208	1,64388	2,36432	2,02132	2,7432	2,22668	1,92436	4,00	4,90	5,00	4,90	5,00	4,00	4,90	4,90	2,84513	2,91955	3,53601	2,91421	3,69966	2,84456	2,86098	3,57279	5,00	5,00	5,00	5,00	4,80	4,40	5,00	5,00	3,54421	3,80276	3,90143	3,18628	3,2035	3,60793	3,76261	3,22721	5,00	4,70
1,20	1,00	1,00	1,10	1,10	1,00	1,00	1,10	2,0342	2,74208	1,64388	2,36432	2,02132	2,7432	2,22668	1,92436	4,50	4,90	4,90	5,00	4,90	5,00	4,90	4,80	2,84513	2,91955	3,53601	2,91421	3,69966	2,84456	2,86098	3,57279	4,80	4,90	5,00	5,00	4,80	4,90	4,90	4,90	3,54421	3,80276	3,90143	3,18628	3,2035	3,60793	3,76261	3,22721	5,00	5,00
1,20	1,20	1,10	1,10	3,00	1,10	1,10	1,10	2,0342	2,74208	1,64388	2,36432	2,02132	2,7432	2,22668	1,92436	1,20	4,90	5,00	2,90	4,80	3,00	4,00	4,80	2,84513	2,91955	3,53601	2,91421	3,69966	2,84456	2,86098	3,57279	4,90	5,00	4,90	4,90	4,80	4,90	4,90	4,90	3,54421	3,80276	3,90143	3,18628	3,2035	3,60793	3,76261	3,22721	4,90	4,80
1,10	1,10	1,10	1,10	1,10	1,10	1,10	1,10	2,0342	2,74208	1,64388	2,36432	2,02132	2,7432	2,22668	1,92436	4,90	4,90	4,90	4,90	4,90	4,90	4,90	4,90	2,84513	2,91955	3,53601	2,91421	3,69966	2,84456	2,86098	3,57279	4,90	4,90	4,90	4,90	4,90	5,00	4,90	4,80	3,54421	3,80276	3,90143	3,18628	3,2035	3,60793	3,76261	3,22721	4,90	4,90
1,20	1,40	1,50	1,20	1,10	1,20	1,00	1,00	2,0342	2,74208	1,64388	2,36432	2,02132	2,7432	2,22668	1,92436	3,10	3,90	4,80	2,40	4,90	4,80	4,70	4,70	2,84513	2,91955	3,53601	2,91421	3,69966	2,84456	2,86098	3,57279	5,00	5,00	4,90	4,90	4,60	4,90	4,90	5,00	3,54421	3,80276	3,90143	3,18628	3,2035	3,60793	3,76261	3,22721	5,00	4,90
1,20	1,10	1,10	1,20	1,10	1,10	1,10	1,10	2,0342	2,74208	1,64388	2,36432	2,02132	2,7432	2,22668	1,92436	4,40	4,90	5,00	4,90	4,90	4,90	4,10	4,60	2,84513	2,91955	3,53601	2,91421	3,69966	2,84456	2,86098	3,57279	4,90	4,90	4,90	4,90	4,80	4,90	4,90	4,90	3,54421	3,80276	3,90143	3,18628	3,2035	3,60793	3,76261	3,22721	4,90	4,90
1,20	1,20	1,20	1,20	1,10	1,00	1,10	1,20	2,0342	2,74208	1,64388	2,36432	2,02132	2,7432	2,22668	1,92436	4,00	5,00	4,90	3,50	4,80	4,90	4,90	4,90	2,84513	2,91955	3,53601	2,91421	3,69966	2,84456	2,86098	3,57279	4,80	5,00	4,80	4,80	5,00	4,90	5,00	4,80	3,54421	3,80276	3,90143	3,18628	3,2035	3,60793	3,76261	3,22721	4,90	4,80
1,10	1,10	1,20	1,10	1,10	1,10	1,10	1,10	2,0342	2,74208	1,64388	2,36432	2,02132	2,7432	2,22668	1,92436	3,60	4,00	4,90	4,00	4,90	4,90	4,80	4,80	2,84513	2,91955	3,53601	2,91421	3,69966	2,84456	2,86098	3,57279	4,90	4,90	4,90	4,80	4,90	4,90	4,90	4,90	3,54421	3,80276	3,90143	3,18628	3,2035	3,60793	3,76261	3,22721	4,90	4,90
1,20	1,10	1,10	1,10	1,20	1,10	1,20	1,10	2,0342	2,74208	1,64388	2,36432	2,02132	2,7432	2,22668	1,92436	1,90	4,90	4,80	4,90	4,80	3,60	4,90	1,20	2,84513	2,91955	3,53601	2,91421	3,69966	2,84456	2,86098	3,57279	4,90	4,90	4,90	4,80	4,80	4,90	4,90	5,00	3,54421	3,80276	3,90143	3,18628	3,2035	3,60793	3,76261	3,22721	4,80	4,80
1,00	1,00	1,00	1,00	1,00	1,00	1,00	1,00	2,0342	2,74208	1,64388	2,36432	2,02132	2,7432	2,22668	1,92436	3,00	3,00	5,00	4,00	5,00	5,00	5,00	5,00	2,84513	2,91955	3,53601	2,91421	3,69966	2,84456	2,86098	3,57279	5,00	5,00	5,00	5,00	4,00	5,00	5,00	5,00	3,54421	3,80276	3,90143	3,18628	3,2035	3,60793	3,76261	3,22721	5,00	5,00
1,00	1,00	1,00	1,00	1,00	1,00	1,00	1,00	2,0342	2,74208	1,64388	2,36432	2,02132	2,7432	2,22668	1,92436	3,00	5,00	5,00	3,90	4,00	5,00	4,10	1,00	2,84513	2,91955	3,53601	2,91421	3,69966	2,84456	2,86098	3,57279	5,00	5,00	5,00	5,00	4,00	5,00	5,00	5,00	3,54421	3,80276	3,90143	3,18628	3,2035	3,60793	3,76261	3,22721	5,00	4,90
1,00	1,00	1,00	1,00	1,00	1,00	1,00	1,00	2,0342	2,74208	1,64388	2,36432	2,02132	2,7432	2,22668	1,92436	5,00	5,00	5,00	5,00	5,00	5,00	5,00	5,00	2,84513	2,91955	3,53601	2,91421	3,69966	2,84456	2,86098	3,57279	5,00	5,00	5,00	5,00	5,00	5,00	5,00	4,00	3,54421	3,80276	3,90143	3,18628	3,2035	3,60793	3,76261	3,22721	5,00	5,00
1,20	1,20	1,10	1,00	1,10	1,30	1,10	1,00	2,0342	2,74208	1,64388	2,36432	2,02132	2,7432	2,22668	1,92436	4,00	4,00	4,00	3,70	4,70	5,00	4,00	4,80	2,84513	2,91955	3,53601	2,91421	3,69966	2,84456	2,86098	3,57279	4,80	4,80	4,80	5,00	4,90	4,80	5,00	4,90	3,54421	3,80276	3,90143	3,18628	3,2035	3,60793	3,76261	3,22721	5,00	4,90
1,50	1,10	1,10	1,10	1,10	1,10	2,00	1,10	2,0342	2,74208	1,64388	2,36432	2,02132	2,7432	2,22668	1,92436	3,50	4,90	4,90	4,00	4,90	4,90	4,00	4,00	2,84513	2,91955	3,53601	2,91421	3,69966	2,84456	2,86098	3,57279	4,90	4,90	5,00	4,90	4,70	4,90	4,80	4,90	3,54421	3,80276	3,90143	3,18628	3,2035	3,60793	3,76261	3,22721	4,90	4,80
1,20	1,20	1,10	1,20	1,10	1,20	1,10	1,10	2,0342	2,74208	1,64388	2,36432	2,02132	2,7432	2,22668	1,92436	4,80	4,70	4,90	4,70	4,80	4,00	4,90	4,90	2,84513	2,91955	3,53601	2,91421	3,69966	2,84456	2,86098	3,57279	4,90	4,90	4,80	4,90	4,80	4,90	4,90	4,90	3,54421	3,80276	3,90143	3,18628	3,2035	3,60793	3,76261	3,22721	4,80	4,90
1,20	1,20	1,10	1,10	1,10	1,20	1,90	1,20	2,0342	2,74208	1,64388	2,36432	2,02132	2,7432	2,22668	1,92436	3,00	5,00	5,00	4,80	4,20	4,20	3,90	4,60	2,84513	2,91955	3,53601	2,91421	3,69966	2,84456	2,86098	3,57279	4,80	4,90	5,00	4,90	4,80	4,90	4,80	4,90	3,54421	3,80276	3,90143	3,18628	3,2035	3,60793	3,76261	3,22721	4,40	4,80
1,10	1,20	1,10	1,10	1,10	1,10	1,10	1,10	2,0342	2,74208	1,64388	2,36432	2,02132	2,7432	2,22668	1,92436	1,10	4,00	4,80	3,00	4,60	4,80	5,00	4,90	2,84513	2,91955	3,53601	2,91421	3,69966	2,84456	2,86098	3,57279	4,90	4,80	4,90	4,90	4,90	4,90	4,90	4,80	3,54421	3,80276	3,90143	3,18628	3,2035	3,60793	3,76261	3,22721	4,90	4,00
1,10	1,20	1,10	1,10	1,30	1,10	1,40	1,40	2,0342	2,74208	1,64388	2,36432	2,02132	2,7432	2,22668	1,92436	3,00	4,80	4,90	4,20	4,80	4,00	4,70	4,70	2,84513	2,91955	3,53601	2,91421	3,69966	2,84456	2,86098	3,57279	4,90	4,90	4,90	4,70	4,90	4,80	4,90	4,90	3,54421	3,80276	3,90143	3,18628	3,2035	3,60793	3,76261	3,22721	5,00	4,90
1,40	2,00	1,00	1,00	1,60	1,00	1,70	1,60	2,0342	2,74208	1,64388	2,36432	2,02132	2,7432	2,22668	1,92436	3,00	4,40	5,00	3,70	4,10	4,00	4,00	4,10	2,84513	2,91955	3,53601	2,91421	3,69966	2,84456	2,86098	3,57279	4,00	5,00	5,00	5,00	4,90	5,00	5,00	5,00	3,54421	3,80276	3,90143	3,18628	3,2035	3,60793	3,76261	3,22721	4,10	4,10
1,00	1,40	1,00	1,00	1,30	1,20	1,40	1,00	2,0342	2,74208	1,64388	2,36432	2,02132	2,7432	2,22668	1,92436	4,00	4,80	5,00	4,40	4,00	4,00	5,00	5,00	2,84513	2,91955	3,53601	2,91421	3,69966	2,84456	2,86098	3,57279	4,90	4,80	4,80	5,00	5,00	5,00	5,00	4,40	3,54421	3,80276	3,90143	3,18628	3,2035	3,60793	3,76261	3,22721	5,00	5,00
1,20	1,30	1,30	1,20	1,10	1,20	1,10	1,10	2,0342	2,74208	1,64388	2,36432	2,02132	2,7432	2,22668	1,92436	3,00	4,00	4,90	4,80	1,10	4,00	4,80	4,80	2,84513	2,91955	3,53601	2,91421	3,69966	2,84456	2,86098	3,57279	4,90	4,90	4,90	4,80	4,80	4,90	4,90	4,80	3,54421	3,80276	3,90143	3,18628	3,2035	3,60793	3,76261	3,22721	4,90	4,80
2,90	1,60	1,20	1,20	1,80	2,10	1,20	1,10	2,0342	2,74208	1,64388	2,36432	2,02132	2,7432	2,22668	1,92436	2,30	4,80	4,40	3,50	3,30	4,90	4,70	4,80	2,84513	2,91955	3,53601	2,91421	3,69966	2,84456	2,86098	3,57279	4,90	4,80	4,90	4,70	4,70	5,00	4,90	4,90	3,54421	3,80276	3,90143	3,18628	3,2035	3,60793	3,76261	3,22721	4,80	4,80
1,10	1,20	1,10	1,10	1,20	1,20	1,00	1,20	2,0342	2,74208	1,64388	2,36432	2,02132	2,7432	2,22668	1,92436	3,80	4,80	4,90	4,00	4,90	4,80	4,10	4,70	2,84513	2,91955	3,53601	2,91421	3,69966	2,84456	2,86098	3,57279	4,90	4,90	5,00	4,90	4,50	4,80	4,90	4,90	3,54421	3,80276	3,90143	3,18628	3,2035	3,60793	3,76261	3,22721	4,90	4,80
1,10	1,10	1,10	1,10	1,10	1,10	1,20	1,10	2,0342	2,74208	1,64388	2,36432	2,02132	2,7432	2,22668	1,92436	2,70	4,00	4,40	3,00	4,70	4,20	3,40	4,30	2,84513	2,91955	3,53601	2,91421	3,69966	2,84456	2,86098	3,57279	4,80	4,90	4,90	4,90	4,90	4,80	4,90	4,60	3,54421	3,80276	3,90143	3,18628	3,2035	3,60793	3,76261	3,22721	4,80	4,90
1,10	1,10	1,00	1,10	1,20	1,10	1,10	1,20	2,0342	2,74208	1,64388	2,36432	2,02132	2,7432	2,22668	1,92436	3,00	4,90	4,80	4,90	4,90	4,00	4,90	4,90	2,84513	2,91955	3,53601	2,91421	3,69966	2,84456	2,86098	3,57279	4,80	4,80	4,80	4,90	4,90	4,80	4,90	4,80	3,54421	3,80276	3,90143	3,18628	3,2035	3,60793	3,76261	3,22721	4,80	4,90
1,30	1,10	1,10	1,10	1,10	1,20	2,60	1,10	2,0342	2,74208	1,64388	2,36432	2,02132	2,7432	2,22668	1,92436	4,50	4,80	4,90	4,80	4,90	4,80	4,80	4,80	2,84513	2,91955	3,53601	2,91421	3,69966	2,84456	2,86098	3,57279	4,80	4,80	4,90	4,80	4,80	4,90	4,90	4,80	3,54421	3,80276	3,90143	3,18628	3,2035	3,60793	3,76261	3,22721	4,70	4,60
1,30	1,40	1,30	1,40	1,20	1,30	1,30	1,20	2,0342	2,74208	1,64388	2,36432	2,02132	2,7432	2,22668	1,92436	3,90	3,30	4,80	3,00	4,50	4,00	4,60	4,60	2,84513	2,91955	3,53601	2,91421	3,69966	2,84456	2,86098	3,57279	4,90	4,90	4,80	4,80	4,70	4,80	4,90	4,80	3,54421	3,80276	3,90143	3,18628	3,2035	3,60793	3,76261	3,22721	4,60	4,40
1,10	1,20	1,10	1,20	1,00	1,10	1,30	1,20	2,0342	2,74208	1,64388	2,36432	2,02132	2,7432	2,22668	1,92436	1,10	4,60	4,90	4,50	4,10	4,80	4,90	4,90	2,84513	2,91955	3,53601	2,91421	3,69966	2,84456	2,86098	3,57279	4,70	4,90	4,90	4,80	4,80	4,90	4,80	4,70	3,54421	3,80276	3,90143	3,18628	3,2035	3,60793	3,76261	3,22721	4,90	4,90
2,00	1,20	1,20	1,20	1,10	2,00	1,10	1,10	2,0342	2,74208	1,64388	2,36432	2,02132	2,7432	2,22668	1,92436	4,00	4,00	4,80	4,00	4,80	4,80	4,80	4,80	2,84513	2,91955	3,53601	2,91421	3,69966	2,84456	2,86098	3,57279	4,80	4,80	4,90	4,80	4,80	4,80	4,80	4,80	3,54421	3,80276	3,90143	3,18628	3,2035	3,60793	3,76261	3,22721	4,90	4,80
1,10	1,00	1,00	1,10	1,20	1,00	1,20	1,10	2,0342	2,74208	1,64388	2,36432	2,02132	2,7432	2,22668	1,92436	2,00	3,00	4,40	3,00	4,70	4,60	5,00	4,90	2,84513	2,91955	3,53601	2,91421	3,69966	2,84456	2,86098	3,57279	4,70	4,90	4,60	5,00	4,90	4,70	4,90	4,80	3,54421	3,80276	3,90143	3,18628	3,2035	3,60793	3,76261	3,22721	4,40	5,00
1,10	1,10	1,10	1,10	1,10	1,30	2,00	1,40	2,0342	2,74208	1,64388	2,36432	2,02132	2,7432	2,22668	1,92436	3,00	4,90	4,90	4,00	4,40	4,90	4,90	4,90	2,84513	2,91955	3,53601	2,91421	3,69966	2,84456	2,86098	3,57279	4,10	5,00	4,90	4,90	4,90	5,00	4,90	4,80	3,54421	3,80276	3,90143	3,18628	3,2035	3,60793	3,76261	3,22721	4,90	4,90
1,20	1,20	1,20	1,20	2,00	2,00	2,00	2,00	2,0342	2,74208	1,64388	2,36432	2,02132	2,7432	2,22668	1,92436	2,00	4,00	5,00	2,00	4,00	5,00	3,00	4,00	2,84513	2,91955	3,53601	2,91421	3,69966	2,84456	2,86098	3,57279	4,80	5,00	5,00	4,00	4,80	5,00	4,80	5,00	3,54421	3,80276	3,90143	3,18628	3,2035	3,60793	3,76261	3,22721	5,00	4,80
1,80	1,00	1,00	1,10	1,40	1,80	1,20	1,10	2,0342	2,74208	1,64388	2,36432	2,02132	2,7432	2,22668	1,92436	3,80	3,40	4,70	2,80	4,80	4,90	4,30	4,80	2,84513	2,91955	3,53601	2,91421	3,69966	2,84456	2,86098	3,57279	4,50	4,90	4,90	5,00	4,90	4,80	4,70	4,70	3,54421	3,80276	3,90143	3,18628	3,2035	3,60793	3,76261	3,22721	4,90	4,60
1,10	1,10	1,10	1,20	1,20	1,20	1,40	1,10	2,0342	2,74208	1,64388	2,36432	2,02132	2,7432	2,22668	1,92436	3,00	4,80	4,80	3,70	4,90	4,60	4,90	4,90	2,84513	2,91955	3,53601	2,91421	3,69966	2,84456	2,86098	3,57279	4,90	4,60	4,80	4,80	4,90	4,80	4,90	4,70	3,54421	3,80276	3,90143	3,18628	3,2035	3,60793	3,76261	3,22721	4,80	4,90
1,10	1,10	1,10	1,10	1,10	1,10	1,60	1,10	2,0342	2,74208	1,64388	2,36432	2,02132	2,7432	2,22668	1,92436	2,00	4,90	4,80	1,60	4,90	2,00	4,90	4,90	2,84513	2,91955	3,53601	2,91421	3,69966	2,84456	2,86098	3,57279	4,90	4,80	4,50	4,90	4,90	4,70	4,90	4,80	3,54421	3,80276	3,90143	3,18628	3,2035	3,60793	3,76261	3,22721	4,90	4,90
1,00	1,00	1,00	1,00	1,20	1,00	1,30	1,20	2,0342	2,74208	1,64388	2,36432	2,02132	2,7432	2,22668	1,92436	4,90	5,00	4,80	5,00	4,60	4,70	5,00	1,20	2,84513	2,91955	3,53601	2,91421	3,69966	2,84456	2,86098	3,57279	4,90	4,60	4,80	5,00	5,00	4,50	4,80	4,70	3,54421	3,80276	3,90143	3,18628	3,2035	3,60793	3,76261	3,22721	4,50	5,00
1,10	1,10	1,10	1,10	1,10	1,30	1,10	1,10	2,0342	2,74208	1,64388	2,36432	2,02132	2,7432	2,22668	1,92436	1,10	4,80	4,80	4,80	4,80	4,60	4,70	4,70	2,84513	2,91955	3,53601	2,91421	3,69966	2,84456	2,86098	3,57279	4,90	4,80	4,60	4,80	4,80	4,80	4,80	4,80	3,54421	3,80276	3,90143	3,18628	3,2035	3,60793	3,76261	3,22721	4,70	4,80
1,20	1,20	1,00	1,30	1,20	1,20	1,20	1,30	2,0342	2,74208	1,64388	2,36432	2,02132	2,7432	2,22668	1,92436	4,40	3,60	4,80	4,60	4,80	5,00	4,80	4,70	2,84513	2,91955	3,53601	2,91421	3,69966	2,84456	2,86098	3,57279	4,60	4,90	4,80	4,70	4,70	4,80	4,90	4,80	3,54421	3,80276	3,90143	3,18628	3,2035	3,60793	3,76261	3,22721	4,90	5,00
1,30	1,30	1,20	1,20	1,20	1,20	1,20	1,20	2,0342	2,74208	1,64388	2,36432	2,02132	2,7432	2,22668	1,92436	4,80	4,70	4,80	3,00	4,80	4,80	4,80	4,80	2,84513	2,91955	3,53601	2,91421	3,69966	2,84456	2,86098	3,57279	4,80	4,80	4,70	4,70	4,80	4,80	4,80	4,80	3,54421	3,80276	3,90143	3,18628	3,2035	3,60793	3,76261	3,22721	4,80	4,80
1,10	1,10	1,10	1,10	1,10	1,10	1,10	1,10	2,0342	2,74208	1,64388	2,36432	2,02132	2,7432	2,22668	1,92436	2,60	4,00	4,80	4,00	4,20	4,10	4,00	4,00	2,84513	2,91955	3,53601	2,91421	3,69966	2,84456	2,86098	3,57279	5,00	4,90	4,90	4,80	4,90	3,90	4,90	4,90	3,54421	3,80276	3,90143	3,18628	3,2035	3,60793	3,76261	3,22721	4,90	4,90
2,00	1,20	1,10	1,10	1,10	1,20	1,50	1,10	2,0342	2,74208	1,64388	2,36432	2,02132	2,7432	2,22668	1,92436	3,00	3,90	4,80	2,50	4,00	4,60	4,00	4,00	2,84513	2,91955	3,53601	2,91421	3,69966	2,84456	2,86098	3,57279	4,50	5,00	5,00	5,00	4,00	5,00	4,90	4,80	3,54421	3,80276	3,90143	3,18628	3,2035	3,60793	3,76261	3,22721	4,60	4,50
1,50	1,80	1,20	1,30	1,20	1,40	1,30	1,30	2,0342	2,74208	1,64388	2,36432	2,02132	2,7432	2,22668	1,92436	3,50	4,50	5,00	4,50	4,50	4,00	3,90	4,20	2,84513	2,91955	3,53601	2,91421	3,69966	2,84456	2,86098	3,57279	4,80	5,00	4,90	4,80	4,50	4,90	4,30	4,90	3,54421	3,80276	3,90143	3,18628	3,2035	3,60793	3,76261	3,22721	4,80	4,50
1,40	1,20	1,20	1,20	1,20	1,30	1,30	1,20	2,0342	2,74208	1,64388	2,36432	2,02132	2,7432	2,22668	1,92436	4,50	4,40	4,80	4,50	4,80	4,80	4,90	4,70	2,84513	2,91955	3,53601	2,91421	3,69966	2,84456	2,86098	3,57279	4,80	4,80	4,90	4,40	4,70	4,80	4,90	4,80	3,54421	3,80276	3,90143	3,18628	3,2035	3,60793	3,76261	3,22721	4,70	4,80
1,70	3,10	1,10	1,20	1,10	2,00	1,30	1,00	2,0342	2,74208	1,64388	2,36432	2,02132	2,7432	2,22668	1,92436	2,00	4,00	4,90	3,20	4,50	4,40	4,80	4,90	2,84513	2,91955	3,53601	2,91421	3,69966	2,84456	2,86098	3,57279	5,00	4,70	4,90	4,80	4,10	4,90	4,90	4,80	3,54421	3,80276	3,90143	3,18628	3,2035	3,60793	3,76261	3,22721	4,90	4,80
1,20	1,10	1,10	1,10	1,10	1,10	1,40	1,10	2,0342	2,74208	1,64388	2,36432	2,02132	2,7432	2,22668	1,92436	2,50	4,40	4,70	4,40	4,70	4,80	4,60	4,70	2,84513	2,91955	3,53601	2,91421	3,69966	2,84456	2,86098	3,57279	4,60	4,90	4,90	4,90	4,30	4,80	4,80	4,80	3,54421	3,80276	3,90143	3,18628	3,2035	3,60793	3,76261	3,22721	4,90	4,90
1,00	1,00	1,00	1,00	1,00	1,00	1,00	1,00	2,0342	2,74208	1,64388	2,36432	2,02132	2,7432	2,22668	1,92436	3,00	3,00	5,00	3,00	5,00	4,00	3,00	5,00	2,84513	2,91955	3,53601	2,91421	3,69966	2,84456	2,86098	3,57279	5,00	5,00	5,00	5,00	3,00	5,00	5,00	5,00	3,54421	3,80276	3,90143	3,18628	3,2035	3,60793	3,76261	3,22721	5,00	5,00
1,00	1,00	1,00	1,00	1,00	1,00	1,00	1,00	2,0342	2,74208	1,64388	2,36432	2,02132	2,7432	2,22668	1,92436	3,00	4,90	5,00	1,00	5,00	4,50	5,00	5,00	2,84513	2,91955	3,53601	2,91421	3,69966	2,84456	2,86098	3,57279	5,00	5,00	5,00	5,00	3,00	5,00	5,00	5,00	3,54421	3,80276	3,90143	3,18628	3,2035	3,60793	3,76261	3,22721	5,00	5,00
1,20	1,20	1,10	1,10	1,10	1,20	1,20	1,10	2,0342	2,74208	1,64388	2,36432	2,02132	2,7432	2,22668	1,92436	4,00	4,90	4,70	4,70	4,70	3,00	4,90	4,80	2,84513	2,91955	3,53601	2,91421	3,69966	2,84456	2,86098	3,57279	4,80	4,70	4,70	4,90	4,80	4,80	4,70	4,60	3,54421	3,80276	3,90143	3,18628	3,2035	3,60793	3,76261	3,22721	4,80	4,90
1,20	1,30	1,20	1,30	1,10	1,20	1,10	1,30	2,0342	2,74208	1,64388	2,36432	2,02132	2,7432	2,22668	1,92436	4,50	5,00	4,70	4,70	4,60	4,90	2,70	4,00	2,84513	2,91955	3,53601	2,91421	3,69966	2,84456	2,86098	3,57279	4,90	4,90	4,70	4,60	4,80	4,80	4,70	4,60	3,54421	3,80276	3,90143	3,18628	3,2035	3,60793	3,76261	3,22721	4,80	4,70
1,90	1,10	1,10	1,10	1,20	1,20	2,00	1,10	2,0342	2,74208	1,64388	2,36432	2,02132	2,7432	2,22668	1,92436	4,00	4,10	5,00	4,00	4,00	4,90	4,00	4,00	2,84513	2,91955	3,53601	2,91421	3,69966	2,84456	2,86098	3,57279	4,90	4,90	4,40	4,90	4,00	4,90	4,90	4,90	3,54421	3,80276	3,90143	3,18628	3,2035	3,60793	3,76261	3,22721	4,90	4,50
1,40	1,20	1,10	1,10	1,20	1,70	1,40	1,20	2,0342	2,74208	1,64388	2,36432	2,02132	2,7432	2,22668	1,92436	3,30	4,40	4,70	3,90	4,70	4,60	4,80	4,80	2,84513	2,91955	3,53601	2,91421	3,69966	2,84456	2,86098	3,57279	4,80	4,60	4,70	4,80	4,70	4,80	4,80	4,60	3,54421	3,80276	3,90143	3,18628	3,2035	3,60793	3,76261	3,22721	4,90	4,80
1,30	1,70	1,10	1,00	1,40	1,10	1,20	1,20	2,0342	2,74208	1,64388	2,36432	2,02132	2,7432	2,22668	1,92436	3,10	4,00	4,80	3,70	4,30	4,90	4,00	4,40	2,84513	2,91955	3,53601	2,91421	3,69966	2,84456	2,86098	3,57279	4,20	4,90	4,80	4,90	4,90	4,80	4,60	4,60	3,54421	3,80276	3,90143	3,18628	3,2035	3,60793	3,76261	3,22721	4,80	4,90
1,10	1,10	1,20	1,10	2,00	1,20	2,00	2,00	2,0342	2,74208	1,64388	2,36432	2,02132	2,7432	2,22668	1,92436	4,00	4,70	4,80	4,00	4,20	4,90	4,80	4,80	2,84513	2,91955	3,53601	2,91421	3,69966	2,84456	2,86098	3,57279	4,80	4,90	4,70	4,90	4,80	4,80	4,90	3,90	3,54421	3,80276	3,90143	3,18628	3,2035	3,60793	3,76261	3,22721	4,00	4,00
1,30	1,10	1,00	1,10	1,00	1,40	1,60	1,20	2,0342	2,74208	1,64388	2,36432	2,02132	2,7432	2,22668	1,92436	2,90	4,80	5,00	4,40	5,00	4,90	4,50	4,80	2,84513	2,91955	3,53601	2,91421	3,69966	2,84456	2,86098	3,57279	4,00	5,00	4,90	4,90	4,60	5,00	4,30	4,90	3,54421	3,80276	3,90143	3,18628	3,2035	3,60793	3,76261	3,22721	4,90	4,80
1,40	2,20	1,20	1,20	1,40	1,10	1,70	1,40	2,0342	2,74208	1,64388	2,36432	2,02132	2,7432	2,22668	1,92436	3,00	3,60	4,70	3,00	4,20	4,60	4,40	4,60	2,84513	2,91955	3,53601	2,91421	3,69966	2,84456	2,86098	3,57279	4,90	4,80	4,60	4,80	4,10	4,80	4,70	4,80	3,54421	3,80276	3,90143	3,18628	3,2035	3,60793	3,76261	3,22721	4,70	4,40
1,20	1,30	1,10	1,20	1,30	1,20	1,20	1,30	2,0342	2,74208	1,64388	2,36432	2,02132	2,7432	2,22668	1,92436	3,90	4,70	4,80	4,80	4,60	4,70	4,80	4,80	2,84513	2,91955	3,53601	2,91421	3,69966	2,84456	2,86098	3,57279	4,70	4,70	4,80	4,00	4,80	4,80	4,80	4,70	3,54421	3,80276	3,90143	3,18628	3,2035	3,60793	3,76261	3,22721	4,80	4,80
1,40	1,10	1,10	1,10	1,30	2,00	1,30	1,30	2,0342	2,74208	1,64388	2,36432	2,02132	2,7432	2,22668	1,92436	2,20	3,60	4,90	4,30	3,30	4,90	4,20	1,50	2,84513	2,91955	3,53601	2,91421	3,69966	2,84456	2,86098	3,57279	4,60	4,90	4,90	4,60	4,60	4,90	4,70	4,10	3,54421	3,80276	3,90143	3,18628	3,2035	3,60793	3,76261	3,22721	4,50	4,50
1,20	2,00	1,10	1,10	1,10	1,20	2,00	1,10	2,0342	2,74208	1,64388	2,36432	2,02132	2,7432	2,22668	1,92436	3,00	4,00	4,80	4,80	4,90	4,80	4,90	4,80	2,84513	2,91955	3,53601	2,91421	3,69966	2,84456	2,86098	3,57279	4,00	4,90	4,90	4,90	4,90	4,80	4,80	4,00	3,54421	3,80276	3,90143	3,18628	3,2035	3,60793	3,76261	3,22721	4,90	4,90
1,20	2,00	1,20	1,30	1,10	1,60	1,10	1,10	2,0342	2,74208	1,64388	2,36432	2,02132	2,7432	2,22668	1,92436	3,50	4,00	4,90	4,00	4,10	4,90	4,00	4,60	2,84513	2,91955	3,53601	2,91421	3,69966	2,84456	2,86098	3,57279	4,40	4,80	4,80	4,70	4,70	4,90	4,90	4,00	3,54421	3,80276	3,90143	3,18628	3,2035	3,60793	3,76261	3,22721	4,90	4,00
2,00	1,30	1,50	1,30	1,60	1,90	1,20	1,30	2,0342	2,74208	1,64388	2,36432	2,02132	2,7432	2,22668	1,92436	2,10	4,60	4,70	3,80	4,40	2,80	4,30	4,30	2,84513	2,91955	3,53601	2,91421	3,69966	2,84456	2,86098	3,57279	4,50	4,70	4,90	4,70	4,40	4,90	4,40	4,70	3,54421	3,80276	3,90143	3,18628	3,2035	3,60793	3,76261	3,22721	4,70	4,30
1,20	1,20	1,30	1,20	1,20	1,20	1,20	1,20	2,0342	2,74208	1,64388	2,36432	2,02132	2,7432	2,22668	1,92436	2,00	4,80	4,80	3,00	4,80	4,80	4,80	4,80	2,84513	2,91955	3,53601	2,91421	3,69966	2,84456	2,86098	3,57279	4,80	4,80	4,80	4,80	3,60	4,80	4,80	4,80	3,54421	3,80276	3,90143	3,18628	3,2035	3,60793	3,76261	3,22721	4,80	4,80
1,40	3,00	1,40	1,60	1,00	2,00	1,90	1,10	2,0342	2,74208	1,64388	2,36432	2,02132	2,7432	2,22668	1,92436	3,00	3,10	5,00	4,90	4,90	4,10	4,90	4,80	2,84513	2,91955	3,53601	2,91421	3,69966	2,84456	2,86098	3,57279	4,90	4,50	4,40	4,80	4,90	4,50	4,90	4,30	3,54421	3,80276	3,90143	3,18628	3,2035	3,60793	3,76261	3,22721	5,00	3,40
1,70	1,80	1,70	2,20	1,20	1,20	1,80	1,30	2,0342	2,74208	1,64388	2,36432	2,02132	2,7432	2,22668	1,92436	3,00	4,80	4,70	3,10	4,10	4,40	4,20	4,30	2,84513	2,91955	3,53601	2,91421	3,69966	2,84456	2,86098	3,57279	4,70	4,50	4,70	4,40	4,70	4,60	4,90	4,60	3,54421	3,80276	3,90143	3,18628	3,2035	3,60793	3,76261	3,22721	4,50	4,80
1,00	1,00	1,00	1,00	1,00	1,00	1,00	1,00	2,0342	2,74208	1,64388	2,36432	2,02132	2,7432	2,22668	1,92436	3,00	3,00	3,00	3,00	3,00	5,00	3,00	3,00	2,84513	2,91955	3,53601	2,91421	3,69966	2,84456	2,86098	3,57279	4,00	5,00	4,00	5,00	5,00	4,00	5,00	5,00	3,54421	3,80276	3,90143	3,18628	3,2035	3,60793	3,76261	3,22721	5,00	5,00
1,20	1,10	1,20	1,10	1,30	1,20	1,70	1,20	2,0342	2,74208	1,64388	2,36432	2,02132	2,7432	2,22668	1,92436	3,00	4,50	4,70	4,10	4,60	4,10	4,50	4,80	2,84513	2,91955	3,53601	2,91421	3,69966	2,84456	2,86098	3,57279	4,80	4,40	4,50	4,70	4,60	4,70	4,90	4,40	3,54421	3,80276	3,90143	3,18628	3,2035	3,60793	3,76261	3,22721	4,90	4,80
1,20	1,50	1,20	1,20	1,00	1,30	1,10	1,10	2,0342	2,74208	1,64388	2,36432	2,02132	2,7432	2,22668	1,92436	3,60	4,80	5,00	4,60	4,80	5,00	3,90	4,00	2,84513	2,91955	3,53601	2,91421	3,69966	2,84456	2,86098	3,57279	4,50	5,00	4,10	4,80	4,00	4,50	5,00	5,00	3,54421	3,80276	3,90143	3,18628	3,2035	3,60793	3,76261	3,22721	5,00	4,60
1,10	1,10	1,10	1,70	1,60	2,00	1,30	1,30	2,0342	2,74208	1,64388	2,36432	2,02132	2,7432	2,22668	1,92436	3,80	4,00	5,00	3,90	4,90	4,90	3,80	4,80	2,84513	2,91955	3,53601	2,91421	3,69966	2,84456	2,86098	3,57279	4,70	4,40	4,40	4,90	4,10	4,30	5,00	5,00	3,54421	3,80276	3,90143	3,18628	3,2035	3,60793	3,76261	3,22721	4,80	4,60
1,30	2,00	1,10	1,10	1,50	1,20	2,10	2,00	2,0342	2,74208	1,64388	2,36432	2,02132	2,7432	2,22668	1,92436	4,60	4,90	4,90	3,50	4,90	4,80	4,90	4,90	2,84513	2,91955	3,53601	2,91421	3,69966	2,84456	2,86098	3,57279	3,30	4,80	4,90	4,90	4,40	4,80	4,80	4,90	3,54421	3,80276	3,90143	3,18628	3,2035	3,60793	3,76261	3,22721	4,80	4,70
1,30	1,20	1,20	1,10	1,20	1,20	1,20	1,20	2,0342	2,74208	1,64388	2,36432	2,02132	2,7432	2,22668	1,92436	3,10	4,80	4,90	4,80	4,80	4,90	4,80	4,80	2,84513	2,91955	3,53601	2,91421	3,69966	2,84456	2,86098	3,57279	4,80	4,80	4,00	4,80	4,70	4,00	4,80	4,90	3,54421	3,80276	3,90143	3,18628	3,2035	3,60793	3,76261	3,22721	4,90	4,90
1,70	1,30	1,10	1,10	1,20	2,00	1,20	1,20	2,0342	2,74208	1,64388	2,36432	2,02132	2,7432	2,22668	1,92436	3,60	3,90	4,90	3,60	4,70	4,00	1,00	4,40	2,84513	2,91955	3,53601	2,91421	3,69966	2,84456	2,86098	3,57279	5,00	4,00	4,90	4,80	4,20	4,80	4,30	4,80	3,54421	3,80276	3,90143	3,18628	3,2035	3,60793	3,76261	3,22721	4,00	4,00
1,20	1,20	1,20	1,20	1,20	1,10	1,20	1,20	2,0342	2,74208	1,64388	2,36432	2,02132	2,7432	2,22668	1,92436	2,90	4,80	4,80	4,00	4,00	4,00	4,80	4,80	2,84513	2,91955	3,53601	2,91421	3,69966	2,84456	2,86098	3,57279	4,30	4,80	4,40	4,80	4,80	4,80	4,00	4,80	3,54421	3,80276	3,90143	3,18628	3,2035	3,60793	3,76261	3,22721	5,00	4,80
1,20	1,20	1,30	1,40	1,30	1,20	1,40	1,30	2,0342	2,74208	1,64388	2,36432	2,02132	2,7432	2,22668	1,92436	4,00	4,90	4,90	4,00	4,50	4,50	4,60	4,70	2,84513	2,91955	3,53601	2,91421	3,69966	2,84456	2,86098	3,57279	4,60	4,60	4,00	4,90	4,80	4,50	4,80	4,50	3,54421	3,80276	3,90143	3,18628	3,2035	3,60793	3,76261	3,22721	4,70	4,90
2,00	3,00	1,10	1,10	1,10	1,10	1,10	1,00	2,0342	2,74208	1,64388	2,36432	2,02132	2,7432	2,22668	1,92436	4,60	4,80	5,00	4,90	4,90	4,00	5,00	4,90	2,84513	2,91955	3,53601	2,91421	3,69966	2,84456	2,86098	3,57279	5,00	4,90	4,00	4,90	4,00	4,00	5,00	4,90	3,54421	3,80276	3,90143	3,18628	3,2035	3,60793	3,76261	3,22721	5,00	4,90
2,10	1,10	1,10	1,10	1,10	1,20	2,00	1,00	2,0342	2,74208	1,64388	2,36432	2,02132	2,7432	2,22668	1,92436	4,00	3,00	4,90	3,00	4,00	4,00	3,90	4,00	2,84513	2,91955	3,53601	2,91421	3,69966	2,84456	2,86098	3,57279	4,90	4,90	4,00	4,90	4,00	4,00	4,90	4,90	3,54421	3,80276	3,90143	3,18628	3,2035	3,60793	3,76261	3,22721	4,80	4,80
1,10	2,00	2,00	1,30	1,00	1,20	2,00	1,20	2,0342	2,74208	1,64388	2,36432	2,02132	2,7432	2,22668	1,92436	4,00	4,00	5,00	4,00	4,70	4,90	4,80	4,90	2,84513	2,91955	3,53601	2,91421	3,69966	2,84456	2,86098	3,57279	4,00	4,90	4,80	4,90	4,80	4,10	4,10	4,90	3,54421	3,80276	3,90143	3,18628	3,2035	3,60793	3,76261	3,22721	4,90	4,80
1,10	2,00	1,10	1,00	1,10	1,10	1,20	1,20	2,0342	2,74208	1,64388	2,36432	2,02132	2,7432	2,22668	1,92436	3,50	4,60	4,90	4,90	4,90	4,90	5,00	4,90	2,84513	2,91955	3,53601	2,91421	3,69966	2,84456	2,86098	3,57279	4,90	4,80	4,50	5,00	3,90	4,90	4,40	4,00	3,54421	3,80276	3,90143	3,18628	3,2035	3,60793	3,76261	3,22721	5,00	4,80
1,10	2,00	1,00	1,60	1,40	1,30	1,90	1,60	2,0342	2,74208	1,64388	2,36432	2,02132	2,7432	2,22668	1,92436	3,00	3,80	5,00	3,90	4,90	5,00	5,00	4,00	2,84513	2,91955	3,53601	2,91421	3,69966	2,84456	2,86098	3,57279	4,60	4,80	4,00	4,60	4,50	4,60	4,60	4,70	3,54421	3,80276	3,90143	3,18628	3,2035	3,60793	3,76261	3,22721	4,20	4,50
1,10	1,00	1,00	1,00	1,00	1,10	1,00	1,00	2,0342	2,74208	1,64388	2,36432	2,02132	2,7432	2,22668	1,92436	5,00	4,90	5,00	5,00	5,00	4,80	4,90	5,00	2,84513	2,91955	3,53601	2,91421	3,69966	2,84456	2,86098	3,57279	3,20	5,00	4,50	5,00	4,80	4,30	5,00	4,40	3,54421	3,80276	3,90143	3,18628	3,2035	3,60793	3,76261	3,22721	5,00	5,00
1,80	2,00	1,00	1,00	1,30	1,50	1,70	1,40	2,0342	2,74208	1,64388	2,36432	2,02132	2,7432	2,22668	1,92436	2,00	3,30	4,00	3,70	4,00	5,00	4,00	4,80	2,84513	2,91955	3,53601	2,91421	3,69966	2,84456	2,86098	3,57279	4,00	5,00	5,00	5,00	3,70	4,50	4,60	4,40	3,54421	3,80276	3,90143	3,18628	3,2035	3,60793	3,76261	3,22721	4,60	4,00
1,30	1,20	1,10	1,20	1,20	1,60	1,40	1,50	2,0342	2,74208	1,64388	2,36432	2,02132	2,7432	2,22668	1,92436	3,00	3,90	4,80	3,90	3,60	4,80	4,20	4,50	2,84513	2,91955	3,53601	2,91421	3,69966	2,84456	2,86098	3,57279	4,00	4,80	4,80	4,90	4,10	4,80	4,70	4,00	3,54421	3,80276	3,90143	3,18628	3,2035	3,60793	3,76261	3,22721	3,90	4,70
1,30	1,10	1,10	1,00	1,60	1,50	2,00	1,50	2,0342	2,74208	1,64388	2,36432	2,02132	2,7432	2,22668	1,92436	3,20	4,00	5,00	4,80	4,30	4,30	4,90	4,80	2,84513	2,91955	3,53601	2,91421	3,69966	2,84456	2,86098	3,57279	4,40	4,40	4,30	4,80	4,70	4,70	4,70	4,00	3,54421	3,80276	3,90143	3,18628	3,2035	3,60793	3,76261	3,22721	4,10	4,70
2,00	1,30	1,20	1,20	2,00	1,20	2,00	1,20	2,0342	2,74208	1,64388	2,36432	2,02132	2,7432	2,22668	1,92436	4,00	4,80	4,00	3,90	4,00	4,00	4,00	4,80	2,84513	2,91955	3,53601	2,91421	3,69966	2,84456	2,86098	3,57279	4,00	4,80	4,00	4,80	4,80	4,80	4,80	4,00	3,54421	3,80276	3,90143	3,18628	3,2035	3,60793	3,76261	3,22721	4,80	4,80
1,00	1,00	1,00	5,00	1,00	5,00	1,00	1,00	2,0342	2,74208	1,64388	2,36432	2,02132	2,7432	2,22668	1,92436	5,00	1,00	5,00	4,90	5,00	5,00	4,90	5,00	2,84513	2,91955	3,53601	2,91421	3,69966	2,84456	2,86098	3,57279	5,00	5,00	5,00	1,00	5,00	5,00	5,00	5,00	3,54421	3,80276	3,90143	3,18628	3,2035	3,60793	3,76261	3,22721	5,00	1,00
1,20	1,20	1,20	1,10	1,50	1,30	1,60	1,30	2,0342	2,74208	1,64388	2,36432	2,02132	2,7432	2,22668	1,92436	3,70	4,40	4,70	3,00	4,80	4,70	4,70	4,80	2,84513	2,91955	3,53601	2,91421	3,69966	2,84456	2,86098	3,57279	4,00	4,80	4,50	4,80	4,80	4,00	4,10	4,80	3,54421	3,80276	3,90143	3,18628	3,2035	3,60793	3,76261	3,22721	4,80	4,90
1,20	2,00	1,30	1,50	1,60	2,00	2,00	2,00	2,0342	2,74208	1,64388	2,36432	2,02132	2,7432	2,22668	1,92436	2,10	4,00	4,90	4,00	4,00	4,00	4,60	4,00	2,84513	2,91955	3,53601	2,91421	3,69966	2,84456	2,86098	3,57279	4,00	4,90	4,00	4,80	4,10	4,50	4,70	4,80	3,54421	3,80276	3,90143	3,18628	3,2035	3,60793	3,76261	3,22721	4,80	4,10
1,00	1,10	1,10	1,10	1,10	1,00	1,10	1,00	2,0342	2,74208	1,64388	2,36432	2,02132	2,7432	2,22668	1,92436	4,00	4,90	4,90	5,00	4,00	4,00	4,90	4,90	2,84513	2,91955	3,53601	2,91421	3,69966	2,84456	2,86098	3,57279	4,00	4,90	4,00	4,90	4,90	4,00	4,00	5,00	3,54421	3,80276	3,90143	3,18628	3,2035	3,60793	3,76261	3,22721	5,00	5,00
1,80	1,90	1,50	1,60	1,00	1,50	1,50	1,20	2,0342	2,74208	1,64388	2,36432	2,02132	2,7432	2,22668	1,92436	2,20	4,00	4,40	3,00	4,00	4,40	3,00	4,30	2,84513	2,91955	3,53601	2,91421	3,69966	2,84456	2,86098	3,57279	4,50	4,80	4,40	4,50	4,10	4,40	4,60	4,40	3,54421	3,80276	3,90143	3,18628	3,2035	3,60793	3,76261	3,22721	4,40	4,90
1,90	2,10	2,00	3,00	2,00	2,00	1,20	2,00	2,0342	2,74208	1,64388	2,36432	2,02132	2,7432	2,22668	1,92436	2,00	4,00	4,90	3,00	4,00	4,90	3,80	4,00	2,84513	2,91955	3,53601	2,91421	3,69966	2,84456	2,86098	3,57279	4,10	4,80	4,80	4,00	4,10	4,90	4,10	4,90	3,54421	3,80276	3,90143	3,18628	3,2035	3,60793	3,76261	3,22721	4,00	4,00
2,00	2,00	2,30	1,30	1,40	2,00	2,40	1,20	2,0342	2,74208	1,64388	2,36432	2,02132	2,7432	2,22668	1,92436	4,80	4,10	4,60	3,60	4,00	4,30	3,80	4,30	2,84513	2,91955	3,53601	2,91421	3,69966	2,84456	2,86098	3,57279	4,30	3,90	4,90	4,50	4,10	4,50	4,90	4,50	3,54421	3,80276	3,90143	3,18628	3,2035	3,60793	3,76261	3,22721	4,70	4,70
1,10	1,30	1,10	1,10	1,10	1,40	1,10	1,10	2,0342	2,74208	1,64388	2,36432	2,02132	2,7432	2,22668	1,92436	3,20	3,70	5,00	3,50	4,80	4,50	4,00	4,90	2,84513	2,91955	3,53601	2,91421	3,69966	2,84456	2,86098	3,57279	4,00	4,60	4,00	4,90	4,60	4,10	4,80	4,60	3,54421	3,80276	3,90143	3,18628	3,2035	3,60793	3,76261	3,22721	4,80	4,80
1,10	1,10	1,10	1,20	1,10	1,10	1,10	1,20	2,0342	2,74208	1,64388	2,36432	2,02132	2,7432	2,22668	1,92436	4,90	4,90	4,90	4,90	4,90	4,90	4,90	4,90	2,84513	2,91955	3,53601	2,91421	3,69966	2,84456	2,86098	3,57279	4,90	4,90	4,90	1,10	4,90	4,90	5,00	4,90	3,54421	3,80276	3,90143	3,18628	3,2035	3,60793	3,76261	3,22721	4,90	5,00
1,30	1,40	1,50	1,50	1,30	2,90	2,10	1,80	2,0342	2,74208	1,64388	2,36432	2,02132	2,7432	2,22668	1,92436	4,00	4,20	4,90	2,00	4,80	4,10	1,10	1,20	2,84513	2,91955	3,53601	2,91421	3,69966	2,84456	2,86098	3,57279	3,90	3,60	4,90	4,90	4,20	4,90	4,80	4,20	3,54421	3,80276	3,90143	3,18628	3,2035	3,60793	3,76261	3,22721	4,90	1,10
1,20	1,10	1,00	1,00	1,10	1,00	1,00	1,00	2,0342	2,74208	1,64388	2,36432	2,02132	2,7432	2,22668	1,92436	3,10	4,20	4,80	3,90	5,00	4,40	4,80	1,20	2,84513	2,91955	3,53601	2,91421	3,69966	2,84456	2,86098	3,57279	4,80	4,80	4,90	1,00	4,90	5,00	4,90	5,00	3,54421	3,80276	3,90143	3,18628	3,2035	3,60793	3,76261	3,22721	4,90	4,90
1,50	1,60	1,60	1,30	1,60	1,60	1,80	1,70	2,0342	2,74208	1,64388	2,36432	2,02132	2,7432	2,22668	1,92436	3,30	4,30	4,40	4,30	4,20	4,40	4,40	4,50	2,84513	2,91955	3,53601	2,91421	3,69966	2,84456	2,86098	3,57279	4,40	4,30	4,50	4,50	4,50	4,30	4,40	4,40	3,54421	3,80276	3,90143	3,18628	3,2035	3,60793	3,76261	3,22721	4,20	4,20
1,20	2,00	1,20	1,10	1,10	1,20	2,00	1,20	2,0342	2,74208	1,64388	2,36432	2,02132	2,7432	2,22668	1,92436	3,50	4,00	4,70	4,00	3,90	3,00	4,60	4,80	2,84513	2,91955	3,53601	2,91421	3,69966	2,84456	2,86098	3,57279	4,00	4,00	4,80	4,90	4,70	4,80	4,00	4,00	3,54421	3,80276	3,90143	3,18628	3,2035	3,60793	3,76261	3,22721	4,90	4,10
1,30	1,70	1,20	1,30	1,50	1,10	2,00	1,60	2,0342	2,74208	1,64388	2,36432	2,02132	2,7432	2,22668	1,92436	3,70	4,10	4,90	4,00	4,90	4,80	3,50	4,50	2,84513	2,91955	3,53601	2,91421	3,69966	2,84456	2,86098	3,57279	4,20	4,70	4,20	4,90	4,20	4,20	4,20	4,50	3,54421	3,80276	3,90143	3,18628	3,2035	3,60793	3,76261	3,22721	5,00	4,50
1,50	1,70	1,70	1,50	1,30	1,40	2,00	1,60	2,0342	2,74208	1,64388	2,36432	2,02132	2,7432	2,22668	1,92436	4,50	4,50	4,40	4,50	4,60	3,90	4,60	4,40	2,84513	2,91955	3,53601	2,91421	3,69966	2,84456	2,86098	3,57279	4,70	3,80	4,80	4,70	4,30	4,10	4,50	4,20	3,54421	3,80276	3,90143	3,18628	3,2035	3,60793	3,76261	3,22721	4,60	4,50
1,40	1,00	1,00	3,90	2,00	1,10	1,50	1,20	2,0342	2,74208	1,64388	2,36432	2,02132	2,7432	2,22668	1,92436	3,00	4,90	3,00	4,40	3,90	3,00	4,00	4,90	2,84513	2,91955	3,53601	2,91421	3,69966	2,84456	2,86098	3,57279	4,60	4,60	4,00	4,90	4,20	4,30	4,40	4,00	3,54421	3,80276	3,90143	3,18628	3,2035	3,60793	3,76261	3,22721	4,90	5,00
1,00	2,00	1,00	1,00	1,00	1,00	1,00	1,00	2,0342	2,74208	1,64388	2,36432	2,02132	2,7432	2,22668	1,92436	3,20	4,70	5,00	4,00	4,00	5,00	4,70	5,00	2,84513	2,91955	3,53601	2,91421	3,69966	2,84456	2,86098	3,57279	4,30	4,80	4,00	4,80	4,00	4,40	4,60	4,00	3,54421	3,80276	3,90143	3,18628	3,2035	3,60793	3,76261	3,22721	5,00	4,00
1,80	1,80	1,60	1,50	1,90	1,80	2,00	1,90	2,0342	2,74208	1,64388	2,36432	2,02132	2,7432	2,22668	1,92436	3,20	4,10	4,50	4,20	4,10	4,40	4,00	4,00	2,84513	2,91955	3,53601	2,91421	3,69966	2,84456	2,86098	3,57279	4,30	4,40	4,50	4,60	4,30	4,50	4,20	4,10	3,54421	3,80276	3,90143	3,18628	3,2035	3,60793	3,76261	3,22721	4,30	4,30
1,20	1,10	1,10	1,10	1,10	1,10	1,20	1,10	2,0342	2,74208	1,64388	2,36432	2,02132	2,7432	2,22668	1,92436	2,20	4,30	4,30	4,10	4,00	4,30	4,90	4,80	2,84513	2,91955	3,53601	2,91421	3,69966	2,84456	2,86098	3,57279	4,10	4,30	4,30	4,90	4,80	4,30	4,10	4,00	3,54421	3,80276	3,90143	3,18628	3,2035	3,60793	3,76261	3,22721	4,90	4,70
2,00	1,20	1,10	1,10	1,20	2,10	1,20	1,20	2,0342	2,74208	1,64388	2,36432	2,02132	2,7432	2,22668	1,92436	3,10	4,00	4,80	4,60	4,80	4,70	4,00	4,00	2,84513	2,91955	3,53601	2,91421	3,69966	2,84456	2,86098	3,57279	4,90	4,70	4,90	4,70	2,00	4,70	4,10	4,70	3,54421	3,80276	3,90143	3,18628	3,2035	3,60793	3,76261	3,22721	4,80	4,70
1,30	1,10	1,20	1,20	1,30	1,20	1,50	1,30	2,0342	2,74208	1,64388	2,36432	2,02132	2,7432	2,22668	1,92436	2,10	4,70	4,80	4,00	4,50	4,80	1,80	4,50	2,84513	2,91955	3,53601	2,91421	3,69966	2,84456	2,86098	3,57279	4,70	4,80	4,70	4,80	1,40	4,70	4,70	4,80	3,54421	3,80276	3,90143	3,18628	3,2035	3,60793	3,76261	3,22721	4,60	4,60
1,30	2,00	1,20	1,20	1,20	1,20	1,20	1,20	2,0342	2,74208	1,64388	2,36432	2,02132	2,7432	2,22668	1,92436	2,00	4,00	4,70	4,70	3,00	3,00	4,70	4,70	2,84513	2,91955	3,53601	2,91421	3,69966	2,84456	2,86098	3,57279	4,00	4,00	4,70	4,80	4,00	4,40	4,50	4,10	3,54421	3,80276	3,90143	3,18628	3,2035	3,60793	3,76261	3,22721	4,80	4,80
1,60	2,00	1,20	2,00	1,30	1,50	2,00	1,60	2,0342	2,74208	1,64388	2,36432	2,02132	2,7432	2,22668	1,92436	3,30	4,00	4,80	3,00	4,50	4,10	4,00	4,40	2,84513	2,91955	3,53601	2,91421	3,69966	2,84456	2,86098	3,57279	4,20	4,00	4,40	4,50	4,40	4,30	4,60	4,10	3,54421	3,80276	3,90143	3,18628	3,2035	3,60793	3,76261	3,22721	4,70	4,50
1,50	1,50	1,40	1,50	2,00	1,50	2,00	2,00	2,0342	2,74208	1,64388	2,36432	2,02132	2,7432	2,22668	1,92436	1,50	4,40	5,00	3,00	4,00	3,00	4,40	4,70	2,84513	2,91955	3,53601	2,91421	3,69966	2,84456	2,86098	3,57279	4,40	4,20	4,60	4,40	4,00	4,00	4,30	4,50	3,54421	3,80276	3,90143	3,18628	3,2035	3,60793	3,76261	3,22721	4,00	4,60
1,60	1,50	1,50	1,50	1,90	2,20	1,90	1,90	2,0342	2,74208	1,64388	2,36432	2,02132	2,7432	2,22668	1,92436	3,60	3,80	4,80	3,90	4,20	4,10	4,30	4,40	2,84513	2,91955	3,53601	2,91421	3,69966	2,84456	2,86098	3,57279	4,50	4,10	4,00	4,00	4,40	4,80	4,60	4,00	3,54421	3,80276	3,90143	3,18628	3,2035	3,60793	3,76261	3,22721	4,50	4,30
1,10	1,30	1,20	1,30	1,00	1,10	1,40	1,10	2,0342	2,74208	1,64388	2,36432	2,02132	2,7432	2,22668	1,92436	3,10	3,50	4,10	3,00	4,80	4,80	4,70	4,90	2,84513	2,91955	3,53601	2,91421	3,69966	2,84456	2,86098	3,57279	1,20	5,00	4,90	4,90	4,70	4,00	4,80	4,90	3,54421	3,80276	3,90143	3,18628	3,2035	3,60793	3,76261	3,22721	4,40	4,80
2,00	2,00	1,20	2,00	1,30	1,20	1,10	1,20	2,0342	2,74208	1,64388	2,36432	2,02132	2,7432	2,22668	1,92436	4,00	4,00	4,80	4,00	4,00	4,00	4,10	4,00	2,84513	2,91955	3,53601	2,91421	3,69966	2,84456	2,86098	3,57279	4,10	4,00	4,80	4,70	4,00	4,80	4,00	4,00	3,54421	3,80276	3,90143	3,18628	3,2035	3,60793	3,76261	3,22721	4,80	4,80
1,10	1,30	1,20	1,30	1,50	1,40	1,40	1,20	2,0342	2,74208	1,64388	2,36432	2,02132	2,7432	2,22668	1,92436	4,00	4,70	5,00	4,00	3,50	5,00	4,70	4,70	2,84513	2,91955	3,53601	2,91421	3,69966	2,84456	2,86098	3,57279	4,80	5,00	4,70	4,80	4,90	3,00	3,10	4,00	3,54421	3,80276	3,90143	3,18628	3,2035	3,60793	3,76261	3,22721	4,90	4,60
1,00	1,10	1,00	1,00	1,00	1,10	1,10	1,10	2,0342	2,74208	1,64388	2,36432	2,02132	2,7432	2,22668	1,92436	4,50	3,10	5,00	4,90	3,90	5,00	4,90	5,00	2,84513	2,91955	3,53601	2,91421	3,69966	2,84456	2,86098	3,57279	3,60	4,90	4,90	1,50	4,70	5,00	4,80	4,80	3,54421	3,80276	3,90143	3,18628	3,2035	3,60793	3,76261	3,22721	4,30	4,90
1,10	2,00	1,10	1,10	1,20	1,10	2,00	1,10	2,0342	2,74208	1,64388	2,36432	2,02132	2,7432	2,22668	1,92436	3,50	4,00	4,50	4,00	4,00	4,00	4,90	4,40	2,84513	2,91955	3,53601	2,91421	3,69966	2,84456	2,86098	3,57279	4,50	4,00	4,00	4,90	4,00	4,50	4,00	4,30	3,54421	3,80276	3,90143	3,18628	3,2035	3,60793	3,76261	3,22721	4,90	4,90
1,30	1,90	1,10	1,10	1,00	1,20	1,70	1,00	2,0342	2,74208	1,64388	2,36432	2,02132	2,7432	2,22668	1,92436	3,80	4,20	5,00	3,90	4,50	4,60	4,70	4,70	2,84513	2,91955	3,53601	2,91421	3,69966	2,84456	2,86098	3,57279	3,80	4,60	5,00	5,00	2,00	5,00	4,90	3,90	3,54421	3,80276	3,90143	3,18628	3,2035	3,60793	3,76261	3,22721	5,00	4,70
1,20	1,30	1,20	1,20	1,20	1,20	1,20	1,20	2,0342	2,74208	1,64388	2,36432	2,02132	2,7432	2,22668	1,92436	4,10	4,80	4,90	4,80	4,80	4,80	4,70	4,80	2,84513	2,91955	3,53601	2,91421	3,69966	2,84456	2,86098	3,57279	4,00	4,00	4,70	4,80	4,90	3,00	4,80	3,90	3,54421	3,80276	3,90143	3,18628	3,2035	3,60793	3,76261	3,22721	4,80	4,80
1,20	2,10	1,10	2,00	1,00	1,00	2,10	2,20	2,0342	2,74208	1,64388	2,36432	2,02132	2,7432	2,22668	1,92436	3,80	3,90	4,20	2,40	4,50	4,40	4,10	1,40	2,84513	2,91955	3,53601	2,91421	3,69966	2,84456	2,86098	3,57279	4,30	4,40	4,00	4,40	4,00	4,20	4,00	4,80	3,54421	3,80276	3,90143	3,18628	3,2035	3,60793	3,76261	3,22721	5,00	4,90
1,70	1,40	1,30	1,30	1,50	1,70	1,50	1,50	2,0342	2,74208	1,64388	2,36432	2,02132	2,7432	2,22668	1,92436	3,80	4,70	4,80	4,70	4,50	4,80	4,70	4,70	2,84513	2,91955	3,53601	2,91421	3,69966	2,84456	2,86098	3,57279	4,00	4,50	4,00	4,70	4,50	4,00	4,00	4,40	3,54421	3,80276	3,90143	3,18628	3,2035	3,60793	3,76261	3,22721	4,70	4,70
1,50	1,40	1,50	1,60	1,20	2,40	2,00	1,40	2,0342	2,74208	1,64388	2,36432	2,02132	2,7432	2,22668	1,92436	3,50	2,40	4,00	3,00	4,00	4,00	3,80	4,60	2,84513	2,91955	3,53601	2,91421	3,69966	2,84456	2,86098	3,57279	4,00	4,00	4,00	4,90	3,50	4,90	4,70	4,10	3,54421	3,80276	3,90143	3,18628	3,2035	3,60793	3,76261	3,22721	4,50	4,80
1,50	1,90	1,20	1,20	1,40	1,70	1,70	1,70	2,0342	2,74208	1,64388	2,36432	2,02132	2,7432	2,22668	1,92436	2,80	3,70	4,10	4,00	3,90	3,70	4,20	4,20	2,84513	2,91955	3,53601	2,91421	3,69966	2,84456	2,86098	3,57279	4,00	4,30	4,00	4,50	4,40	4,30	4,40	4,10	3,54421	3,80276	3,90143	3,18628	3,2035	3,60793	3,76261	3,22721	4,40	4,50
1,00	1,00	1,00	1,00	1,00	1,00	1,00	1,00	2,0342	2,74208	1,64388	2,36432	2,02132	2,7432	2,22668	1,92436	4,00	4,00	4,00	4,00	4,00	4,00	5,00	5,00	2,84513	2,91955	3,53601	2,91421	3,69966	2,84456	2,86098	3,57279	4,00	4,00	5,00	5,00	4,00	4,00	4,00	4,00	3,54421	3,80276	3,90143	3,18628	3,2035	3,60793	3,76261	3,22721	5,00	5,00
2,00	2,00	1,00	1,20	1,20	1,00	1,20	1,20	2,0342	2,74208	1,64388	2,36432	2,02132	2,7432	2,22668	1,92436	3,00	4,00	4,00	4,00	4,50	4,00	4,00	5,00	2,84513	2,91955	3,53601	2,91421	3,69966	2,84456	2,86098	3,57279	4,70	4,00	4,00	5,00	3,80	4,00	3,50	5,00	3,54421	3,80276	3,90143	3,18628	3,2035	3,60793	3,76261	3,22721	5,00	4,00
1,90	2,20	1,60	1,90	1,30	2,00	2,10	1,30	2,0342	2,74208	1,64388	2,36432	2,02132	2,7432	2,22668	1,92436	3,50	3,70	4,30	3,70	3,90	4,60	3,80	4,10	2,84513	2,91955	3,53601	2,91421	3,69966	2,84456	2,86098	3,57279	4,30	4,10	4,40	3,90	4,10	4,30	4,70	4,20	3,54421	3,80276	3,90143	3,18628	3,2035	3,60793	3,76261	3,22721	4,70	3,90
1,10	2,60	1,00	1,10	1,70	1,00	1,10	1,00	2,0342	2,74208	1,64388	2,36432	2,02132	2,7432	2,22668	1,92436	3,50	5,00	4,50	4,80	5,00	4,90	4,80	5,00	2,84513	2,91955	3,53601	2,91421	3,69966	2,84456	2,86098	3,57279	4,70	4,80	4,00	5,00	2,00	4,80	4,90	3,70	3,54421	3,80276	3,90143	3,18628	3,2035	3,60793	3,76261	3,22721	5,00	4,90
1,20	1,20	1,20	1,20	1,30	1,20	1,60	2,00	2,0342	2,74208	1,64388	2,36432	2,02132	2,7432	2,22668	1,92436	3,80	4,00	4,80	4,00	4,10	4,80	4,40	4,80	2,84513	2,91955	3,53601	2,91421	3,69966	2,84456	2,86098	3,57279	4,30	4,00	4,00	4,70	4,40	3,90	4,50	4,00	3,54421	3,80276	3,90143	3,18628	3,2035	3,60793	3,76261	3,22721	4,80	4,70
2,10	2,10	1,40	1,40	1,80	2,10	1,20	1,50	2,0342	2,74208	1,64388	2,36432	2,02132	2,7432	2,22668	1,92436	2,50	3,90	4,70	3,40	4,00	4,20	4,00	4,00	2,84513	2,91955	3,53601	2,91421	3,69966	2,84456	2,86098	3,57279	3,70	4,50	4,10	4,70	4,40	4,00	4,60	3,70	3,54421	3,80276	3,90143	3,18628	3,2035	3,60793	3,76261	3,22721	4,70	3,80
2,00	2,00	1,10	1,50	1,00	1,00	1,50	1,00	2,0342	2,74208	1,64388	2,36432	2,02132	2,7432	2,22668	1,92436	3,00	4,00	4,00	3,50	3,70	3,50	4,10	4,80	2,84513	2,91955	3,53601	2,91421	3,69966	2,84456	2,86098	3,57279	4,00	4,00	4,00	4,60	4,00	4,00	5,00	4,00	3,54421	3,80276	3,90143	3,18628	3,2035	3,60793	3,76261	3,22721	5,00	5,00
1,30	1,20	1,30	1,40	4,70	1,20	1,20	1,00	2,0342	2,74208	1,64388	2,36432	2,02132	2,7432	2,22668	1,92436	3,10	4,10	4,90	3,00	3,90	4,00	4,00	4,70	2,84513	2,91955	3,53601	2,91421	3,69966	2,84456	2,86098	3,57279	4,00	4,00	4,10	4,70	4,80	4,00	4,00	4,00	3,54421	3,80276	3,90143	3,18628	3,2035	3,60793	3,76261	3,22721	4,90	4,70
1,30	1,20	1,10	1,10	1,70	1,60	2,30	1,70	2,0342	2,74208	1,64388	2,36432	2,02132	2,7432	2,22668	1,92436	1,70	4,50	4,00	4,50	4,00	4,00	4,30	4,60	2,84513	2,91955	3,53601	2,91421	3,69966	2,84456	2,86098	3,57279	4,00	4,00	4,00	5,00	4,60	4,00	3,90	4,00	3,54421	3,80276	3,90143	3,18628	3,2035	3,60793	3,76261	3,22721	4,10	4,50
1,90	2,10	1,80	1,80	1,90	1,90	2,20	2,10	2,0342	2,74208	1,64388	2,36432	2,02132	2,7432	2,22668	1,92436	2,60	1,80	4,30	4,00	4,40	4,40	3,90	4,20	2,84513	2,91955	3,53601	2,91421	3,69966	2,84456	2,86098	3,57279	4,20	4,40	4,10	4,10	4,20	4,20	4,10	4,10	3,54421	3,80276	3,90143	3,18628	3,2035	3,60793	3,76261	3,22721	4,30	4,00
1,10	1,00	1,10	1,10	1,10	1,10	2,00	2,00	2,0342	2,74208	1,64388	2,36432	2,02132	2,7432	2,22668	1,92436	1,20	3,00	4,80	3,90	4,00	4,80	4,00	4,00	2,84513	2,91955	3,53601	2,91421	3,69966	2,84456	2,86098	3,57279	3,90	4,90	4,80	4,90	2,20	4,80	3,90	3,90	3,54421	3,80276	3,90143	3,18628	3,2035	3,60793	3,76261	3,22721	5,00	4,80
1,50	1,50	1,60	1,60	1,20	1,50	1,30	1,30	2,0342	2,74208	1,64388	2,36432	2,02132	2,7432	2,22668	1,92436	3,10	3,40	4,20	2,70	3,70	4,00	2,80	4,20	2,84513	2,91955	3,53601	2,91421	3,69966	2,84456	2,86098	3,57279	4,10	4,20	4,50	4,60	2,90	4,40	4,30	4,20	3,54421	3,80276	3,90143	3,18628	3,2035	3,60793	3,76261	3,22721	4,40	4,50
1,40	1,80	1,10	1,20	1,00	1,40	1,50	1,20	2,0342	2,74208	1,64388	2,36432	2,02132	2,7432	2,22668	1,92436	3,80	3,70	4,90	4,00	4,20	4,40	4,70	4,90	2,84513	2,91955	3,53601	2,91421	3,69966	2,84456	2,86098	3,57279	4,20	4,00	4,00	4,80	4,00	4,00	4,10	4,10	3,54421	3,80276	3,90143	3,18628	3,2035	3,60793	3,76261	3,22721	5,00	4,10
2,00	2,00	2,00	2,00	2,00	1,50	2,00	2,00	2,0342	2,74208	1,64388	2,36432	2,02132	2,7432	2,22668	1,92436	4,00	4,00	4,90	3,60	4,90	4,80	4,00	4,00	2,84513	2,91955	3,53601	2,91421	3,69966	2,84456	2,86098	3,57279	4,00	4,50	4,00	4,00	4,00	4,00	4,00	4,50	3,54421	3,80276	3,90143	3,18628	3,2035	3,60793	3,76261	3,22721	4,80	4,00
1,10	3,00	1,30	1,60	1,30	1,60	1,40	1,30	2,0342	2,74208	1,64388	2,36432	2,02132	2,7432	2,22668	1,92436	3,50	3,10	4,80	4,70	3,40	4,40	4,40	4,40	2,84513	2,91955	3,53601	2,91421	3,69966	2,84456	2,86098	3,57279	4,40	3,90	4,00	4,40	4,30	3,90	4,20	3,90	3,54421	3,80276	3,90143	3,18628	3,2035	3,60793	3,76261	3,22721	4,90	4,40
1,90	2,00	1,50	1,50	1,50	1,40	2,00	1,80	2,0342	2,74208	1,64388	2,36432	2,02132	2,7432	2,22668	1,92436	2,70	3,70	4,50	3,50	4,10	4,40	3,60	4,00	2,84513	2,91955	3,53601	2,91421	3,69966	2,84456	2,86098	3,57279	4,20	4,40	4,30	4,00	3,50	4,30	4,10	4,10	3,54421	3,80276	3,90143	3,18628	3,2035	3,60793	3,76261	3,22721	4,70	4,00
1,10	2,00	1,10	1,10	1,00	1,10	2,00	1,10	2,0342	2,74208	1,64388	2,36432	2,02132	2,7432	2,22668	1,92436	2,00	4,00	5,00	4,00	4,00	5,00	4,90	4,90	2,84513	2,91955	3,53601	2,91421	3,69966	2,84456	2,86098	3,57279	4,00	4,00	4,00	4,90	4,00	4,00	4,00	4,00	3,54421	3,80276	3,90143	3,18628	3,2035	3,60793	3,76261	3,22721	5,00	4,90
1,50	1,20	1,20	1,20	1,60	1,60	1,60	1,70	2,0342	2,74208	1,64388	2,36432	2,02132	2,7432	2,22668	1,92436	3,10	4,50	4,50	4,40	4,00	3,00	4,60	4,70	2,84513	2,91955	3,53601	2,91421	3,69966	2,84456	2,86098	3,57279	4,00	3,90	3,70	4,80	4,50	3,80	4,10	4,10	3,54421	3,80276	3,90143	3,18628	3,2035	3,60793	3,76261	3,22721	4,10	4,60
2,00	1,20	1,20	1,10	2,00	2,00	2,00	2,00	2,0342	2,74208	1,64388	2,36432	2,02132	2,7432	2,22668	1,92436	3,00	3,00	4,00	3,00	4,00	4,00	4,00	4,00	2,84513	2,91955	3,53601	2,91421	3,69966	2,84456	2,86098	3,57279	4,00	4,00	4,00	4,80	4,00	4,00	4,00	4,00	3,54421	3,80276	3,90143	3,18628	3,2035	3,60793	3,76261	3,22721	4,00	4,90
1,60	2,20	1,90	2,30	1,80	2,20	2,60	2,50	2,0342	2,74208	1,64388	2,36432	2,02132	2,7432	2,22668	1,92436	3,50	3,90	4,40	3,90	4,10	4,30	4,60	4,60	2,84513	2,91955	3,53601	2,91421	3,69966	2,84456	2,86098	3,57279	4,10	4,10	4,00	4,60	3,90	4,00	3,80	4,00	3,54421	3,80276	3,90143	3,18628	3,2035	3,60793	3,76261	3,22721	4,80	3,60
2,10	1,90	1,40	1,80	2,00	3,00	2,00	2,10	2,0342	2,74208	1,64388	2,36432	2,02132	2,7432	2,22668	1,92436	3,00	3,00	4,00	2,20	3,50	2,10	3,00	3,00	2,84513	2,91955	3,53601	2,91421	3,69966	2,84456	2,86098	3,57279	4,20	4,00	4,00	4,10	4,00	4,00	4,10	4,10	3,54421	3,80276	3,90143	3,18628	3,2035	3,60793	3,76261	3,22721	4,20	3,90
2,30	2,00	2,00	4,50	1,80	2,20	1,90	1,60	2,0342	2,74208	1,64388	2,36432	2,02132	2,7432	2,22668	1,92436	4,00	1,40	4,60	4,00	4,40	4,60	3,60	3,80	2,84513	2,91955	3,53601	2,91421	3,69966	2,84456	2,86098	3,57279	4,60	4,40	4,70	1,40	3,80	4,60	4,20	4,60	3,54421	3,80276	3,90143	3,18628	3,2035	3,60793	3,76261	3,22721	4,30	3,70
2,30	2,90	1,90	2,00	1,60	2,30	1,50	1,60	2,0342	2,74208	1,64388	2,36432	2,02132	2,7432	2,22668	1,92436	3,90	3,70	4,40	3,90	4,20	4,40	4,00	4,10	2,84513	2,91955	3,53601	2,91421	3,69966	2,84456	2,86098	3,57279	3,90	4,40	4,00	4,10	3,60	4,40	3,90	4,00	3,54421	3,80276	3,90143	3,18628	3,2035	3,60793	3,76261	3,22721	4,30	4,00
1,30	2,40	2,00	3,20	1,30	1,60	2,00	2,10	2,0342	2,74208	1,64388	2,36432	2,02132	2,7432	2,22668	1,92436	3,60	4,00	3,90	3,00	4,00	3,00	4,60	4,00	2,84513	2,91955	3,53601	2,91421	3,69966	2,84456	2,86098	3,57279	4,00	4,00	4,30	4,60	3,30	4,10	3,90	4,00	3,54421	3,80276	3,90143	3,18628	3,2035	3,60793	3,76261	3,22721	4,70	2,80
1,10	1,10	1,10	1,10	1,20	1,10	1,30	1,10	2,0342	2,74208	1,64388	2,36432	2,02132	2,7432	2,22668	1,92436	3,40	3,40	4,50	5,00	4,40	4,80	4,80	4,90	2,84513	2,91955	3,53601	2,91421	3,69966	2,84456	2,86098	3,57279	4,00	4,00	4,00	4,90	2,00	4,00	4,90	4,40	3,54421	3,80276	3,90143	3,18628	3,2035	3,60793	3,76261	3,22721	4,90	4,80
1,40	2,10	1,50	1,40	1,80	2,00	2,00	1,90	2,0342	2,74208	1,64388	2,36432	2,02132	2,7432	2,22668	1,92436	3,00	4,00	5,00	4,00	4,00	4,30	4,40	4,20	2,84513	2,91955	3,53601	2,91421	3,69966	2,84456	2,86098	3,57279	4,00	4,00	4,00	4,00	4,00	4,00	4,00	4,00	3,54421	3,80276	3,90143	3,18628	3,2035	3,60793	3,76261	3,22721	4,40	4,30
1,00	2,00	1,00	1,00	1,00	1,00	1,00	1,00	2,0342	2,74208	1,64388	2,36432	2,02132	2,7432	2,22668	1,92436	5,00	5,00	5,00	4,30	4,00	5,00	5,00	5,00	2,84513	2,91955	3,53601	2,91421	3,69966	2,84456	2,86098	3,57279	4,00	3,70	4,00	5,00	4,30	4,00	4,00	3,00	3,54421	3,80276	3,90143	3,18628	3,2035	3,60793	3,76261	3,22721	5,00	4,70
2,00	2,00	2,00	2,00	2,00	2,00	2,00	2,00	2,0342	2,74208	1,64388	2,36432	2,02132	2,7432	2,22668	1,92436	4,00	4,00	5,00	3,00	4,00	4,00	4,00	4,00	2,84513	2,91955	3,53601	2,91421	3,69966	2,84456	2,86098	3,57279	4,00	4,00	4,00	4,00	4,00	4,00	4,00	4,00	3,54421	3,80276	3,90143	3,18628	3,2035	3,60793	3,76261	3,22721	4,00	4,00
2,10	2,10	4,80	2,00	1,40	2,10	1,70	1,40	2,0342	2,74208	1,64388	2,36432	2,02132	2,7432	2,22668	1,92436	2,10	1,80	3,40	2,30	3,00	4,40	3,00	4,00	2,84513	2,91955	3,53601	2,91421	3,69966	2,84456	2,86098	3,57279	3,20	4,50	4,00	3,60	3,70	4,40	4,40	4,20	3,54421	3,80276	3,90143	3,18628	3,2035	3,60793	3,76261	3,22721	4,50	4,00
3,00	2,60	1,20	1,80	1,50	1,50	3,00	1,70	2,0342	2,74208	1,64388	2,36432	2,02132	2,7432	2,22668	1,92436	3,30	4,00	4,40	4,00	4,00	3,20	4,50	4,60	2,84513	2,91955	3,53601	2,91421	3,69966	2,84456	2,86098	3,57279	4,00	4,00	4,00	4,50	3,50	4,00	3,90	4,00	3,54421	3,80276	3,90143	3,18628	3,2035	3,60793	3,76261	3,22721	4,50	4,60
2,00	2,00	2,10	2,00	2,00	1,90	2,00	2,00	2,0342	2,74208	1,64388	2,36432	2,02132	2,7432	2,22668	1,92436	3,00	2,90	4,00	4,00	4,00	3,00	3,90	3,90	2,84513	2,91955	3,53601	2,91421	3,69966	2,84456	2,86098	3,57279	4,00	4,00	3,90	4,10	3,90	4,00	4,00	3,90	3,54421	3,80276	3,90143	3,18628	3,2035	3,60793	3,76261	3,22721	4,00	3,80
1,30	2,00	1,40	2,00	2,00	2,10	2,40	2,00	2,0342	2,74208	1,64388	2,36432	2,02132	2,7432	2,22668	1,92436	2,10	3,90	4,00	2,80	3,50	4,00	2,70	4,00	2,84513	2,91955	3,53601	2,91421	3,69966	2,84456	2,86098	3,57279	3,70	4,00	4,00	4,00	4,00	4,00	4,00	4,00	3,54421	3,80276	3,90143	3,18628	3,2035	3,60793	3,76261	3,22721	4,00	4,00
2,00	2,10	1,20	2,00	1,30	2,10	1,80	1,60	2,0342	2,74208	1,64388	2,36432	2,02132	2,7432	2,22668	1,92436	4,20	4,00	4,70	3,00	4,50	4,00	4,00	4,40	2,84513	2,91955	3,53601	2,91421	3,69966	2,84456	2,86098	3,57279	4,10	4,10	3,00	4,00	4,00	3,90	4,50	4,00	3,54421	3,80276	3,90143	3,18628	3,2035	3,60793	3,76261	3,22721	4,80	4,00
1,80	1,50	1,20	4,20	1,80	4,30	2,00	2,00	2,0342	2,74208	1,64388	2,36432	2,02132	2,7432	2,22668	1,92436	4,30	1,70	4,00	4,20	4,70	4,10	1,90	4,00	2,84513	2,91955	3,53601	2,91421	3,69966	2,84456	2,86098	3,57279	3,70	4,00	4,00	3,90	4,00	4,10	3,70	4,00	3,54421	3,80276	3,90143	3,18628	3,2035	3,60793	3,76261	3,22721	4,10	4,20
1,20	1,90	1,80	1,20	1,40	1,10	2,00	2,00	2,0342	2,74208	1,64388	2,36432	2,02132	2,7432	2,22668	1,92436	3,00	4,00	4,80	4,10	4,00	3,50	4,10	4,10	2,84513	2,91955	3,53601	2,91421	3,69966	2,84456	2,86098	3,57279	3,90	4,00	4,00	4,90	1,80	4,00	4,70	4,00	3,54421	3,80276	3,90143	3,18628	3,2035	3,60793	3,76261	3,22721	4,70	4,10
1,50	1,40	1,30	1,30	1,00	1,30	1,00	1,10	2,0342	2,74208	1,64388	2,36432	2,02132	2,7432	2,22668	1,92436	3,00	4,00	4,40	4,00	4,00	3,90	3,90	4,70	2,84513	2,91955	3,53601	2,91421	3,69966	2,84456	2,86098	3,57279	4,20	4,00	3,30	4,60	3,80	3,70	3,90	3,80	3,54421	3,80276	3,90143	3,18628	3,2035	3,60793	3,76261	3,22721	5,00	4,80
2,10	2,00	2,00	2,00	2,00	2,00	1,10	1,20	2,0342	2,74208	1,64388	2,36432	2,02132	2,7432	2,22668	1,92436	2,00	3,90	4,00	4,00	3,30	3,20	4,00	4,00	2,84513	2,91955	3,53601	2,91421	3,69966	2,84456	2,86098	3,57279	3,90	4,00	4,00	3,90	4,00	4,00	4,00	3,50	3,54421	3,80276	3,90143	3,18628	3,2035	3,60793	3,76261	3,22721	4,90	4,00
2,00	3,00	1,70	1,70	2,00	2,00	2,00	2,00	2,0342	2,74208	1,64388	2,36432	2,02132	2,7432	2,22668	1,92436	4,00	4,00	4,00	4,00	3,40	4,00	4,00	4,00	2,84513	2,91955	3,53601	2,91421	3,69966	2,84456	2,86098	3,57279	4,00	4,00	4,00	4,00	4,00	3,50	4,00	3,60	3,54421	3,80276	3,90143	3,18628	3,2035	3,60793	3,76261	3,22721	4,30	4,00
1,10	2,00	2,00	2,00	1,20	2,00	2,00	2,00	2,0342	2,74208	1,64388	2,36432	2,02132	2,7432	2,22668	1,92436	2,00	3,00	4,00	3,00	4,00	4,00	4,00	4,00	2,84513	2,91955	3,53601	2,91421	3,69966	2,84456	2,86098	3,57279	4,00	4,00	3,90	4,00	3,90	3,00	4,00	4,00	3,54421	3,80276	3,90143	3,18628	3,2035	3,60793	3,76261	3,22721	4,90	4,80
1,20	3,00	1,40	1,30	1,30	1,20	1,50	1,20	2,0342	2,74208	1,64388	2,36432	2,02132	2,7432	2,22668	1,92436	3,00	4,50	3,50	3,90	2,70	4,10	4,30	4,00	2,84513	2,91955	3,53601	2,91421	3,69966	2,84456	2,86098	3,57279	4,00	3,50	3,90	4,60	4,60	2,60	3,50	3,70	3,54421	3,80276	3,90143	3,18628	3,2035	3,60793	3,76261	3,22721	4,60	4,70
2,00	3,00	2,00	2,00	2,00	2,00	2,00	2,00	2,0342	2,74208	1,64388	2,36432	2,02132	2,7432	2,22668	1,92436	3,00	3,00	4,00	3,00	3,00	4,00	3,00	4,00	2,84513	2,91955	3,53601	2,91421	3,69966	2,84456	2,86098	3,57279	4,00	4,00	4,00	4,00	4,00	3,00	3,30	4,00	3,54421	3,80276	3,90143	3,18628	3,2035	3,60793	3,76261	3,22721	4,00	4,00
2,10	3,60	2,00	4,60	2,10	2,00	3,10	2,10	2,0342	2,74208	1,64388	2,36432	2,02132	2,7432	2,22668	1,92436	3,00	4,00	4,00	3,70	4,50	4,00	4,00	4,00	2,84513	2,91955	3,53601	2,91421	3,69966	2,84456	2,86098	3,57279	3,70	4,00	3,50	3,80	3,50	4,00	3,50	4,20	3,54421	3,80276	3,90143	3,18628	3,2035	3,60793	3,76261	3,22721	4,50	3,00
4,60	4,50	4,50	4,40	1,40	4,60	1,60	1,40	2,0342	2,74208	1,64388	2,36432	2,02132	2,7432	2,22668	1,92436	4,40	1,70	4,60	1,40	4,40	4,30	1,50	1,50	2,84513	2,91955	3,53601	2,91421	3,69966	2,84456	2,86098	3,57279	4,50	4,40	4,70	1,40	1,40	4,60	4,50	4,60	3,54421	3,80276	3,90143	3,18628	3,2035	3,60793	3,76261	3,22721	4,50	1,40
2,00	2,00	1,00	1,00	1,10	1,10	2,00	1,10	2,0342	2,74208	1,64388	2,36432	2,02132	2,7432	2,22668	1,92436	3,00	4,00	4,00	4,00	3,00	3,00	4,00	4,00	2,84513	2,91955	3,53601	2,91421	3,69966	2,84456	2,86098	3,57279	4,00	4,00	4,00	4,00	3,00	4,00	3,00	4,00	3,54421	3,80276	3,90143	3,18628	3,2035	3,60793	3,76261	3,22721	4,90	4,00
2,80	3,00	2,00	1,80	2,00	2,10	1,80	3,00	2,0342	2,74208	1,64388	2,36432	2,02132	2,7432	2,22668	1,92436	2,20	4,00	4,20	2,90	3,20	2,80	3,30	3,80	2,84513	2,91955	3,53601	2,91421	3,69966	2,84456	2,86098	3,57279	3,60	4,80	4,00	4,00	4,00	3,20	3,10	3,00	3,54421	3,80276	3,90143	3,18628	3,2035	3,60793	3,76261	3,22721	4,00	3,80
1,20	1,20	1,20	1,20	1,10	1,10	1,10	1,10	2,0342	2,74208	1,64388	2,36432	2,02132	2,7432	2,22668	1,92436	3,00	4,80	4,90	4,80	4,80	4,80	4,90	4,90	2,84513	2,91955	3,53601	2,91421	3,69966	2,84456	2,86098	3,57279	4,00	4,70	3,00	4,80	3,00	2,90	3,00	4,00	3,54421	3,80276	3,90143	3,18628	3,2035	3,60793	3,76261	3,22721	4,80	4,90
2,00	2,50	1,80	2,30	1,90	1,90	2,00	2,00	2,0342	2,74208	1,64388	2,36432	2,02132	2,7432	2,22668	1,92436	2,50	3,90	3,80	3,90	3,00	3,70	4,00	3,90	2,84513	2,91955	3,53601	2,91421	3,69966	2,84456	2,86098	3,57279	3,40	4,10	4,00	4,00	2,90	3,40	3,90	3,40	3,54421	3,80276	3,90143	3,18628	3,2035	3,60793	3,76261	3,22721	4,80	4,00
2,00	2,50	2,00	2,00	2,00	1,10	3,40	2,60	2,0342	2,74208	1,64388	2,36432	2,02132	2,7432	2,22668	1,92436	3,70	4,00	4,00	4,00	4,00	4,00	4,40	4,80	2,84513	2,91955	3,53601	2,91421	3,69966	2,84456	2,86098	3,57279	3,50	3,50	4,00	2,50	3,50	3,50	4,00	3,50	3,54421	3,80276	3,90143	3,18628	3,2035	3,60793	3,76261	3,22721	5,00	4,50
1,10	1,10	1,10	1,10	1,10	1,10	2,00	2,00	2,0342	2,74208	1,64388	2,36432	2,02132	2,7432	2,22668	1,92436	2,00	4,80	4,00	3,00	2,90	2,10	4,90	4,00	2,84513	2,91955	3,53601	2,91421	3,69966	2,84456	2,86098	3,57279	3,00	3,00	3,00	4,90	4,90	3,10	3,00	3,00	3,54421	3,80276	3,90143	3,18628	3,2035	3,60793	3,76261	3,22721	4,90	4,00
2,10	4,00	2,00	4,50	1,90	4,00	2,00	2,00	2,0342	2,74208	1,64388	2,36432	2,02132	2,7432	2,22668	1,92436	2,00	2,00	4,00	2,00	4,00	4,90	2,00	4,10	2,84513	2,91955	3,53601	2,91421	3,69966	2,84456	2,86098	3,57279	2,00	4,80	4,90	2,00	2,20	4,00	3,90	4,00	3,54421	3,80276	3,90143	3,18628	3,2035	3,60793	3,76261	3,22721	3,30	4,10
1,90	2,00	2,00	1,40	2,10	1,90	1,60	1,80	2,0342	2,74208	1,64388	2,36432	2,02132	2,7432	2,22668	1,92436	2,00	3,50	4,90	3,20	3,90	3,40	4,00	3,90	2,84513	2,91955	3,53601	2,91421	3,69966	2,84456	2,86098	3,57279	4,00	4,00	4,20	1,50	3,50	3,20	4,00	3,00	3,54421	3,80276	3,90143	3,18628	3,2035	3,60793	3,76261	3,22721	3,50	4,10
3,30	1,80	1,30	2,50	2,50	3,50	2,40	2,30	2,0342	2,74208	1,64388	2,36432	2,02132	2,7432	2,22668	1,92436	3,20	2,10	4,20	2,70	3,70	4,30	2,20	2,00	2,84513	2,91955	3,53601	2,91421	3,69966	2,84456	2,86098	3,57279	1,90	4,10	3,60	3,30	2,20	4,10	3,30	3,90	3,54421	3,80276	3,90143	3,18628	3,2035	3,60793	3,76261	3,22721	3,10	2,30
3,10	1,30	1,10	1,10	2,00	1,20	2,00	2,00	2,0342	2,74208	1,64388	2,36432	2,02132	2,7432	2,22668	1,92436	2,00	4,80	4,00	4,00	4,00	4,00	4,80	4,80	2,84513	2,91955	3,53601	2,91421	3,69966	2,84456	2,86098	3,57279	2,90	3,00	4,00	4,80	3,10	2,00	3,00	3,00	3,54421	3,80276	3,90143	3,18628	3,2035	3,60793	3,76261	3,22721	4,80	4,80
1,30	3,10	1,90	1,30	2,10	1,50	2,20	2,00	2,0342	2,74208	1,64388	2,36432	2,02132	2,7432	2,22668	1,92436	3,40	3,50	4,00	4,00	3,90	4,00	4,00	1,90	2,84513	2,91955	3,53601	2,91421	3,69966	2,84456	2,86098	3,57279	3,00	3,00	3,00	4,10	3,00	3,00	2,90	3,00	3,54421	3,80276	3,90143	3,18628	3,2035	3,60793	3,76261	3,22721	4,90	3,90
3,00	3,00	3,00	3,00	3,00	3,00	3,00	3,00	2,0342	2,74208	1,64388	2,36432	2,02132	2,7432	2,22668	1,92436	3,00	3,00	3,00	3,00	3,00	3,00	3,00	3,00	2,84513	2,91955	3,53601	2,91421	3,69966	2,84456	2,86098	3,57279	3,00	3,00	3,00	3,00	3,00	3,00	3,00	3,00	3,54421	3,80276	3,90143	3,18628	3,2035	3,60793	3,76261	3,22721	3,00	3,00
2,10	4,10	1,40	2,10	1,70	2,00	4,20	4,20	2,0342	2,74208	1,64388	2,36432	2,02132	2,7432	2,22668	1,92436	3,40	4,40	5,00	4,20	5,00	5,00	5,00	1,00	2,84513	2,91955	3,53601	2,91421	3,69966	2,84456	2,86098	3,57279	3,60	3,60	2,00	3,90	2,40	2,00	3,40	3,00	3,54421	3,80276	3,90143	3,18628	3,2035	3,60793	3,76261	3,22721	5,00	5,00
[truncated: 14 more columns]
