# Supplementary material for: The “g” in Faking: Doublethink the Validity of Personality Self-Report Measures for Applicant Selection
Source: Front Psychol. 2018 Nov 13;9:2153. doi: 10.3389/fpsyg.2018.02153 (PMC6244170; doi:10.3389/fpsyg.2018.02153)
Supplement: Supplementary file 1 [file Data_Sheet_1.zip › Data & Syntax/Study 2_Profile similarity scoring faking NEO.R]

####################### TASK 3 ########################
########## Faking Work Style Questionnaire ############
#######################################################

# estimation of optimum profiles for Faking NEO ####
# optimum profiles for Faking NEO were scored in Excel, see Study 1_optimum profile item level faking NEO.xlsx
# they were generated by estimation of the regression between WSQ and NEO values from Study 1
# then, WSQ-optimum score from O*NET was used as x value to solve the regression equation
# the resulting y value was taken as optimum score for a NEO-item

# Abbreviations: ######
# r = correlation (shape)
# ED = euklidian distance
# D² = squared distance
# E = Elevation
# Sc = Scatter

# Faked "Facets" and their Items in NEO ####
# The following "facets" were faked for the following jobs:
# PILOT: Innovation[O], Persistence[C], Concern for Others[A], Self-Control[nv]
# TOUR GUIDE: Self-Control[nv], Leadership[E], Achievement/Effort[C], Cooperation[A(E)]
# TELEVISION/RADIO ANNOUNCER: Integrity[A(C)], Innovation[O], Leadership[E], Stress Tolerance[nv]

# The following Items of the NEO-FFI were used to form the faked "facets"
# Achievement/Effort:v_50, v_85, v_110, v_140, v_170, v_200, v_235, v_115; dominated by C
# Persistence: v_55, v_80, v_206, v_145, v_230, v_175, v_227, v_235; dominated by C
# Leadership: v_12, v_72, v_102, v_132, v_162, v_222, v_142, v_42; dominated by E
# Cooperation: v_2, v_14, v_34, v_44, v_62, v_74, v_92, v_104; dominated by A [E]
# Concern for Others: v_89, v_114, v_134, v_193, v_194, v_209, v_212, v_224; dominated by A
# Self-Control: v_231, v_236, v_6, v_51, v_66, v_86, v_156, v_216; dominated by N
# Stress Tolerance: v_1, v_36, v_41, v_56, v_61, v_71, v_86, v_91; dominated by N
# Integrity: v_44, v_65, v_99, v_104, v_129, v_165, v_189, v_125; dominated by A[C]
# Innovation: v_3, v_23, v_63, v_98, v_173, v_188, v_203, v_233; dominated by O


### Scoring "PILOT" Task 3 Faking NEO #############################################################################################################################

# read in T3 Pilot Job data
P_T3 <- read.csv2("~PATH/Study 2_data faking NEO pilot.csv")

### Pilot "INNOVATION" Subsample ################################################################################################################################
P_Inno_T3 <- as.matrix(P_T3[,1:16])

# ED
ED_P_Inno <- NULL
for(id in nv) {ED_P_Inno[id] <- dist(rbind(P_Inno_T3[id,1:8],P_Inno_T3[id,9:16]),method="euclidean")}
ED_P_Inno_T3 <- ED_P_Inno[nv]
# D²/n
D2n_P_Inno_T3 <- ((ED_P_Inno[nv])^2)/ni
# r
r_P_Inno <- NULL
for (id in nv) {r_P_Inno[id] <- cor(P_Inno_T3[id,1:8],P_Inno_T3[id,9:16])}
r_P_Inno_T3 <- r_P_Inno[nv]
# Elevation
E_P_Inno_T3 <- abs(rowMeans(P_Inno_T3[,1:8])-rowMeans(P_Inno_T3[,9:16]))
# Scatter
Sc_P_Inno_T3 <- (apply(P_Inno_T3[,1:8],1,var)*8)-(apply(P_Inno_T3[,9:16],1,var)*8)

### Pilot "PERSISTENCE" Subsample ################################################################################################################################
P_Pers_T3 <- as.matrix(P_T3[,17:32])
# ED
ED_P_Pers <- NULL
for(id in nv) {ED_P_Pers[id] <- dist(rbind(P_Pers_T3[id,1:8],P_Pers_T3[id,9:16]),method="euclidean")}
ED_P_Pers_T3 <- ED_P_Pers[nv]
# D²/n
D2n_P_Pers_T3 <- ((ED_P_Pers[nv])^2)/ni
# r
r_P_Pers <- NULL
for (id in nv) {r_P_Pers[id] <- cor(P_Pers_T3[id,1:8],P_Pers_T3[id,9:16])}
r_P_Pers_T3 <- r_P_Pers[nv]
# Elevation
E_P_Pers_T3 <- abs(rowMeans(P_Pers_T3[,1:8])-rowMeans(P_Pers_T3[,9:16]))
# Scatter
Sc_P_Pers_T3 <- (apply(P_Pers_T3[,1:8],1,var)*8)-(apply(P_Pers_T3[,9:16],1,var)*8)

### Pilot "CONCERN FOR OTHERS" Subsample ################################################################################################################################
P_Conc_T3 <- as.matrix(P_T3[,33:48])
# ED
ED_P_Conc <- NULL
for(id in nv) {ED_P_Conc[id] <- dist(rbind(P_Conc_T3[id,1:8],P_Conc_T3[id,9:16]),method="euclidean")}
ED_P_Conc_T3 <- ED_P_Conc[nv]
# D²/n
D2n_P_Conc_T3 <- ((ED_P_Conc[nv])^2)/ni
# r
r_P_Conc <- NULL
for (id in nv) {r_P_Conc[id] <- cor(P_Conc_T3[id,1:8],P_Conc_T3[id,9:16])}
r_P_Conc_T3 <- r_P_Conc[nv]
# Elevation
E_P_Conc_T3 <- abs(rowMeans(P_Conc_T3[,1:8])-rowMeans(P_Conc_T3[,9:16]))
# Scatter
Sc_P_Conc_T3 <- (apply(P_Conc_T3[,1:8],1,var)*8)-(apply(P_Conc_T3[,9:16],1,var)*8)

### Pilot "SELF-CONTROL" Subsample ################################################################################################################################
P_SelfC_T3 <- as.matrix(P_T3[,49:64])
# ED
ED_P_SelfC <- NULL
for(id in nv) {ED_P_SelfC[id] <- dist(rbind(P_SelfC_T3[id,1:8],P_SelfC_T3[id,9:16]),method="euclidean")}
ED_P_SelfC_T3 <- ED_P_SelfC[nv]
# D²/n
D2n_P_SelfC_T3 <- ((ED_P_SelfC[nv])^2)/ni
# r
r_P_SelfC <- NULL
for (id in nv) {r_P_SelfC[id] <- cor(P_SelfC_T3[id,1:8],P_SelfC_T3[id,9:16])}
r_P_SelfC_T3 <- r_P_SelfC[nv]
# Elevation
E_P_SelfC_T3 <- abs(rowMeans(P_SelfC_T3[,1:8])-rowMeans(P_SelfC_T3[,9:16]))
# Scatter
Sc_P_SelfC_T3 <- (apply(P_SelfC_T3[,1:8],1,var)*8)-(apply(P_SelfC_T3[,9:16],1,var)*8)

### combining scoring ordered submatrices ################################################################################################################################
ED_P_T3 <-cbind(ED_P_Inno_T3,ED_P_Pers_T3,ED_P_Conc_T3,ED_P_SelfC_T3)
D2n_P_T3 <-cbind(D2n_P_Inno_T3,D2n_P_Pers_T3,D2n_P_Conc_T3,D2n_P_SelfC_T3)
r_P_T3 <-cbind(r_P_Inno_T3,r_P_Pers_T3,r_P_Conc_T3,r_P_SelfC_T3)
E_P_T3 <- cbind(E_P_Inno_T3,E_P_Pers_T3,E_P_Conc_T3,E_P_SelfC_T3)
Sc_P_T3 <- cbind(Sc_P_Inno_T3,Sc_P_Pers_T3,Sc_P_Conc_T3,Sc_P_SelfC_T3)
### Scoring "TOUR GUIDE" Task 3 Faking NEO #############################################################################################################################

# read in Tour Guide T3 data #
TG_T3 <- read.csv2("~PATH/Study 2_data faking NEO tourguide.csv")

### Tour Guide "SELF-CONTROL" Subsample ################################################################################################################################
TG_SelfC_T3 <- as.matrix(TG_T3[,1:16])

# ED
ED_TG_SelfC <- NULL
for(id in nv) {ED_TG_SelfC[id] <- dist(rbind(TG_SelfC_T3[id,1:8],TG_SelfC_T3[id,9:16]),method="euclidean")}
ED_TG_SelfC_T3 <- ED_TG_SelfC[nv]
# D²/n
D2n_TG_SelfC_T3 <- ((ED_TG_SelfC[nv])^2)/ni
# r
r_TG_SelfC <- NULL
for (id in nv) {r_TG_SelfC[id] <- cor(TG_SelfC_T3[id,1:8],TG_SelfC_T3[id,9:16])}
r_TG_SelfC_T3 <- r_TG_SelfC[nv]
# Elevation
E_TG_SelfC_T3 <- abs(rowMeans(TG_SelfC_T3[,1:8])-rowMeans(TG_SelfC_T3[,9:16]))
# Scatter
Sc_TG_SelfC_T3 <- (apply(TG_SelfC_T3[,1:8],1,var)*8)-(apply(TG_SelfC_T3[,9:16],1,var)*8)

### Tour Guide "LEADERSHIP" Subsample ################################################################################################################################
TG_Lead_T3 <- as.matrix(TG_T3[,17:32])
# ED
ED_TG_Lead <- NULL
for(id in nv) {ED_TG_Lead[id] <- dist(rbind(TG_Lead_T3[id,1:8],TG_Lead_T3[id,9:16]),method="euclidean")}
ED_TG_Lead_T3 <- ED_TG_Lead[nv]
# D²/n
D2n_TG_Lead_T3 <- ((ED_TG_Lead[nv])^2)/ni
# r
r_TG_Lead <- NULL
for (id in nv) {r_TG_Lead[id] <- cor(TG_Lead_T3[id,1:8],TG_Lead_T3[id,9:16])}
r_TG_Lead_T3 <- r_TG_Lead[nv]
# Elevation
E_TG_Lead_T3 <- abs(rowMeans(TG_Lead_T3[,1:8])-rowMeans(TG_Lead_T3[,9:16]))
# Scatter
Sc_TG_Lead_T3 <- (apply(TG_Lead_T3[,1:8],1,var)*8)-(apply(TG_Lead_T3[,9:16],1,var)*8)

### Tour Guide "ACHIEVEMENT/EFFORT" Subsample ################################################################################################################################
TG_AE_T3 <- as.matrix(TG_T3[,33:48])
# ED
ED_TG_AE <- NULL
for(id in nv) {ED_TG_AE[id] <- dist(rbind(TG_AE_T3[id,1:8],TG_AE_T3[id,9:16]),method="euclidean")}
ED_TG_AE_T3 <- ED_TG_AE[nv]
# D²/n
D2n_TG_AE_T3 <- ((ED_TG_AE[nv])^2)/ni
# r
r_TG_AE <- NULL
for (id in nv) {r_TG_AE[id] <- cor(TG_AE_T3[id,1:8],TG_AE_T3[id,9:16])}
r_TG_AE_T3 <- r_TG_AE[nv]
# Elevation
E_TG_AE_T3 <- abs(rowMeans(TG_AE_T3[,1:8])-rowMeans(TG_AE_T3[,9:16]))
# Scatter
Sc_TG_AE_T3 <- (apply(TG_AE_T3[,1:8],1,var)*8)-(apply(TG_AE_T3[,9:16],1,var)*8)

### Tour Guide "COOPERATION" Subsample ################################################################################################################################
TG_Coop_T3 <- as.matrix(TG_T3[,49:64])
# ED
ED_TG_Coop <- NULL
for(id in nv) {ED_TG_Coop[id] <- dist(rbind(TG_Coop_T3[id,1:8],TG_Coop_T3[id,9:16]),method="euclidean")}
ED_TG_Coop_T3 <- ED_TG_Coop[nv]
# D²/n
D2n_TG_Coop_T3 <- ((ED_TG_Coop[nv])^2)/ni
# r
r_TG_Coop <- NULL
for (id in nv) {r_TG_Coop[id] <- cor(TG_Coop_T3[id,1:8],TG_Coop_T3[id,9:16])}
r_TG_Coop_T3 <- r_TG_Coop[nv]
# Elevation
E_TG_Coop_T3 <- abs(rowMeans(TG_Coop_T3[,1:8])-rowMeans(TG_Coop_T3[,9:16]))
# Scatter
Sc_TG_Coop_T3 <- (apply(TG_Coop_T3[,1:8],1,var)*8)-(apply(TG_Coop_T3[,9:16],1,var)*8)

### combining scoring ordered submatrices ################################################################################################################################
ED_TG_T3 <-cbind(ED_TG_SelfC_T3,ED_TG_Lead_T3,ED_TG_AE_T3,ED_TG_Coop_T3)
D2n_TG_T3 <-cbind(D2n_TG_SelfC_T3,D2n_TG_Lead_T3,D2n_TG_AE_T3,D2n_TG_Coop_T3)
r_TG_T3 <-cbind(r_TG_SelfC_T3,r_TG_Lead_T3,r_TG_AE_T3,r_TG_Coop_T3)
E_TG_T3 <-cbind(E_TG_SelfC_T3,E_TG_Lead_T3,E_TG_AE_T3,E_TG_Coop_T3)
Sc_TG_T3 <-cbind(Sc_TG_SelfC_T3,Sc_TG_Lead_T3,Sc_TG_AE_T3,Sc_TG_Coop_T3)
### Scoring "TV/RADIO ANNOUNCER" Task 3 Faking NEO #############################################################################################################################

# read in TV/Radio Announcer T3 data #
TV_T3 <- read.csv2("~PATH/Study 2_data faking NEO tv_radio.csv")

### TV/Radio Announcer "INTEGRITY" Subsample ################################################################################################################################
TV_Integ_T3 <- as.matrix(TV_T3[,1:16])

# ED
ED_TV_Integ <- NULL
for(id in nv) {ED_TV_Integ[id] <- dist(rbind(TV_Integ_T3[id,1:8],TV_Integ_T3[id,9:16]),method="euclidean")}
ED_TV_Integ_T3 <- ED_TV_Integ[nv]
# D²/n
D2n_TV_Integ_T3 <- ((ED_TV_Integ[nv])^2)/ni
# r
r_TV_Integ <- NULL
for (id in nv) {r_TV_Integ[id] <- cor(TV_Integ_T3[id,1:8],TV_Integ_T3[id,9:16])}
r_TV_Integ_T3 <- r_TV_Integ[nv]
# Elevation
E_TV_Integ_T3 <- abs(rowMeans(TV_Integ_T3[,1:8])-rowMeans(TV_Integ_T3[,9:16]))
# Scatter
Sc_TV_Integ_T3 <- (apply(TV_Integ_T3[,1:8],1,var)*8)-(apply(TV_Integ_T3[,9:16],1,var)*8)

### TV/Radio Announcer "INNOVATION" Subsample ################################################################################################################################
TV_Inno_T3 <- as.matrix(TV_T3[,17:32])
# ED
ED_TV_Inno <- NULL
for(id in nv) {ED_TV_Inno[id] <- dist(rbind(TV_Inno_T3[id,1:8],TV_Inno_T3[id,9:16]),method="euclidean")}
ED_TV_Inno_T3 <- ED_TV_Inno[nv]
# D²/n
D2n_TV_Inno_T3 <- ((ED_TV_Inno[nv])^2)/ni
# r
r_TV_Inno <- NULL
for (id in nv) {r_TV_Inno[id] <- cor(TV_Inno_T3[id,1:8],TV_Inno_T3[id,9:16])}
r_TV_Inno_T3 <- r_TV_Inno[nv]
# Elevation
E_TV_Inno_T3 <- abs(rowMeans(TV_Inno_T3[,1:8])-rowMeans(TV_Inno_T3[,9:16]))
# Scatter
Sc_TV_Inno_T3 <- (apply(TV_Inno_T3[,1:8],1,var)*8)-(apply(TV_Inno_T3[,9:16],1,var)*8)

### TV/Radio Announcer "LEADERSHIP" Subsample ################################################################################################################################
TV_Lead_T3 <- as.matrix(TV_T3[,33:48])
# ED
ED_TV_Lead <- NULL
for(id in nv) {ED_TV_Lead[id] <- dist(rbind(TV_Lead_T3[id,1:8],TV_Lead_T3[id,9:16]),method="euclidean")}
ED_TV_Lead_T3 <- ED_TV_Lead[nv]
# D²/n
D2n_TV_Lead_T3 <- ((ED_TV_Lead[nv])^2)/ni
# r
r_TV_Lead <- NULL
for (id in nv) {r_TV_Lead[id] <- cor(TV_Lead_T3[id,1:8],TV_Lead_T3[id,9:16])}
r_TV_Lead_T3 <- r_TV_Lead[nv]
# Elevation
E_TV_Lead_T3 <- abs(rowMeans(TV_Lead_T3[,1:8])-rowMeans(TV_Lead_T3[,9:16]))
# Scatter
Sc_TV_Lead_T3 <- (apply(TV_Lead_T3[,1:8],1,var)*8)-(apply(TV_Lead_T3[,9:16],1,var)*8)

### TV/Radio Announcer "STRESS TOLERANCE" Subsample ################################################################################################################################
TV_StressT_T3 <- as.matrix(TV_T3[,49:64])
# ED
ED_TV_StressT <- NULL
for(id in nv) {ED_TV_StressT[id] <- dist(rbind(TV_StressT_T3[id,1:8],TV_StressT_T3[id,9:16]),method="euclidean")}
ED_TV_StressT_T3 <- ED_TV_StressT[nv]
# D²/n
D2n_TV_StressT_T3 <- ((ED_TV_StressT[nv])^2)/ni
# r
r_TV_StressT <- NULL
for (id in nv) {r_TV_StressT[id] <- cor(TV_StressT_T3[id,1:8],TV_StressT_T3[id,9:16])}
r_TV_StressT_T3 <- r_TV_StressT[nv]
# Elevation
E_TV_StressT_T3 <- abs(rowMeans(TV_StressT_T3[,1:8])-rowMeans(TV_StressT_T3[,9:16]))
# Scatter
Sc_TV_StressT_T3 <- (apply(TV_StressT_T3[,1:8],1,var)*8)-(apply(TV_StressT_T3[,9:16],1,var)*8)

### combining scoring ordered submatrices ################################################################################################################################
ED_TV_T3 <-cbind(ED_TV_Integ_T3,ED_TV_Inno_T3,ED_TV_Lead_T3,ED_TV_StressT_T3)
D2n_TV_T3 <-cbind(D2n_TV_Integ_T3,D2n_TV_Inno_T3,D2n_TV_Lead_T3,D2n_TV_StressT_T3)
r_TV_T3 <-cbind(r_TV_Integ_T3,r_TV_Inno_T3,r_TV_Lead_T3,r_TV_StressT_T3)
E_TV_T3 <-cbind(E_TV_Integ_T3,E_TV_Inno_T3,E_TV_Lead_T3,E_TV_StressT_T3)
Sc_TV_T3 <-cbind(Sc_TV_Integ_T3,Sc_TV_Inno_T3,Sc_TV_Lead_T3,Sc_TV_StressT_T3)
### Building combined Datasets #############################################################################################################################
Task3_PSs <- cbind(ED_P_T3,ED_TG_T3,ED_TV_T3,
                   D2n_P_T3,D2n_TG_T3,D2n_TV_T3,
                   r_P_T3,r_TG_T3,r_TV_T3,
                   E_P_T3,E_TG_T3,E_TV_T3,
                   Sc_P_T3,Sc_TG_T3,Sc_TV_T3)
idorder_T2 <- c("A1XMFODRPFWKJ7","A3HMBHM8HJLKRD","A2DZ3OFTXRZVNY","A2UNQAI5MDCKYG","A1ULZD1CNDX2MF","A2GLAUISMPF5P1","A09942353TWEQ0V92CXJM","AA0QPWXF49JTG","A2RU1IQBOFS0YS","A1D4FIYMPE2LTZ","A3KWCS6XVCFUIE","A1CHU4WTF5NIF0","A38R2NKZDQXOPW","A2P2YS9N6YDUGG","A3FFIR6NBUIE21","miss9","A3HS8NBD4LY8XR","A2A4EX36X0JB4R","A2FWCJJZG3KQ6R","ACD5MC3BAHCD8","A202FBLB25LZC8","A36KLDZ06R4PVG","A2BIH4XUWQKM0W","APG2XMTHC8ROW","A243YQZJM310SL","A1IJKC7KNJSTWM","A34BV1GEY8ZXMF","AOIK8K4X34LGR","AZ9BZONG644TU","A1ZM332T433FSJ","A3K9D8GTORL5BN","miss1","A1U3KTAUMV7QKT","A1WT9MM10MY00E","A36KDWI1CGJFFA","a34zuvaqxsjno1","A25BDZJ7E8I0PG","AOUZBLGN7NVT0","A305GO3YC40CZK","A101TTS7WAVXAV","A3N0Q5MZ1XCF8K","A3FAQHVPI8OUP0","A3HZLVRUTQC2G6","A35X720QA6DZHL","A19C5R2GF8G4RV","A14OO6SSSYQQBL","A1T51IL25UC4WR","A3GHK21QETWLZJ","A19459UPVD6GZY","A2A6FH0F7LD9ND","A207OR9LVOPAPY","A3IB7YJHP04OHI","A3IMQGP6Q6URB6","A3H41ZSSOG61LG","A2MGUCCDNQRNLN","miss8","A1IIJM8NAU3HVY","A1BWF9CB10DJZD","A1C5S8FZ0UGYZX","A31I77PYK7A1I8","A16TB6KOY5OX79","A2ODGZD1ZWMSI8","A13J3RCDUBXQ7E","A21GYIDUNZ4BHE","AIAEYJ6C87MZW","A2LT71SXWDHH0U","A3L2LGVCME9N34","AWKG402SP38Q4","A2W6JI998F20P4","A32FVSPRFV2X9I","A166VD52QQ09K5","A3FDSOZRRRRFV","A3KJKV9JZW16DI","A28TLKSZXWXNTM","A1MMPAK7HN930J","A2XG2F8HKNUF26","AL148X1E9G7XD","A2AXY6PQ1C07PG","A27AE01U3LNQ5C","A1AKJVWOCX77GF","miss2","A1UH15R2HI0DJD","A3J9EHZQ9PERAX","A343T61MH54GV8","A2ZY3EIWO8H74X","A2QAQNY2HQ9H41","A2RW279IKQQSNC","A3C2J2DZDXKV34","A3DQO4QK7TJBGI","A1S03U94VMAB89","Katy","A26TTXM6B7771S","A1TEAMUG2UR77","A3TF6KWWGDY6SW","A3E9JPZOQB9WBU","A2BT5PHPSTU8DU","A1RTHCLMX3FEE","AZTTXNYC9FN1J","A2H74STYH3PLT1","A26PN5XP27KB5I","A13TFZTDF48KI2","AZI857GS1J3VK","A2K95B3E4F121V","AKX5RHHO8BIUX","A754RB8IFK24P","A3GFDGDJ3UNL18","A050383932MZW4XOYPJAY","A2ADMKAMXLOQ6J","A22TE376NX0MEH","A150NFHME4R69D","miss7","AJAF7U314ETOC","A2B227N1NQYS56","A1PPDUL2CEVM7O","A2FC6SVFZS2GI0","A25S7SQCXKX0T1","A2147KME78AK6Y","A3NPVFHGTLB56K","miss11","A3VRDQJNM1IC0E","A2XIMNRPLNHMZK","A2NNFB3I3KU8NM","AF4W2MJMKCRQP","A3O3UUP8MCVGKB","A31RBYI7WFU348","A3RH31ZCCJG7KP","A2MM1WY6U22OZG","AIIA778I6CQZW","A3HBM297ABOGJU","A2NRXWUMQYQMSK","A1GPBJVCGZXD8A","AYLNZEIH0RMSF","A333PVUWYUZ527","A33B85TN97HQ33","miss4","A37E0WJNF4FTL4","AUKY53M6A3OEX","A2PGTCN71FKOYF","A1S6TJNDDYDGR3","miss5","A1ZAETSCH58N97","A1B6NNUSED3PJH","A23E4KRCS4TO45","A2EVIKDP5GA7MU","A3UEIS37MW3RBV","AHGIE2FYUXZZN","a2781fwnnunnpn","A26ECVTN0SFNBF","AGUL7BCC9AB8X","A5KOX2PF8YZ7S","A28YKRCCZ2A1P3","A8ARWL8PTLPE8","AP4OXBKEPXJ97","AY8Q6SAWGFLGU","A3QLABUYXTA9R6","A2XNMDOXH19B2V","A2IB6M3TAYO525","A3DSXJ7RETDXN8","A3HL3LETRNV8Q2","AHDTAKW2W77VS","AKDPKZLO2EZS5","A2IQEJT7WE5PZV","A3JDJ2YXH5H7J5","A2T8JX2Q50QHUO","A39KXU2B7L9MAC","A3J9ORWWVZCEOI","A1QUWULHEFLX4B","A358KK4S45WM74","A2QQZ09C48GFXV","A3LCK4U4O66LK3","A2BSYMPBMF8FMG","A2JJYTFNOY5GJ3","A3FVFMKNVMNG4I","ATDFF5B4NKQC7","A2JKCZVS5OC0BF","miss10","miss3","A31TJQCVKISQF7","A1PB708U9NJ5W7","A142B1BKJF75SR","jnryan87","AP175TK7L06TD","A2MHTT7DRZ8JYZ","A45FWTINPZSYM","A2ZDRSQL6M8F7X","AVBDAJDTSCGPS","AJBLS9ECASOSC","A23UD4QTIQBWEL","miss12","ARXQ76TUEKG4E","A1LCEVBNDKEVGE","A3KOZJTEZ5RTHX","A1CSJJBLAKLHZ9","A1Z748HOKCNJ8X","ANVZEYMF3I8NV","A2SFEEI806WFP9","A3GDSA9M164LM0","AOG54XCJMH3R9","A2HQPT51RKV2SH","AEJOGVSXTL2CP","A3BB4E1RYX4RWN","miss6","AQBDJOFFMD171","A1JZRFQ88FCYKK","A2G7DA8YM24UVR","A16Q962RULO6YS","A3849HEUGP7J99","A3A6Z3NRTMEHEH","A2JE2C4EE74QTS","A3S52H9G7NUKH7")
idorder_T3 <- c("miss1","A3H41ZSSOG61LG","A1IIJM8NAU3HVY","A32FVSPRFV2X9I","A3FDSOZRRRRFV","A1MMPAK7HN930J","A26TTXM6B7771S","A2147KME78AK6Y","A1B6NNUSED3PJH","A31TJQCVKISQF7","AJBLS9ECASOSC","A050383932MZW4XOYPJAY","A243YQZJM310SL","A2NRXWUMQYQMSK","A2MHTT7DRZ8JYZ","miss2","A2P2YS9N6YDUGG","ACD5MC3BAHCD8","A3VRDQJNM1IC0E","A5KOX2PF8YZ7S","A25BDZJ7E8I0PG","A2G7DA8YM24UVR","A2A4EX36X0JB4R","AZTTXNYC9FN1J","A1S03U94VMAB89","A2JJYTFNOY5GJ3","A35X720QA6DZHL","miss3","A34BV1GEY8ZXMF","A25S7SQCXKX0T1","Katy","A1PB708U9NJ5W7","AHDTAKW2W77VS","AUKY53M6A3OEX","AIAEYJ6C87MZW","A3LCK4U4O66LK3","A2BT5PHPSTU8DU","A1RTHCLMX3FEE","A2DZ3OFTXRZVNY","A2W6JI998F20P4","A3KJKV9JZW16DI","A3GHK21QETWLZJ","A3BB4E1RYX4RWN","A2BSYMPBMF8FMG","A1GPBJVCGZXD8A","A2ZY3EIWO8H74X","A28YKRCCZ2A1P3","A23E4KRCS4TO45","A1PPDUL2CEVM7O","A2H74STYH3PLT1","A37E0WJNF4FTL4","A22TE376NX0MEH","miss4","A150NFHME4R69D","A2ZDRSQL6M8F7X","A2QAQNY2HQ9H41","A3HMBHM8HJLKRD","A207OR9LVOPAPY","A3GFDGDJ3UNL18","A38R2NKZDQXOPW","APG2XMTHC8ROW","A343T61MH54GV8","A31RBYI7WFU348","A305GO3YC40CZK","A3L2LGVCME9N34","A3K9D8GTORL5BN","A19459UPVD6GZY","A3HL3LETRNV8Q2","A2GLAUISMPF5P1","A2JE2C4EE74QTS","AGUL7BCC9AB8X","A1D4FIYMPE2LTZ","A2FWCJJZG3KQ6R","A1UH15R2HI0DJD","AEJOGVSXTL2CP","AP175TK7L06TD","AKX5RHHO8BIUX","A36KLDZ06R4PVG","A166VD52QQ09K5","A2XIMNRPLNHMZK","A1C5S8FZ0UGYZX","miss5","A3FAQHVPI8OUP0","A1CHU4WTF5NIF0","A2A6FH0F7LD9ND","A2JKCZVS5OC0BF","miss6","A1BWF9CB10DJZD","AZI857GS1J3VK","A8ARWL8PTLPE8","A2UNQAI5MDCKYG","A3J9EHZQ9PERAX","A2EVIKDP5GA7MU","A13J3RCDUBXQ7E","A2MM1WY6U22OZG","A13TFZTDF48KI2","A2AXY6PQ1C07PG","A45FWTINPZSYM","AL148X1E9G7XD","A333PVUWYUZ527","A2FC6SVFZS2GI0","miss7","A3IMQGP6Q6URB6","AA0QPWXF49JTG","A1XMFODRPFWKJ7","ATDFF5B4NKQC7","ANVZEYMF3I8NV","a2781fwnnunnpn","miss8","AYLNZEIH0RMSF","AF4W2MJMKCRQP","A2HQPT51RKV2SH","A3KOZJTEZ5RTHX","A3DQO4QK7TJBGI","A2RU1IQBOFS0YS","A2B227N1NQYS56","A3DSXJ7RETDXN8","A1IJKC7KNJSTWM","AQBDJOFFMD171","A1T51IL25UC4WR","miss9","A21GYIDUNZ4BHE","A3QLABUYXTA9R6","A31I77PYK7A1I8","A3GDSA9M164LM0","A1ZM332T433FSJ","AOG54XCJMH3R9","A1LCEVBNDKEVGE","A3FFIR6NBUIE21","A101TTS7WAVXAV","A3JDJ2YXH5H7J5","A2BIH4XUWQKM0W","A3IB7YJHP04OHI","A202FBLB25LZC8","A3RH31ZCCJG7KP","A27AE01U3LNQ5C","AZ9BZONG644TU","AY8Q6SAWGFLGU","A2QQZ09C48GFXV","A1Z748HOKCNJ8X","AHGIE2FYUXZZN","A1TEAMUG2UR77","A142B1BKJF75SR","A3FVFMKNVMNG4I","AP4OXBKEPXJ97","A2SFEEI806WFP9","A1JZRFQ88FCYKK","miss10","A3NPVFHGTLB56K","A2IB6M3TAYO525","A3HZLVRUTQC2G6","A1WT9MM10MY00E","A2LT71SXWDHH0U","A26PN5XP27KB5I","AOIK8K4X34LGR","A3A6Z3NRTMEHEH","A3UEIS37MW3RBV","A2NNFB3I3KU8NM","A754RB8IFK24P","A3TF6KWWGDY6SW","A1ZAETSCH58N97","A16TB6KOY5OX79","A2XG2F8HKNUF26","A1QUWULHEFLX4B","A1U3KTAUMV7QKT","A09942353TWEQ0V92CXJM","A3HBM297ABOGJU","A2ADMKAMXLOQ6J","a34zuvaqxsjno1","A28TLKSZXWXNTM","A26ECVTN0SFNBF","jnryan87","A3KWCS6XVCFUIE","miss11","A3N0Q5MZ1XCF8K","A2K95B3E4F121V","A1S6TJNDDYDGR3","miss12","AJAF7U314ETOC","A2MGUCCDNQRNLN","A2XNMDOXH19B2V","A3HS8NBD4LY8XR","A2ODGZD1ZWMSI8","A1AKJVWOCX77GF","A1ULZD1CNDX2MF","A3S52H9G7NUKH7","A39KXU2B7L9MAC","A23UD4QTIQBWEL","A16Q962RULO6YS","A3E9JPZOQB9WBU","A2IQEJT7WE5PZV","AVBDAJDTSCGPS","A2RW279IKQQSNC","A3C2J2DZDXKV34","A358KK4S45WM74","AKDPKZLO2EZS5","A3O3UUP8MCVGKB","A36KDWI1CGJFFA","ARXQ76TUEKG4E","A33B85TN97HQ33","AWKG402SP38Q4","A14OO6SSSYQQBL","A2T8JX2Q50QHUO","AIIA778I6CQZW","AOUZBLGN7NVT0","A3J9ORWWVZCEOI","A3849HEUGP7J99","A2PGTCN71FKOYF","A19C5R2GF8G4RV","A1CSJJBLAKLHZ9")
