# Supplementary material for: The “g” in Faking: Doublethink the Validity of Personality Self-Report Measures for Applicant Selection
Source: Front Psychol. 2018 Nov 13;9:2153. doi: 10.3389/fpsyg.2018.02153 (PMC6244170; doi:10.3389/fpsyg.2018.02153)
Supplement: Supplementary file 1 [file Data_Sheet_1.zip › Data & Syntax/README Profile Similarity Indices.txt]

README Comparison PSs.R

We want to note, that the R-Syntax "Comparison PSs.R" contains more profile similarity metrices than contained in the manuscript "The g in faking".
All other forms are simply transformations of other general profile similarity metrics, , e.g. D2/n is a form of elevation.
While we checked other forms of profile similarity metrics, we sticked to the standard forms for simplicity. Furthermore, other metrics had no empirical advantages.
