# Supplementary material for: The “g” in Faking: Doublethink the Validity of Personality Self-Report Measures for Applicant Selection
Source: Front Psychol. 2018 Nov 13;9:2153. doi: 10.3389/fpsyg.2018.02153 (PMC6244170; doi:10.3389/fpsyg.2018.02153)
Supplement: Supplementary file 1 [file Data_Sheet_1.zip › Data & Syntax/Study 2_analysis syntax.R]

F_mTurk_full <- read.delim("~/Study 2_data scored faking and covariates .dat")
Task2_PSs <- read.csv2("~/Study 2_data scored faking WSQ PSIs.csv")
library(varhandle)
Task2_PSs2 <- unfactor(Task2_PSs[7:18])
F_mTurk_full2 <- cbind(F_mTurk_full,Task2_PSs2[,7:12])


library(psych)
library(lavaan)
library(semPlot)


################# Combining faking WSQ and faking NEO data ################

# 1. build Jobparcels for equivalence of indicators among Tasks ####
# ED Parcel
F_mTurk_full2$ED_P_T3 <- rowMeans(cbind(F_mTurk_full2$ED_P_Inno_T3,F_mTurk_full2$ED_P_Pers_T3,F_mTurk_full2$ED_P_Conc_T3,F_mTurk_full2$ED_P_SelfC_T3),na.rm=TRUE)
F_mTurk_full2$ED_TG_T3 <- rowMeans(cbind(F_mTurk_full2$ED_TG_SelfC_T3,F_mTurk_full2$ED_TG_Lead_T3,F_mTurk_full2$ED_TG_AE_T3,F_mTurk_full2$ED_TG_Coop_T3),na.rm=TRUE)
F_mTurk_full2$ED_TV_T3 <- rowMeans(cbind(F_mTurk_full2$ED_TV_Integ_T3,F_mTurk_full2$ED_TV_Inno_T3,F_mTurk_full2$ED_TV_Lead_T3,F_mTurk_full2$ED_TV_StressT_T3),na.rm=TRUE)
# ScL Parcel
F_mTurk_full2$ScL_P_T3 <- rowMeans(cbind(F_mTurk_full2$ScL_P_Inno_T3,F_mTurk_full2$ScL_P_Pers_T3,F_mTurk_full2$ScL_P_Conc_T3,F_mTurk_full2$ScL_P_SelfC_T3),na.rm=TRUE)
F_mTurk_full2$ScL_TG_T3 <- rowMeans(cbind(F_mTurk_full2$ScL_TG_SelfC_T3,F_mTurk_full2$ScL_TG_Lead_T3,F_mTurk_full2$ScL_TG_AE_T3,F_mTurk_full2$ScL_TG_Coop_T3),na.rm=TRUE)
F_mTurk_full2$ScL_TV_T3 <- rowMeans(cbind(F_mTurk_full2$ScL_TV_Integ_T3,F_mTurk_full2$ScL_TV_Inno_T3,F_mTurk_full2$ScL_TV_Lead_T3,F_mTurk_full2$ScL_TV_StressT_T3),na.rm=TRUE)
# E Parcel
F_mTurk_full2$E_P_T3 <- rowMeans(cbind(F_mTurk_full2$E_P_Inno_T3,F_mTurk_full2$E_P_Pers_T3,F_mTurk_full2$E_P_Conc_T3,F_mTurk_full2$E_P_SelfC_T3),na.rm=TRUE)
F_mTurk_full2$E_TG_T3 <- rowMeans(cbind(F_mTurk_full2$E_TG_SelfC_T3,F_mTurk_full2$E_TG_Lead_T3,F_mTurk_full2$E_TG_AE_T3,F_mTurk_full2$E_TG_Coop_T3),na.rm=TRUE)
F_mTurk_full2$E_TV_T3 <- rowMeans(cbind(F_mTurk_full2$E_TV_Integ_T3,F_mTurk_full2$E_TV_Inno_T3,F_mTurk_full2$E_TV_Lead_T3,F_mTurk_full2$E_TV_StressT_T3),na.rm=TRUE)
# r Parcel
F_mTurk_full2$r_P_T3 <- rowMeans(cbind(F_mTurk_full2$r_P_Inno_T3,F_mTurk_full2$r_P_Pers_T3,F_mTurk_full2$r_P_Conc_T3,F_mTurk_full2$r_P_SelfC_T3),na.rm=TRUE)
F_mTurk_full2$r_TG_T3 <- rowMeans(cbind(F_mTurk_full2$r_TG_SelfC_T3,F_mTurk_full2$r_TG_Lead_T3,F_mTurk_full2$r_TG_AE_T3,F_mTurk_full2$r_TG_Coop_T3),na.rm=TRUE)
F_mTurk_full2$r_TV_T3 <- rowMeans(cbind(F_mTurk_full2$r_TV_Integ_T3,F_mTurk_full2$r_TV_Inno_T3,F_mTurk_full2$r_TV_Lead_T3,F_mTurk_full2$r_TV_StressT_T3),na.rm=TRUE)


#### Two Tasks (T2 Faking WSQ,T3 Faking NEO) 2 ProfileSimilarities (E,r) Model ####
TT.2PS.E_r <- '
Ele =~ E_P_T3+E_TG_T2+E_TG_T3+E_TV_T2+E_TV_T3
r_Shape =~ r_P_T2+r_P_T3+r_TG_T2+r_TG_T3+r_TV_T2+r_TV_T3

TT =~ E_TG_T2+E_TV_T2+r_P_T2+r_TG_T2+r_TV_T2
Ele ~~ 0*TT
r_Shape ~~ 0*TT'
fit_TT.2PS.E_r <- cfa(TT.2PS.E_r,F_mTurk_full2,std.lv=TRUE,missing="ml")
summary(fit_TT.2PS.E_r,fit.measures=TRUE,standardized=TRUE)
multi.hist(cbind(F_mTurk_full2$E_P_T2,F_mTurk_full2$E_P_T3,F_mTurk_full2$E_TG_T2,F_mTurk_full2$E_TG_T3,F_mTurk_full2$E_TV_T2,F_mTurk_full2$E_TV_T3))
multi.hist(cbind(log(F_mTurk_full2$E_P_T2),log(F_mTurk_full2$E_P_T3),log(F_mTurk_full2$E_TG_T2),log(F_mTurk_full2$E_TG_T3),log(F_mTurk_full2$E_TV_T2),log(F_mTurk_full2$E_TV_T3)))
multi.hist(cbind(sqrt(F_mTurk_full2$E_P_T2),sqrt(F_mTurk_full2$E_P_T3),sqrt(F_mTurk_full2$E_TG_T2),sqrt(F_mTurk_full2$E_TG_T3),sqrt(F_mTurk_full2$E_TV_T2),sqrt(F_mTurk_full2$E_TV_T3)))
describe(F_mTurk_full2$E_P_T2)
hist(F_mTurk_full2$E_P_T2) # E Pilot extremely leftskewed. sqrt transformation required.
F_mTurk_full2$Esq_P_T2 <- sqrt(F_mTurk_full2$E_P_T2)
F_mTurk_full2$Esq_P_T3 <- sqrt(F_mTurk_full2$E_P_T3)
F_mTurk_full2$Esq_TG_T2 <- sqrt(F_mTurk_full2$E_TG_T2)
F_mTurk_full2$Esq_TG_T3 <- sqrt(F_mTurk_full2$E_TG_T3)
F_mTurk_full2$Esq_TV_T2 <- sqrt(F_mTurk_full2$E_TV_T2)
F_mTurk_full2$Esq_TV_T3 <- sqrt(F_mTurk_full2$E_TV_T3)


TT.2PS.Esq_r. <- '
EleSq =~ Esq_P_T3+Esq_TG_T2+Esq_TG_T3+Esq_TV_T2+Esq_TV_T3
r_Shape =~ r_P_T2+r_P_T3+r_TG_T2+r_TG_T3+r_TV_T2+r_TV_T3
'
fit_TT.2PS.Esq_r. <- cfa(TT.2PS.Esq_r.,F_mTurk_full2,std.lv=TRUE,missing="ml")
summary(fit_TT.2PS.Esq_r.,fit.measures=TRUE,standardized=TRUE)


#increased model fit. E_P_T2 still problematic. 

#### shape little identification raw ####
# note, "little identification" refers to the effects coding model identification method, c.f. statistical analysis section in the manuscript.
shape_little_raw <- '
#cfa
r_Shape =~ rs1*r_P_T2+rs2*r_P_T3+rs3*r_TG_T2+rs4*r_TG_T3+rs5*r_TV_T2+rs6*r_TV_T3

#intercepts
r_P_T2 ~ a1*1
r_P_T3 ~ b1*1
r_TG_T2 ~ c1*1
r_TG_T3 ~ d1*1
r_TV_T2 ~ e1*1
r_TV_T3 ~ f1*1

#constraints
a1+b1+c1+d1+e1+f1==0
(rs1+rs2+rs3+rs4+rs5+rs6)==6

#correlations
'
fit_shape_little_raw <- lavaan(shape_little_raw,
                           F_mTurk_full2,
                           missing="ml",
                           int.ov.free=TRUE,
                           int.lv.free=TRUE,
                           std.lv=FALSE,
                           auto.fix.first = FALSE,
                           auto.var=TRUE)
summary(fit_shape_little_raw,fit.measures=TRUE,standardized=TRUE)

#### shape little identification optimized ####
shape_little <- '
#cfa
r_Shape =~ rs1*r_P_T2+rs2*r_P_T3+rs3*r_TG_T2+rs4*r_TG_T3+rs5*r_TV_T2+rs6*r_TV_T3

#intercepts
r_P_T2 ~ a1*1
r_P_T3 ~ b1*1
r_TG_T2 ~ c1*1
r_TG_T3 ~ d1*1
r_TV_T2 ~ e1*1
r_TV_T3 ~ f1*1

#constraints
a1+b1+c1+d1+e1+f1==0
(rs1+rs2+rs3+rs4+rs5+rs6)==6

#correlations
r_TG_T2 ~~ r_TV_T2
'
fit_shape_little <- lavaan(shape_little,
                    F_mTurk_full2,
                    missing="ml",
                    int.ov.free=TRUE,
                    int.lv.free=TRUE,
                    std.lv=FALSE,
                    auto.fix.first = FALSE,
                    auto.var=TRUE)
summary(fit_shape_little,fit.measures=TRUE,standardized=TRUE)
modindices(fit_shape_little_raw)


#### elevation sqrt little identification raw ####
elevation_little_raw <- '
#cfa
esq =~ rs1*Esq_P_T2+rs2*Esq_P_T3+rs3*Esq_TG_T2+rs4*Esq_TG_T3+rs5*Esq_TV_T2+rs6*Esq_TV_T3

#intercepts
Esq_P_T2 ~ a1*1
Esq_P_T3 ~ b1*1
Esq_TG_T2 ~ c1*1
Esq_TG_T3 ~ d1*1
Esq_TV_T2 ~ e1*1
Esq_TV_T3 ~ f1*1

#constraints
a1+b1+c1+d1+e1+f1==0
(rs1+rs2+rs3+rs4+rs5+rs6)==6

#correlations

'
fit_elevation_little_raw <- lavaan(elevation_little_raw,
                           F_mTurk_full2,
                           missing="ml",
                           int.ov.free=TRUE,
                           int.lv.free=TRUE,
                           std.lv=FALSE,
                           auto.fix.first = FALSE,
                           auto.var=TRUE)
summary(fit_elevation_little_raw,fit.measures=TRUE,standardized=TRUE)
modindices(fit_elevation_little_raw)

#### elevation sqrt little identification optimized ####
elevation_little <- '
#cfa
esq =~ rs2*Esq_P_T3+rs3*Esq_TG_T2+rs4*Esq_TG_T3+rs5*Esq_TV_T2+rs6*Esq_TV_T3

#intercepts

Esq_P_T3 ~ b1*1
Esq_TG_T2 ~ c1*1
Esq_TG_T3 ~ d1*1
Esq_TV_T2 ~ e1*1
Esq_TV_T3 ~ f1*1

#constraints
b1+c1+d1+e1+f1==0
(rs2+rs3+rs4+rs5+rs6)==5

#correlations
Esq_TG_T2 ~~ Esq_TV_T2
'
fit_elevation_little <- lavaan(elevation_little,
                               F_mTurk_full2,
                               missing="ml",
                               int.ov.free=TRUE,
                               int.lv.free=TRUE,
                               std.lv=FALSE,
                               auto.fix.first = FALSE,
                               auto.var=TRUE)
summary(fit_elevation_little,fit.measures=TRUE,standardized=TRUE)

#### elevation sqrt little optim + shape little optim ####
shape_ele_little <- '
#cfa
r_Shape =~ rs1*r_P_T2+rs2*r_P_T3+rs3*r_TG_T2+rs4*r_TG_T3+rs5*r_TV_T2+rs6*r_TV_T3
esq =~ esq1*Esq_P_T3+esq2*Esq_TG_T2+esq3*Esq_TG_T3+esq4*Esq_TV_T2+esq5*Esq_TV_T3

#intercepts
r_P_T2 ~ a1*1
r_P_T3 ~ b1*1
r_TG_T2 ~ c1*1
r_TG_T3 ~ d1*1
r_TV_T2 ~ e1*1
r_TV_T3 ~ f1*1

Esq_P_T3 ~ g1*1
Esq_TG_T2 ~ h1*1
Esq_TG_T3 ~ i1*1
Esq_TV_T2 ~ j1*1
Esq_TV_T3 ~ k1*1

#constraints
a1+b1+c1+d1+e1+f1==0
g1+h1+i1+j1+k1==0
(rs1+rs2+rs3+rs4+rs5+rs6)==6
(esq1+esq2+esq3+esq4+esq5)==5

#correlations
r_TG_T2 ~~ r_TV_T2
Esq_TG_T2 ~~ Esq_TV_T2

r_Shape~~esq
'
fit_shape_ele_little  <- lavaan(shape_ele_little ,
                               F_mTurk_full2,
                               missing="ml",
                               int.ov.free=TRUE,
                               int.lv.free=TRUE,
                               std.lv=FALSE,
                               auto.fix.first = FALSE,
                               auto.var=TRUE)
summary(fit_shape_ele_little ,fit.measures=TRUE,standardized=TRUE)
shape_ele_little0 <- '
#cfa
r_Shape =~ rs1*r_P_T2+rs2*r_P_T3+rs3*r_TG_T2+rs4*r_TG_T3+rs5*r_TV_T2+rs6*r_TV_T3
esq =~ esq1*Esq_P_T3+esq2*Esq_TG_T2+esq3*Esq_TG_T3+esq4*Esq_TV_T2+esq5*Esq_TV_T3

#intercepts
r_P_T2 ~ a1*1
r_P_T3 ~ b1*1
r_TG_T2 ~ c1*1
r_TG_T3 ~ d1*1
r_TV_T2 ~ e1*1
r_TV_T3 ~ f1*1

Esq_P_T3 ~ g1*1
Esq_TG_T2 ~ h1*1
Esq_TG_T3 ~ i1*1
Esq_TV_T2 ~ j1*1
Esq_TV_T3 ~ k1*1

#constraints
a1+b1+c1+d1+e1+f1==0
g1+h1+i1+j1+k1==0
(rs1+rs2+rs3+rs4+rs5+rs6)==6
(esq1+esq2+esq3+esq4+esq5)==5

#correlations
r_TG_T2 ~~ r_TV_T2
Esq_TG_T2 ~~ Esq_TV_T2

r_Shape~~0*esq
'
fit_shape_ele_little0  <- lavaan(shape_ele_little0,
                                F_mTurk_full2,
                                missing="ml",
                                int.ov.free=TRUE,
                                int.lv.free=TRUE,
                                std.lv=FALSE,
                                auto.fix.first = FALSE,
                                auto.var=TRUE)
summary(fit_shape_ele_little0,fit.measures=TRUE,standardized=TRUE)
anova(fit_shape_ele_little,fit_shape_ele_little0)

################# Faking and Covs ################
#### covs only little ####
covs_bi_little <- '
#CFA
g =~ g1*gf1+g2*gf2+g3*gf3+g4*gcNat+g5*gcGei+g6*gcSoz+g7*VS_a+g8*VS_s+g9*VS_su+g10*VS_d+g11*VS_f
gc =~ gc1*gcNat+gc2*gcGei+gc3*gcSoz
ep =~ ep1*VS_a+ep2*VS_s+ep3*VS_su+ep4*VS_d+ep5*VS_f

#Intercepts
gf1 ~ g*1
gf2 ~ h*1
gf3 ~ i*1
gcNat ~ j*1
gcGei ~ k*1
gcSoz ~ l*1
VS_a ~ m*1
VS_s ~ n*1
VS_su ~ o*1
VS_d ~ p*1
VS_f ~ q*1

g+h+i+j+k+l+m+n+o+p+q==0
j+k+l==0
m+n+o+p+q==0


(g1+g2+g3+g4+g5+g6+g7+g8+g9+g10+g11)==11
(gc1+gc2+gc3)==3
(ep1+ep2+ep3+ep4+ep5)==5
'
fit_covs_bi_little <- lavaan(covs_bi_little,
                           F_mTurk_full2,
                           missing="ml",
                           int.ov.free=TRUE,
                           int.lv.free=TRUE,
                           orthogonal=TRUE,
                           std.lv=FALSE,
                           auto.fix.first = FALSE,
                           auto.var=TRUE)
summary(fit_covs_bi_little,fit.measures=TRUE,standardized=TRUE)
#### SEM only shape ####
SEMsh <- '
r_Shape =~ r_P_T2+r_P_T3+r_TG_T2+r_TG_T3+r_TV_T2+r_TV_T3

g =~ gf1+gf2+gf3+gcNat+gcGei+gcSoz+VS_a+VS_s+VS_su+VS_d+VS_f
gc =~ gcNat+gcGei+gcSoz
ep =~ VS_a+VS_s+VS_su+VS_d+VS_f

r_Shape ~ g+gc+ep
'
fit_SEMsh <- sem(SEMsh,F_mTurk_full2,
                    orthogonal=TRUE,
                    missing="ml")
summary(fit_SEMsh,fit.measures=TRUE,standardized=TRUE)
fit_SEMshe <- sem(SEMsh,F_mTurk_full2,
                 orthogonal=TRUE,
                 missing="ml",
                 information="expected")
summary(fit_SEMshe,fit.measures=TRUE,standardized=TRUE)

SEMsh_little <- '
#CFA
r_Shape =~ rs1*r_P_T2+rs2*r_P_T3+rs3*r_TG_T2+rs4*r_TG_T3+rs5*r_TV_T2+rs6*r_TV_T3

g =~ g1*gf1+g2*gf2+g3*gf3+g4*gcNat+g5*gcGei+g6*gcSoz+g7*VS_a+g8*VS_s+g9*VS_su+g10*VS_d+g11*VS_f
gc =~ gc1*gcNat+gc2*gcGei+gc3*gcSoz
ep =~ ep1*VS_a+ep2*VS_s+ep3*VS_su+ep4*VS_d+ep5*VS_f

#Intercepts
r_P_T2 ~ a*1
r_P_T3 ~ b*1
r_TG_T2 ~ c*1
r_TG_T3 ~ d*1
r_TV_T2 ~ e*1
r_TV_T3 ~ f*1
gf1 ~ g*1
gf2 ~ h*1
gf3 ~ i*1
gcNat ~ j*1
gcGei ~ k*1
gcSoz ~ l*1
VS_a ~ m*1
VS_s ~ n*1
VS_su ~ o*1
VS_d ~ p*1
VS_f ~ q*1

a+b+c+d+e+f==0
g+h+i+j+k+l+m+n+o+p+q==0
j+k+l==0
m+n+o+p+q==0


(rs1+rs2+rs3+rs4+rs5+rs6)==6
(g1+g2+g3+g4+g5+g6+g7+g8+g9+g10+g11)==11
(gc1+gc2+gc3)==3
(ep1+ep2+ep3+ep4+ep5)==5

r_Shape ~ g+gc+ep
r_TG_T2 ~~ r_TV_T2
'
fit_SEMsh.little <- lavaan(SEMsh_little,
                           F_mTurk_full2,
                           missing="ml",
                           int.ov.free=TRUE,
                           int.lv.free=TRUE,
                           orthogonal=TRUE,
                           std.lv=FALSE,
                           auto.fix.first = FALSE,
                           auto.var=TRUE)
summary(fit_SEMsh.little,fit.measures=TRUE,standardized=TRUE)

SEMsh_littleg <- '
#CFA
r_Shape =~ rs1*r_P_T2+rs2*r_P_T3+rs3*r_TG_T2+rs4*r_TG_T3+rs5*r_TV_T2+rs6*r_TV_T3

g =~ g1*gf1+g2*gf2+g3*gf3+g4*gcNat+g5*gcGei+g6*gcSoz+g7*VS_a+g8*VS_s+g9*VS_su+g10*VS_d+g11*VS_f
gc =~ gc1*gcNat+gc2*gcGei+gc3*gcSoz
ep =~ ep1*VS_a+ep2*VS_s+ep3*VS_su+ep4*VS_d+ep5*VS_f

#Intercepts
r_P_T2 ~ a*1
r_P_T3 ~ b*1
r_TG_T2 ~ c*1
r_TG_T3 ~ d*1
r_TV_T2 ~ e*1
r_TV_T3 ~ f*1
gf1 ~ g*1
gf2 ~ h*1
gf3 ~ i*1
gcNat ~ j*1
gcGei ~ k*1
gcSoz ~ l*1
VS_a ~ m*1
VS_s ~ n*1
VS_su ~ o*1
VS_d ~ p*1
VS_f ~ q*1

a+b+c+d+e+f==0
g+h+i+j+k+l+m+n+o+p+q==0
j+k+l==0
m+n+o+p+q==0


(rs1+rs2+rs3+rs4+rs5+rs6)==6
(g1+g2+g3+g4+g5+g6+g7+g8+g9+g10+g11)==11
(gc1+gc2+gc3)==3
(ep1+ep2+ep3+ep4+ep5)==5

r_Shape ~ 0*g+gc+ep
r_TG_T2 ~~ r_TV_T2
'
fit_SEMsh.littleg <- lavaan(SEMsh_littleg,
                           F_mTurk_full2,
                           missing="ml",
                           int.ov.free=TRUE,
                           int.lv.free=TRUE,
                           orthogonal=TRUE,
                           std.lv=FALSE,
                           auto.fix.first = FALSE,
                           auto.var=TRUE)

SEMsh_littlegc <- '
#CFA
r_Shape =~ rs1*r_P_T2+rs2*r_P_T3+rs3*r_TG_T2+rs4*r_TG_T3+rs5*r_TV_T2+rs6*r_TV_T3

g =~ g1*gf1+g2*gf2+g3*gf3+g4*gcNat+g5*gcGei+g6*gcSoz+g7*VS_a+g8*VS_s+g9*VS_su+g10*VS_d+g11*VS_f
gc =~ gc1*gcNat+gc2*gcGei+gc3*gcSoz
ep =~ ep1*VS_a+ep2*VS_s+ep3*VS_su+ep4*VS_d+ep5*VS_f

#Intercepts
r_P_T2 ~ a*1
r_P_T3 ~ b*1
r_TG_T2 ~ c*1
r_TG_T3 ~ d*1
r_TV_T2 ~ e*1
r_TV_T3 ~ f*1
gf1 ~ g*1
gf2 ~ h*1
gf3 ~ i*1
gcNat ~ j*1
gcGei ~ k*1
gcSoz ~ l*1
VS_a ~ m*1
VS_s ~ n*1
VS_su ~ o*1
VS_d ~ p*1
VS_f ~ q*1

a+b+c+d+e+f==0
g+h+i+j+k+l+m+n+o+p+q==0
j+k+l==0
m+n+o+p+q==0


(rs1+rs2+rs3+rs4+rs5+rs6)==6
(g1+g2+g3+g4+g5+g6+g7+g8+g9+g10+g11)==11
(gc1+gc2+gc3)==3
(ep1+ep2+ep3+ep4+ep5)==5

r_Shape ~ g+0*gc+ep
r_TG_T2 ~~ r_TV_T2
'
fit_SEMsh.littlegc <- lavaan(SEMsh_littlegc,
                           F_mTurk_full2,
                           missing="ml",
                           int.ov.free=TRUE,
                           int.lv.free=TRUE,
                           orthogonal=TRUE,
                           std.lv=FALSE,
                           auto.fix.first = FALSE,
                           auto.var=TRUE)
SEMsh_littleep <- '
#CFA
r_Shape =~ rs1*r_P_T2+rs2*r_P_T3+rs3*r_TG_T2+rs4*r_TG_T3+rs5*r_TV_T2+rs6*r_TV_T3

g =~ g1*gf1+g2*gf2+g3*gf3+g4*gcNat+g5*gcGei+g6*gcSoz+g7*VS_a+g8*VS_s+g9*VS_su+g10*VS_d+g11*VS_f
gc =~ gc1*gcNat+gc2*gcGei+gc3*gcSoz
ep =~ ep1*VS_a+ep2*VS_s+ep3*VS_su+ep4*VS_d+ep5*VS_f

#Intercepts
r_P_T2 ~ a*1
r_P_T3 ~ b*1
r_TG_T2 ~ c*1
r_TG_T3 ~ d*1
r_TV_T2 ~ e*1
r_TV_T3 ~ f*1
gf1 ~ g*1
gf2 ~ h*1
gf3 ~ i*1
gcNat ~ j*1
gcGei ~ k*1
gcSoz ~ l*1
VS_a ~ m*1
VS_s ~ n*1
VS_su ~ o*1
VS_d ~ p*1
VS_f ~ q*1

a+b+c+d+e+f==0
g+h+i+j+k+l+m+n+o+p+q==0
j+k+l==0
m+n+o+p+q==0


(rs1+rs2+rs3+rs4+rs5+rs6)==6
(g1+g2+g3+g4+g5+g6+g7+g8+g9+g10+g11)==11
(gc1+gc2+gc3)==3
(ep1+ep2+ep3+ep4+ep5)==5

r_Shape ~ g+gc+0*ep
r_TG_T2 ~~ r_TV_T2
'
fit_SEMsh.littleep <- lavaan(SEMsh_littleep,
                           F_mTurk_full2,
                           missing="ml",
                           int.ov.free=TRUE,
                           int.lv.free=TRUE,
                           orthogonal=TRUE,
                           std.lv=FALSE,
                           auto.fix.first = FALSE,
                           auto.var=TRUE)

SEMsh2 <- '
r_Shape =~ 1*r_P_T2+r_P_T3+r_TG_T2+r_TG_T3+r_TV_T2+r_TV_T3

g =~ 1*gf1+gf2+gf3+gcNat+gcGei+gcSoz+VS_a+VS_s+VS_su+VS_d+VS_f
gc =~ 1*gcNat+gcGei+gcSoz
ep =~ 1*VS_a+VS_s+VS_su+VS_d+VS_f

r_P_T2 ~ 0
gf1 ~ 0
gcNat ~ 0
VS_a ~ 0

r_Shape~1
g~1
gc~1
ep~1

r_Shape ~ g+gc+ep
'
fit_SEMsh_inter <- lavaan(SEMsh2,
                          F_mTurk_full2,
                          missing="ml",
                          int.ov.free=TRUE,
                          orthogonal=TRUE,
                          auto.var=TRUE)
summary(fit_SEMsh_inter,fit.measures=TRUE,standardized=TRUE)

inspect(fit_SEMsh_inter,"list")
inspect(fit_SEMsh.little,"list")

#### SEM only shape (delete nonsiginifcant r indicator) ####
SEMsh2 <- '
r_Shape =~ 1*r_P_T2+r_P_T3+r_TG_T2+r_TG_T3+r_TV_T2+r_TV_T3

g =~ 1*gf1+gf2+gf3+gcNat+gcGei+gcSoz+VS_a+VS_s+VS_su+VS_d+VS_f
gc =~ 1*gcNat+gcGei+gcSoz
ep =~ 1*VS_a+VS_s+VS_su+VS_d+VS_f

r_P_T2 ~ 0
gf1 ~ 0
gcNat ~ 0
VS_a ~ 0

r_shape~r1*1
g~0
gc~0
ep~0

r_Shape ~ g+gc+ep
'
fit_SEMsh <- lavaan(SEMsh2,
                    F_mTurk_full2,
                    missing="fiml",
                    int.ov.free=TRUE,
                    int.lv.free=TRUE,
                    orthogonal=TRUE,
                    auto.var=TRUE)
summary(fit_SEMsh,fit.measures=TRUE,standardized=TRUE)


#### SEM only sqrt(Elevation) ####
SEM_sqE <- '

EleSq =~ Esq_P_T3+Esq_TG_T2+Esq_TG_T3+Esq_TV_T2+Esq_TV_T3

g =~ gf1+gf2+gf3+gcNat+gcGei+gcSoz+VS_a+VS_s+VS_su+VS_d+VS_f
gc =~ gcNat+gcGei+gcSoz
ep =~ VS_a+VS_s+VS_su+VS_d+VS_f

EleSq ~ g+gc+ep
'
fit_SEM_sqE <- sem(SEM_sqE,F_mTurk_full2,
                   orthogonal=TRUE,
                   missing="ml")
summary(fit_SEM_sqE,fit.measures=TRUE,standardized=TRUE)

SEM_sqE_little <- '
#CFA
EleSq =~ rs1*Esq_P_T3+rs2*Esq_TG_T2+rs3*Esq_TG_T3+rs4*Esq_TV_T2+rs5*Esq_TV_T3

g =~ g1*gf1+g2*gf2+g3*gf3+g4*gcNat+g5*gcGei+g6*gcSoz+g7*VS_a+g8*VS_s+g9*VS_su+g10*VS_d+g11*VS_f
gc =~ gc1*gcNat+gc2*gcGei+gc3*gcSoz
ep =~ ep1*VS_a+ep2*VS_s+ep3*VS_su+ep4*VS_d+ep5*VS_f

#Intercepts
Esq_P_T3 ~ a*1
Esq_TG_T2 ~ b*1
Esq_TG_T3 ~ c*1
Esq_TV_T2 ~ d*1
Esq_TV_T3 ~ e*1

gf1 ~ g*1
gf2 ~ h*1
gf3 ~ i*1
gcNat ~ j*1
gcGei ~ k*1
gcSoz ~ l*1
VS_a ~ m*1
VS_s ~ n*1
VS_su ~ o*1
VS_d ~ p*1
VS_f ~ q*1

a+b+c+d+e==0
g+h+i+j+k+l+m+n+o+p+q==0
j+k+l==0
m+n+o+p+q==0


(rs1+rs2+rs3+rs4+rs5)==5
(g1+g2+g3+g4+g5+g6+g7+g8+g9+g10+g11)==11
(gc1+gc2+gc3)==3
(ep1+ep2+ep3+ep4+ep5)==5

#SEM
EleSq ~ g+gc+ep

#correlations
Esq_TG_T2 ~~ Esq_TV_T2'
fit_sqE_little <- lavaan(SEM_sqE_little,
                         F_mTurk_full2,
                         missing="ml",
                         int.ov.free=TRUE,
                         int.lv.free=TRUE,
                         orthogonal=TRUE,
                         std.lv=FALSE,
                         auto.fix.first = FALSE,
                         auto.var=TRUE)
summary(fit_sqE_little,fit.measures=TRUE,standardized=TRUE)

SEM_sqE_littleg <- '
#CFA
EleSq =~ rs1*Esq_P_T3+rs2*Esq_TG_T2+rs3*Esq_TG_T3+rs4*Esq_TV_T2+rs5*Esq_TV_T3

g =~ g1*gf1+g2*gf2+g3*gf3+g4*gcNat+g5*gcGei+g6*gcSoz+g7*VS_a+g8*VS_s+g9*VS_su+g10*VS_d+g11*VS_f
gc =~ gc1*gcNat+gc2*gcGei+gc3*gcSoz
ep =~ ep1*VS_a+ep2*VS_s+ep3*VS_su+ep4*VS_d+ep5*VS_f

#Intercepts
Esq_P_T3 ~ a*1
Esq_TG_T2 ~ b*1
Esq_TG_T3 ~ c*1
Esq_TV_T2 ~ d*1
Esq_TV_T3 ~ e*1

gf1 ~ g*1
gf2 ~ h*1
gf3 ~ i*1
gcNat ~ j*1
gcGei ~ k*1
gcSoz ~ l*1
VS_a ~ m*1
VS_s ~ n*1
VS_su ~ o*1
VS_d ~ p*1
VS_f ~ q*1

a+b+c+d+e==0
g+h+i+j+k+l+m+n+o+p+q==0
j+k+l==0
m+n+o+p+q==0


(rs1+rs2+rs3+rs4+rs5)==5
(g1+g2+g3+g4+g5+g6+g7+g8+g9+g10+g11)==11
(gc1+gc2+gc3)==3
(ep1+ep2+ep3+ep4+ep5)==5

#SEM
EleSq ~ 0*g+gc+ep

#correlations
Esq_TG_T2 ~~ Esq_TV_T2'
fit_sqE_littleg <- lavaan(SEM_sqE_littleg,
                         F_mTurk_full2,
                         missing="ml",
                         int.ov.free=TRUE,
                         int.lv.free=TRUE,
                         orthogonal=TRUE,
                         std.lv=FALSE,
                         auto.fix.first = FALSE,
                         auto.var=TRUE)
summary(fit_sqE_littleg,fit.measures=TRUE,standardized=TRUE)

SEM_sqE_littlegc <- '
#CFA
EleSq =~ rs1*Esq_P_T3+rs2*Esq_TG_T2+rs3*Esq_TG_T3+rs4*Esq_TV_T2+rs5*Esq_TV_T3

g =~ g1*gf1+g2*gf2+g3*gf3+g4*gcNat+g5*gcGei+g6*gcSoz+g7*VS_a+g8*VS_s+g9*VS_su+g10*VS_d+g11*VS_f
gc =~ gc1*gcNat+gc2*gcGei+gc3*gcSoz
ep =~ ep1*VS_a+ep2*VS_s+ep3*VS_su+ep4*VS_d+ep5*VS_f

#Intercepts
Esq_P_T3 ~ a*1
Esq_TG_T2 ~ b*1
Esq_TG_T3 ~ c*1
Esq_TV_T2 ~ d*1
Esq_TV_T3 ~ e*1

gf1 ~ g*1
gf2 ~ h*1
gf3 ~ i*1
gcNat ~ j*1
gcGei ~ k*1
gcSoz ~ l*1
VS_a ~ m*1
VS_s ~ n*1
VS_su ~ o*1
VS_d ~ p*1
VS_f ~ q*1

a+b+c+d+e==0
g+h+i+j+k+l+m+n+o+p+q==0
j+k+l==0
m+n+o+p+q==0


(rs1+rs2+rs3+rs4+rs5)==5
(g1+g2+g3+g4+g5+g6+g7+g8+g9+g10+g11)==11
(gc1+gc2+gc3)==3
(ep1+ep2+ep3+ep4+ep5)==5

#SEM
EleSq ~ g+0*gc+ep

#correlations
Esq_TG_T2 ~~ Esq_TV_T2'
fit_sqE_littlegc <- lavaan(SEM_sqE_littlegc,
                         F_mTurk_full2,
                         missing="ml",
                         int.ov.free=TRUE,
                         int.lv.free=TRUE,
                         orthogonal=TRUE,
                         std.lv=FALSE,
                         auto.fix.first = FALSE,
                         auto.var=TRUE)
summary(fit_sqE_littlegc,fit.measures=TRUE,standardized=TRUE)

SEM_sqE_littleep <- '
#CFA
EleSq =~ rs1*Esq_P_T3+rs2*Esq_TG_T2+rs3*Esq_TG_T3+rs4*Esq_TV_T2+rs5*Esq_TV_T3

g =~ g1*gf1+g2*gf2+g3*gf3+g4*gcNat+g5*gcGei+g6*gcSoz+g7*VS_a+g8*VS_s+g9*VS_su+g10*VS_d+g11*VS_f
gc =~ gc1*gcNat+gc2*gcGei+gc3*gcSoz
ep =~ ep1*VS_a+ep2*VS_s+ep3*VS_su+ep4*VS_d+ep5*VS_f

#Intercepts
Esq_P_T3 ~ a*1
Esq_TG_T2 ~ b*1
Esq_TG_T3 ~ c*1
Esq_TV_T2 ~ d*1
Esq_TV_T3 ~ e*1

gf1 ~ g*1
gf2 ~ h*1
gf3 ~ i*1
gcNat ~ j*1
gcGei ~ k*1
gcSoz ~ l*1
VS_a ~ m*1
VS_s ~ n*1
VS_su ~ o*1
VS_d ~ p*1
VS_f ~ q*1

a+b+c+d+e==0
g+h+i+j+k+l+m+n+o+p+q==0
j+k+l==0
m+n+o+p+q==0


(rs1+rs2+rs3+rs4+rs5)==5
(g1+g2+g3+g4+g5+g6+g7+g8+g9+g10+g11)==11
(gc1+gc2+gc3)==3
(ep1+ep2+ep3+ep4+ep5)==5

#SEM
EleSq ~ g+gc+0*ep

#correlations
Esq_TG_T2 ~~ Esq_TV_T2'
fit_sqE_littleep <- lavaan(SEM_sqE_littleep,
                         F_mTurk_full2,
                         missing="ml",
                         int.ov.free=TRUE,
                         int.lv.free=TRUE,
                         orthogonal=TRUE,
                         std.lv=FALSE,
                         auto.fix.first = FALSE,
                         auto.var=TRUE)
summary(fit_sqE_littleep,fit.measures=TRUE,standardized=TRUE)
#### SEM only Elevation ####
SEM_E <- '

Ele =~ E_P_T3+E_TG_T2+E_TG_T3+E_TV_T2+E_TV_T3

g =~ gf1+gf2+gf3+gcNat+gcGei+gcSoz+VS_a+VS_s+VS_su+VS_d+VS_f
gc =~ gcNat+gcGei+gcSoz
ep =~ VS_a+VS_s+VS_su+VS_d+VS_f

Ele ~ g+gc+ep
'
fit_SEM_E <- sem(SEM_E,F_mTurk_full2,
                 orthogonal=TRUE,
                 missing="ml")
summary(fit_SEM_E,fit.measures=TRUE,standardized=TRUE)


############ final results for paper #############

#descriptives: Table 3. #### 
describe(cbind(F_mTurk_full2$E_P_T2,F_mTurk_full2$E_P_T3,F_mTurk_full2$E_TG_T2,F_mTurk_full2$E_TG_T3,F_mTurk_full2$E_TV_T2,F_mTurk_full2$E_TV_T3))
multi.hist(cbind(F_mTurk_full2$E_P_T2,F_mTurk_full2$E_P_T3,F_mTurk_full2$E_TG_T2,F_mTurk_full2$E_TG_T3,F_mTurk_full2$E_TV_T2,F_mTurk_full2$E_TV_T3))
describe(cbind(F_mTurk_full2$Esq_P_T2,F_mTurk_full2$Esq_P_T3,F_mTurk_full2$Esq_TG_T2,F_mTurk_full2$Esq_TG_T3,F_mTurk_full2$Esq_TV_T2,F_mTurk_full2$Esq_TV_T3))
multi.hist(cbind(F_mTurk_full2$Esq_P_T2,F_mTurk_full2$Esq_P_T3,F_mTurk_full2$Esq_TG_T2,F_mTurk_full2$Esq_TG_T3,F_mTurk_full2$Esq_TV_T2,F_mTurk_full2$Esq_TV_T3))
describe(cbind(F_mTurk_full2$r_P_T2,F_mTurk_full2$r_P_T3,F_mTurk_full2$r_TG_T2,F_mTurk_full2$r_TG_T3,F_mTurk_full2$r_TV_T2,F_mTurk_full2$r_TV_T3))
multi.hist(cbind(F_mTurk_full2$r_P_T2,F_mTurk_full2$r_P_T3,F_mTurk_full2$r_TG_T2,F_mTurk_full2$r_TG_T3,F_mTurk_full2$r_TV_T2,F_mTurk_full2$r_TV_T3))
summary(cbind(F_mTurk_full2$r_P_T2,F_mTurk_full2$r_P_T3,F_mTurk_full2$r_TG_T2,F_mTurk_full2$r_TG_T3,F_mTurk_full2$r_TV_T2,F_mTurk_full2$r_TV_T3))
#faking CFAs: Figure 2. ####
library(semTools)
summary(fit_elevation_little_raw,fit.measures=TRUE,standardized=TRUE)
summary(fit_elevation_little,fit.measures=TRUE,standardized=TRUE)
reliability(fit_elevation_little)
summary(fit_shape_little_raw,fit.measures=TRUE,standardized=TRUE)
summary(fit_shape_little,fit.measures=TRUE,standardized=TRUE)
reliability(fit_shape_little)
summary(fit_shape_ele_little ,fit.measures=TRUE,standardized=TRUE)
CI_sqE_sh_little <- bootstrapLavaan(fit_shape_ele_little, R = 1000, FUN = function(x) {
  standardizedSolution(x)$est }, verbose = TRUE) 
standardizedSolution(fit_shape_ele_little)
# parameter for CI is 25
lapply(as.data.frame(CI_sqE_sh_little)[,25:26], quantile, probs=c(0.025, 0.975)) 

#CFA Bifactor Covariates: Figure 3 ####
summary(fit_covs_bi_little,fit.measures=TRUE,standardized=TRUE)
reliability(fit_covs_bi_little)
#SEM with elevation, little identification: Table 4. #### 
summary(fit_sqE_little,fit.measures=TRUE,standardized=TRUE)
inspect(fit_sqE_little,"r2")
CI_sqE_little <- bootstrapLavaan(fit_sqE_little, R = 1000, FUN = function(x) {
  standardizedSolution(x)$est }, verbose = TRUE) 
# parameters for CIs are 41,42,43
lapply(as.data.frame(CI_sqE_little)[,41:43], quantile, probs=c(0.025, 0.975)) 

summary(fit_SEM_sqE,fit.measures=TRUE,standardized=TRUE)
anova(fit_sqE_little,fit_sqE_littleg)

anova(fit_sqE_little,fit_sqE_littlegc)
bootstrapLRT(fit_sqE_littlegc,fit_sqE_little,type="ordinary")
anova(fit_sqE_little,fit_sqE_littleep)
bootstrapLRT(fit_sqE_littleep,fit_sqE_little,type="ordinary")

#SEM with shape, little identification: Table 4 ####
summary(fit_SEMsh.little,fit.measures=TRUE,standardized=TRUE)
inspect(fit_SEMsh.little,"r2")
CI_sh_little <- bootstrapLavaan(fit_SEMsh.little, R = 1000, FUN = function(x) {
  standardizedSolution(x)$est }, verbose = TRUE) 
# parameters for CIs are 43,44,45
lapply(as.data.frame(CI_sh_little)[,43:45], quantile, probs=c(0.025, 0.975),na.rm=TRUE) 

anova(fit_SEMsh.little,fit_SEMsh.littleg)
anova(fit_SEMsh.little,fit_SEMsh.littlegc)
anova(fit_SEMsh.little,fit_SEMsh.littleep)
standardizedSolution(fit_SEMsh.little)
# elevation vs. scatter example: Figure 1####
# defining a random vector ####
rnorm_fixed = function(n, mu=0, sigma=1) {
  x = rnorm(n)  # from standard normal distribution
  x = sigma * x / sd(x)  # scale to desired SD
  x = x - mean(x) + mu  # center around desired mean
  return(x)
}
x <- rnorm_fixed(n=16, mu=mean(optimum), sigma=sd(optimum))
# optimum profile WSQ TourGuide ####
optimum <- c(3.37,3.5,3.58,3.73,4.47,4.31,4.17,4.52,4.36,4.33,4.6,4.14,4.38,4.05,3.37,3.24)
# graph 1 shape good ele bad ####
response1 <- c(3.37-.7,3.5-.7,3.58-.7,3.73-.7,4.47-.7,4.31-.7,4.17-.7,4.52-.7,4.36-.7,4.33-.7,4.6-.7,4.14-.7,4.38-.7,4.05-.7,3.37-.7,3.24-.7)
cor(optimum,response)
abs(mean(optimum))-abs(mean(response1))
par(family="serif")
plot(response,type="b",ylim=c(2.6,5.0),
     xlab="WSQ Item Number",ylab="Item Response",
     xaxp=c(1,16,15))
lines(optimum,type="b",col="darkgrey")
legend(14,5.0,c("Optimum","Participant"),lty=c(1,1),col=c("darkgrey","black"))
text(9,3,"Shape = 1; Elevation = .7")
# graph 2 shape bad ele high ####
response2 <- c(4.334928,4.179229,4.338513,3.743209,4.011228,3.598661,4.001481,3.605137,4.896578,3.177299,4.384042,4.167453,4.595311,3.503159,3.427219,4.156552)
cor(optimum,response2)
abs(mean(optimum))-abs(mean(response2))
par(family="serif")
plot(response2,type="b",ylim=c(2.6,5.0),
     xlab="WSQ Item Number",ylab="Item Response",
     xaxp=c(1,16,15))
lines(optimum,type="b",col="darkgrey")
legend(14,5.0,c("Optimum","Participant"),lty=c(1,1),col=c("darkgrey","black"))
text(9,3,"Shape = .02; Elevation = 0")
# graph 3 shape good ele good ####
response3 <- c(3.37-.05,3.5-.05,3.58-.05,3.73-.05,4.47-.05,4.31-.05,4.17-.05,4.52-.05,4.36-.05,4.33-.05,4.6-.05,4.14-.05,4.38-.05,4.05-.05,3.37-.05,3.24-.05)
cor(optimum,response3)
abs(mean(optimum))-abs(mean(response3))
par(family="serif")
plot(response3,type="b",ylim=c(2.6,5.0),
     xlab="WSQ Item Number",ylab="Item Response",
     xaxp=c(1,16,15))
lines(optimum,type="b",col="darkgrey")
legend(14,5.0,c("Optimum","Participant"),lty=c(1,1),col=c("darkgrey","black"))
text(9,3,"Shape = 1; Elevation = 0.05")
# graph 4 shape bad ele bad ####
response4 <- c(4.334928-.7,4.179229-.7,4.338513-.7,3.743209-.7,4.011228-.7,3.598661-.7,4.001481-.7,3.605137-.7,4.896578-.7,3.177299-.7,4.384042-.7,4.167453-.7,4.595311-.7,3.503159-.7,3.427219-.7,4.156552-.7)
cor(optimum,response4)
mean(optimum)-mean(response4)
par(family="serif")
plot(response4,type="b",ylim=c(2.2,4.8),
     xlab="WSQ Item Number",ylab="Item Response",
     xaxp=c(1,16,15))
lines(optimum,type="b",col="darkgrey")
legend(14,4.8,c("Optimum","Participant"),lty=c(1,1),col=c("darkgrey","black"))
text(9,2.2,"Shape = .02; Elevation = 0.7")


#big cov table for appendix ####
Faking1Cov <- cov(cbind(F_mTurk_full2$Esq_P_T2,F_mTurk_full2$Esq_TG_T2,F_mTurk_full2$Esq_TV_T2,F_mTurk_full2$Esq_P_T3,F_mTurk_full2$Esq_TG_T3,F_mTurk_full2$Esq_TV_T3,
                        F_mTurk_full2$r_P_T2,F_mTurk_full2$r_TG_T2,F_mTurk_full2$r_TV_T2,F_mTurk_full2$r_P_T3,F_mTurk_full2$r_TG_T3,F_mTurk_full2$r_TV_T3,
                        F_mTurk_full2$gf1,F_mTurk_full2$gf2,F_mTurk_full2$gf3,
                        F_mTurk_full2$gcNat,F_mTurk_full2$gcGei,F_mTurk_full2$gcSoz,
                        F_mTurk_full2$VS_a,F_mTurk_full2$VS_d,F_mTurk_full2$VS_f,F_mTurk_full2$VS_s,F_mTurk_full2$VS_su),use="na.or.complete")
colnames(Faking1Cov) <- c("sqrtElevation_P_T2","sqrtElevation_TG_T2","sqrtElevation_TV_T2","sqrtElevation_P_T3","sqrtElevation_TG_T3","sqrtElevation_TV_T3",
                       "rShape_P_T2","rShape_TG_T2","rShape_TV_T2","rShape_P_T3","rShape_TG_T3","rShape_TV_T3",
                       "gf1","gf2","gf3",
                       "gcSci","gcHum","gcSoc",
                       "epA","epD","epF","epSA","epSU")
rownames(Faking1Cov) <- c("sqrtElevation_P_T2","sqrtElevation_TG_T2","sqrtElevation_TV_T2","sqrtElevation_P_T3","sqrtElevation_TG_T3","sqrtElevation_TV_T3",
                          "rShape_P_T2","rShape_TG_T2","rShape_TV_T2","rShape_P_T3","rShape_TG_T3","rShape_TV_T3",
                          "gf1","gf2","gf3",
                          "gcSci","gcHum","gcSoc",
                          "epA","epD","epF","epSA","epSU")
View(Faking1Cov)

############ Further Analysis mentioned in the reuslts############ 
#### differces in correlations ####
# cor-difftest (psych) (William/Steiger tests)
# between elevation and shape ####
e_sh_g <- paired.r(.218,.077,NULL,210,twotailed=FALSE) 
print(e_sh_g,digits=5)
e_sh_gc <- paired.r(.495,-.069,NULL,210,twotailed=FALSE) 
print(e_sh_gc,digits=5)
e_sh_ep <- paired.r(.316,.118,NULL,210,twotailed=FALSE) 
print(e_sh_ep,digits=5)
# within shape ####
sh_gc_g <- paired.r(.495,.218,NULL,210,twotailed=FALSE) 
print(sh_gc_g,digits=5)
sh_gc_ep <- paired.r(.495,.316,NULL,210,twotailed=FALSE) 
print(sh_gc_ep,digits=5)
sh_ep_g <- paired.r(.316,.218,NULL,210,twotailed=FALSE) 
print(sh_ep_g,digits=5)
