# Supplementary material for: The “g” in Faking: Doublethink the Validity of Personality Self-Report Measures for Applicant Selection
Source: Front Psychol. 2018 Nov 13;9:2153. doi: 10.3389/fpsyg.2018.02153 (PMC6244170; doi:10.3389/fpsyg.2018.02153)
Supplement: Supplementary file 1 [file Data_Sheet_1.zip › Data & Syntax/Study 2_data scored faking and covariates .dat]

ID	ED_TV_T2	ED_TG_T2	ED_P_T2	D.2.n_TV_T2	D.2.n_TG_T2	D.2.n_P_T2	r_TV_T2	r_TG_T2	r_P_T2	rp_TV_T2	rp_TG_T2	rp_P_T2	E_TV_T2	E_TG_T2	E_P_T2	ScD_TV_T2	ScD_TG_T2	ScD_P_T2	ED_P_Inno_T3	ED_P_Pers_T3	ED_P_Conc_T3	ED_P_SelfC_T3	ED_TG_SelfC_T3	ED_TG_Lead_T3	ED_TG_AE_T3	ED_TG_Coop_T3	ED_TV_Integ_T3	ED_TV_Inno_T3	ED_TV_Lead_T3	ED_TV_StressT_T3	D2n_P_Inno_T3	D2n_P_Pers_T3	D2n_P_Conc_T3	D2n_P_SelfC_T3	D2n_TG_SelfC_T3	D2n_TG_Lead_T3	D2n_TG_AE_T3	D2n_TG_Coop_T3	D2n_TV_Integ_T3	D2n_TV_Inno_T3	D2n_TV_Lead_T3	D2n_TV_StressT_T3	r_P_Inno_T3	r_P_Pers_T3	r_P_Conc_T3	r_P_SelfC_T3	r_TG_SelfC_T3	r_TG_Lead_T3	r_TG_AE_T3
A050383932MZW4XOYPJAY	5.1815	4.7238	5.6856	26.4396	20.8725	32.0726	0.157349064	0.227700697	0.400919803	0.08754758	0.178333395	-0.005069482	0.13125	0.04875	0.601875	25.745375	19.708275	28.42558125	2.55372277273787	3.62591747877692	3.32629369043084	3.36600653594137	3.5806967056147	4.52620439411434	4.22946024406188	2.46706421375691	4.42181390327544	3.61388848679646	4.68034414859634	2.74467235385209	0.40759375	0.82170484768125	0.6915143571875	0.708125	0.8013368061	1.28040788858125	1.11802087225625	0.380400364675	1.2220273872	0.8162618746875	1.36910133433125	0.470826645625	0.813753615225934	0.752911289360442	0.212360073165929	-0.270187266074017	NA	0.400777234020916	NA
A09942353TWEQ0V92CXJM	2.6518	2.3520	1.7006	5.8136	4.2705	2.7567	0.325897516	0.594334024	0.640603273	0.639680262	0.705211553	0.834226086	0.6	0.46125	0.260625	-1.024	-1.736725	-0.66441875	1.8738996771439	2.03764068542518	2.18407639861796	1.3114877048604	2.42547251017199	1.58578441703152	2.18590666683187	1.58982257966101	2.81130827110796	1.71744868773422	3.34713599205351	2.03216296836646	0.21946875	0.25949872268125	0.2981368571875	0.1075	0.3676823061	0.15716951358125	0.29863674725625	0.157970989675	0.4939658872	0.1843518746875	0.70020745933125	0.258105395625	0.313424035859009	0.274465896312964	0.318942646431633	0.489483678310806	0.171781600503971	0.658253463645155	0.403320099457608
A101TTS7WAVXAV	3.6984	3.0900	5.1507	11.9440	7.8646	26.3647	0.521325221	0.815665923	0.639219298	0.401112133	0.540387022	0.093454479	0.5875	0.37	0.689375	9.4235	12.5464	24.50558125	3.20366977074729	3.11825713546847	1.41907354108235	4.53431361950185	2.10742233489161	3.26764077237691	2.64676140898646	1.4570565654085	3.26802420358234	2.58907898585578	3.85570192692589	1.55577194022774	0.64146875	0.60772047268125	0.1258606071875	1.285	0.2775768061	0.66734226358125	0.43783412225625	0.132688364675	0.6674988872	0.4189581246875	0.92915233433125	0.151276645625	0.164815374193556	0.768852519952694	0.678595069083085	-0.288196077549283	-0.135217129360946	0.306467557672405	-0.382929899628437
A13J3RCDUBXQ7E	3.0588	3.6078	2.3626	9.0826	12.4745	5.5086	0.24842352	0.134722849	0.687659428	0.547538447	0.421716723	0.702938367	0.6375	0.43	0.070625	1.0035	4.9464	7.16620625	2.75236262145815	3.92353151674611	2.10243661378887	3.23264597504892	2.66498271994398	4.15613284403904	3.36425087591577	2.36237800421525	2.87199132923482	2.07897089806471	4.8806259177794	2.61785911194625	0.47346875	0.96213122268125	0.2762649821875	0.653125	0.4438833061	1.07959001358125	0.70738649725625	0.348801864675	0.5155208872	0.2701324996875	1.48878183433125	0.428324145625	0.548716172706945	-0.284206129893321	0.257393759316661	0.412717866199119	0.477228020123282	0.422774879750437	0.277777658769613
A13TFZTDF48KI2	3.0597	2.9210	2.6279	7.4180	8.5286	6.6526	0.109830357	0.178510505	0.580274883	0.54731396	0.578999309	0.644986262	0.24375	0.1175	0.345625	6.380375	3.4789	4.71620625	3.01056473107621	3.07238467039855	2.28257961854565	2.34093998214392	2.35937214054926	2.93439980529239	3.26856206245193	1.65878082783712	2.96640627615302	2.04459042230956	4.11365936233179	2.59841996798054	0.56646875	0.58997172268125	0.3256356071875	0.3425	0.3479148061	0.53816888858125	0.66771862225625	0.171972114675	0.5499728872	0.2612718746875	1.05763708433125	0.421986645625	0.567441328343326	0.657208815786233	0.0282382971504364	0.176243365813746	0.0258520585499287	0.555534003655004	0.283123166731134
A142B1BKJF75SR	2.1854	2.7254	2.2150	4.5945	7.3646	4.8607	-0.074457332	0.089730028	0.358771918	0.74026539	0.623211931	0.734130672	0.3125	0.01375	0.079375	0.2435	1.638275	1.76620625	3.07725527052924	3.0435465435738	1.51720127702293	2.9034462281916	1.70767119130118	2.91478956655536	2.41346472029321	1.75544291698705	3.30210451003599	2.06637605362625	4.66142095817359	2.29257199014557	0.59184375	0.57894847268125	0.1438687321875	0.526875	0.1822588061	0.53099988858125	0.36405074725625	0.192598739675	0.6814933872	0.2668693746875	1.35805283433125	0.328492895625	0.109682782636028	0.00848817272423551	0.820721250796085	0.272323167027918	0.234950477719578	0.660861856245719	0.16647865721431
A14OO6SSSYQQBL	5.7682	4.1073	5.5687	29.6705	15.4285	28.8441	-0.022658809	0.305998412	0.600316013	-0.019487682	0.30959689	0.01571018	0.88125	0.46375	1.114375	17.865375	11.108275	13.70058125	3.4210378542191	2.80559575899665	1.80607024088212	2.23830292855994	2.20296457020988	2.93125812873926	0.897019484793948	1.86787468391217	3.0208777193392	1.99084906384186	3.93804283233436	2.59906643431829	0.73146875	0.49196047268125	0.2038681071875	0.313125	0.3033158061	0.53701713858125	0.05029024725625	0.218059739675	0.5703563872	0.2477174996875	0.96926133433125	0.422196645625	0.634734074562556	0.176718525092088	-0.222175119708612	-0.0119290592127325	-0.203149819963741	0.353082562317095	0.686899484051978
A150NFHME4R69D	3.5202	3.8110	2.7045	12.1186	12.2425	7.0981	0.060013967	0.086217061	0.465161822	0.441701207	0.375634081	0.627914667	0.00625	0.8175	0.435625	10.120375	-2.3811	2.13058125	2.97850633707568	3.82812376535817	2.73457121227442	3.11126983722081	3.05349191870553	3.77785497568395	3.83687606733655	2.70875835666454	2.63632740667771	2.21854907428256	3.4762257333637	2.21013717447583	0.55446875	0.91590822268125	0.4673674821875	0.605	0.5827383061	0.89201176358125	0.92010112225625	0.458585739675	0.4343888872	0.3076224996875	0.75525908433125	0.305294145625	0.319139187940004	-0.00577959332087692	-0.375034963518422	-0.357146107170753	-0.182632807087074	0.55872724960869	0.40238079897977
A166VD52QQ09K5	2.7503	3.5713	2.8468	7.5625	10.4725	7.9687	0.017599028	-0.240939446	0.083423417	0.617632191	0.430039773	0.595846809	0.35625	0.68625	0.210625	2.870375	-2.181725	2.42558125	2.80953732845819	3.07997460426218	1.09382800978947	2.58069758011279	2.91096494269512	4.41649478855121	3.53123518844327	2.07046705716367	4.20928951192479	2.45037548041111	4.42460793170423	3.77561469564891	0.49334375	0.59289022268125	0.0747787321875	0.41625	0.5296073061	1.21908913858125	0.77935137225625	0.267927114675	1.1073823872	0.3752712496875	1.22357220933125	0.890954145625	0.122977714853238	0.547050434195548	0.234267002599684	0.431937683602554	0.0914253314096185	0.374512697252116	0.709938210776099
A16Q962RULO6YS	1.8916	3.0083	4.2476	3.0646	8.9960	17.8261	0.335101926	-0.126245146	0.505832005	0.798864467	0.5590743	0.278923147	0.03125	0.055	0.358125	2.325375	1.5064	18.13370625	2.70878201411631	2.76360915523523	1.23427700091997	2.87054001888146	2.43480038146867	2.55500532627625	2.5906520330025	1.78258291105912	1.90341330120392	1.23884623541423	3.89571422839253	2.5971958589987	0.45859375	0.47734597268125	0.0952149821875	0.515	0.3705158061	0.40800326358125	0.41946737225625	0.198600114675	0.2264363872	0.0959212496875	0.94853683433125	0.421589145625	0.4714430943202	0.573518960319788	0.0609911830963771	-0.367960188019849	-0.265673978970989	0.546068988742936	0.300949304022373
A16TB6KOY5OX79	3.1509	2.5032	2.9312	9.6340	6.2120	6.4261	0.375596863	0.467760038	0.392783769	0.526426255	0.672503005	0.576661469	0.19375	0.01375	0.108125	9.480375	4.438275	6.89370625	1.82469175479038	2.38956639642007	0.867893838554002	3.8	3.9281716990987	2.69618178491362	2.43588094046076	2.25701790750539	3.51856308671594	1.32563569467633	3.07824354938007	3.61450222437336	0.20809375	0.35687672268125	0.0470774821875	0.9025	0.9644083061	0.45433726358125	0.37084474725625	0.318383114675	0.7737678872	0.1098318746875	0.59222395933125	0.816539145625	0.395604383027207	0.828328275359299	NA	-0.144993522263494	-0.195297512824853	0.606340117741295	-0.667342764679521
A19459UPVD6GZY	2.9045	3.4745	3.5236	7.2176	11.7780	6.4626	0.167611641	-0.02216511	0.401917911	0.582748046	0.452169178	0.440918946	0.55	0.27375	0.026875	1.516	4.153275	11.97058125	2.13717102731625	3.32547102872661	2.90687972145392	3.26802692767364	2.95321196286348	4.19761530125141	3.77618325245214	2.40388390626503	3.95402556835436	2.51169862742328	4.65525566959539	2.70692192905521	0.28546875	0.69117234768125	0.5281218571875	0.6675	0.5450913061	1.10124838858125	0.89122249725625	0.361166114675	0.9771448872	0.3942893746875	1.35446283433125	0.457964145625	0.185904377661128	0.620083743660601	-0.45023571816768	0.342778504472817	0.0378094998151855	0.281237154323546	0.0895405664003446
A19C5R2GF8G4RV	4.2991	4.3847	5.4463	18.2836	19.1720	27.4961	-0.365652959	0.213366127	NA	0.267778614	0.249365557	0.0379147	1.03125	1.00125	1.295625	-1.364625	-3.241725	-2.80379375	1.92288845230294	1.88632912369501	2.33168173535755	2.56124969497314	2.45381924713293	1.08913920933001	1.68287074848308	2.95338345542871	2.8947300729429	2.38348274485048	1.05772744565885	2.7809901707845	0.23109375	0.22238984768125	0.3397962321875	0.41	0.3763268061	0.07413901358125	0.17700337225625	0.545154614675	0.5237163872	0.3550618746875	0.06992420933125	0.483369145625	-0.224394436628731	-0.30098866782725	-0.256674721287283	0.124101695187703	NA	NA	NA
A1AKJVWOCX77GF	3.3463	4.0750	5.1149	10.7896	15.1645	25.9461	0.199965251	0.26599132	0.747827094	0.481550072	0.316709871	0.100372923	0.36875	0.45125	0.795625	7.685375	10.388275	23.19620625	1.5954623154434	1.90884456226797	1.35651749527973	2.4738633753706	1.98346285510972	2.69402787982975	1.68521095299669	1.64334775224235	2.13365559432632	0.798717719222505	3.27382640793613	1.5000754414362	0.15909375	0.22773047268125	0.1150087321875	0.3825	0.2458828061	0.45361163858125	0.17749599725625	0.168786989675	0.2845303872	0.0398718746875	0.66987120933125	0.140639145625	0.400860986308663	0.705432356153358	-0.0608725039779515	0.0870439634445166	0.252652983540819	0.521135606759566	-0.0583065455554127
A1B6NNUSED3PJH	4.1526	3.8408	2.3070	16.9706	13.3105	5.1061	0.085186159	0.579965939	0.649272629	0.299650719	0.368925394	0.714801686	0.5375	0.18	0.204375	10.5635	17.1864	5.19620625	3.01156105699353	4.14796788354249	3.43639923684661	3.44818792991333	3.5806967056147	3.22373451408456	4.22946024406188	2.61237704682919	2.73247547019182	3.27271905225609	3.82825643724398	2.8249789963821	0.56684375	1.07535234768125	0.7380524821875	0.743125	0.8013368061	0.64952901358125	1.11802087225625	0.426532114675	0.4666513872	0.6694181246875	0.91597170933125	0.498781645625	0.315780607557197	NA	NA	NA	NA	0.775994747124926	NA
A1BWF9CB10DJZD	2.8684	3.1736	2.5652	8.1196	8.6305	6.5347	0.382462243	0.393815131	0.494861603	0.590931689	0.521201749	0.658886317	0.63125	0.0925	0.079375	0.245375	8.2489	5.70620625	3.61351629303093	3.05431261708752	1.84675383172745	2.93598365118064	2.90638416208181	3.16454613132752	3.5018820591362	2.46784153356734	2.41483709496107	2.04654831240311	2.36302631159706	2.50275574717151	0.81609375	0.58305159768125	0.2131562321875	0.53875	0.5279418061	0.62589701358125	0.76644862225625	0.380640114675	0.3644648872	0.2617724996875	0.34899333433125	0.391486645625	0.524683226593866	0.702858314163374	-0.247360723079863	0.315796799931491	0.303408820157391	0.457144087732	-0.0704903211364974
A1C5S8FZ0UGYZX	3.5682	3.1369	6.0160	11.8680	7.6166	30.2386	-0.132598159	0.544095094	0.467749955	0.430743092	0.529636711	-0.061474863	0.2375	0.26375	0.695625	8.1235	9.128275	32.09620625	6.38196678148672	3.32532969236135	2.76812386193248	3.44818792991333	3.19351419248451	3.87201629868729	3.52502424900879	2.57324500092782	2.56919251812705	2.29494444268265	3.07010998977235	2.12771857396602	2.54559375	0.69111359768125	0.4789068571875	0.743125	0.6374083061	0.93703188858125	0.77661224725625	0.413849364675	0.4125468872	0.3291731246875	0.58909845933125	0.282949145625	-0.116908335019027	0.781959743035267	0.0969151215459408	NA	-0.0466261219729582	0.398576369118322	0.452531268041899
A1CHU4WTF5NIF0	3.0453	2.2311	3.5892	7.5906	4.4365	12.8086	0.275484602	0.850864811	0.596862011	0.550612977	0.73075883	0.425958233	0.6375	0.505	0.389375	1.0235	-0.8536	12.72558125	1.95179404651208	4.0519937762662	2.17136816661754	2.93257565972304	3.15153119889364	4.06058052712909	3.56225966994266	2.34746072060855	2.13055067886216	2.63229557515869	4.47391275611181	2.64862347833738	0.23809375	1.02616584768125	0.2946774821875	0.5375	0.6207593061	1.03051963858125	0.79310587225625	0.344410739675	0.2837028872	0.4330612496875	1.25099345933125	0.438450395625	NA	-0.296632989569898	0.106103721665991	0.18972966197648	0.615459315729072	0.383650738667054	-0.328150501109555
A1CSJJBLAKLHZ9	7.5669	6.0759	5.7971	51.5846	32.2120	32.4301	0.016623359	0.233165825	0.213096621	-0.282977436	-0.071333217	-0.024480955	1.29375	0.895	1.058125	27.940375	21.8064	12.91370625	2.32669293203895	2.71260235989354	2.46270374081009	2.26936114358204	3.42136535576077	4.88135188419151	2.75376432471989	2.52113780559493	5.12962437174497	3.26377542042954	5.12418416426459	3.85563306475085	0.33834375	0.45988822268125	0.3790568571875	0.321875	0.7316088061	1.48922476358125	0.47395112225625	0.397258489675	1.6445653872	0.6657643746875	1.64107895933125	0.929119145625	0.676996577437226	0.838595139672962	-0.294078928745477	-0.57314521876252	0.273233764210615	-0.239818218957524	-0.192708800986704
A1D4FIYMPE2LTZ	3.1483	4.0929	2.4372	9.0836	16.3436	5.7747	0.309233774	0.487737981	0.145520302	0.527008971	0.312766656	0.686869565	0.725	0.28625	0.060625	-0.614	16.818275	1.25558125	2.55489725820824	3.19103863387769	2.90375613903785	2.74226184016042	3.38778820140811	5.38124169846514	3.72011504608392	2.28254985373814	2.38208442234947	2.9498711827807	5.23520346780333	3.41627667644177	0.40796875	0.63642047268125	0.5269874821875	0.47	0.7173193061	1.80986013858125	0.86495349725625	0.325627114675	0.3546453872	0.5438587496875	1.71295970933125	0.729434145625	0.452969350151878	0.778480990122773	0.432621119273285	0.216075273371937	-0.269825709082874	-0.516402430009196	-0.491200304283547
A1GPBJVCGZXD8A	3.6092	3.9268	4.1668	11.3426	12.8366	17.3617	-0.252416963	-0.287500958	0.452437294	0.421400968	0.349641501	0.296541274	0.61875	0.81125	0.308125	2.925375	-2.506725	16.97370625	3.55633238041666	3.6212566275949	2.8695295285116	4.31740662898458	3.22411862337601	4.68248419295784	3.91127012057465	2.5131533647591	3.77694138095894	3.3917723972873	4.18539978368853	2.81256579123049	0.79046875	0.81959372268125	0.5146374821875	1.165	0.6496838061	1.37035363858125	0.95612712225625	0.394746239675	0.8915803872	0.7190074996875	1.09484820933125	0.494407895625	0.374157420646302	0.210310495491205	0.354388190776181	-0.262003576752163	-0.252029507440082	-0.0880209861220777	0.28192596144798
A1IIJM8NAU3HVY	4.6622	4.3327	3.7057	19.5126	15.8680	13.4786	-0.264200853	-0.213366127	0.453932528	0.19100789	0.260537304	0.39945465	0.6375	0.93	0.139375	10.3635	-2.3136	14.05558125	3.2697859257144	3.86596217815177	1.92478303062969	3.44818792991333	3.5806967056147	4.78308898279135	4.22946024406188	2.61237704682919	5.51213408719345	3.27271905225609	5.08019560148032	3.14030354106096	0.66821875	0.93410397268125	0.2315493571875	0.743125	0.8013368061	1.42987126358125	1.11802087225625	0.426532114675	1.8989763872	0.6694181246875	1.61302420933125	0.616344145625	0.665288167333365	0.139746894204225	-0.64565130109561	NA	NA	0.475502644937505	NA
A1IJKC7KNJSTWM	4.0723	4.3603	4.3545	14.3606	16.1080	18.7461	NA	NA	0.388975481	0.317306109	0.254606759	0.255835219	0.975	0.9925	0.141875	-1.374	-3.2511	19.13370625	3.31202355064091	3.17360041008631	3.03605660602697	2.46576560118759	2.56737938326224	3.20710807695968	3.07559196840218	1.72140112547889	2.17176936970757	4.59299357663387	2.98063203856162	0.924157091624579	0.68559375	0.62948372268125	0.5761024821875	0.38	0.4119648061	0.64284638858125	0.59120412225625	0.185201364675	0.2947863872	1.3184743746875	0.55526045933125	0.053379145625	0.350176128516906	-0.040882209957121	0.17664868097165	0.0324680527052993	-0.20959987925482	0.17726840402612	-0.0802787707957525
A1JZRFQ88FCYKK	3.9148	3.5423	2.4356	15.1276	12.3665	5.7161	0.273846379	0.63125068	0.7729622	0.352322191	0.436652599	0.687225332	0.43125	0.0175	0.123125	11.945375	16.0389	8.96058125	1.80319161488734	3.62165922788161	2.57428625350795	3.44818792991333	3.42551089585189	4.44278901336762	3.57420591965544	2.40996137620502	2.54874992794507	3.11654776876595	3.98858287481908	2.9446572517018	0.20321875	0.81977597268125	0.4141843571875	0.743125	0.7333828061	1.23364838858125	0.79843424725625	0.362994614675	0.4060078872	0.6070543746875	0.99429958433125	0.541937895625	0.560338207024671	0.228401149883447	0.0086138310395925	NA	0.540022384848093	0.0188843247387737	0.500950387225634
A1LCEVBNDKEVGE	2.6325	2.6743	1.9396	6.2685	5.1536	3.6886	-0.066545307	0.48847555	0.683863207	0.643976368	0.634654679	0.789604078	0.35625	0.5175	0.285625	1.870375	-0.9811	1.72058125	2.86312766044408	3.153197672665	2.84087129504312	2.40208242989286	1.91947412006518	4.14579138612883	2.96422535514761	3.93537975738047	2.6849383969097	3.64813513935545	4.18133248490239	2.48002143740735	0.51234375	0.62141597268125	0.5044093571875	0.360625	0.2302738061	1.07422413858125	0.54916449725625	0.967950864675	0.4505558872	0.8318056246875	1.09272133433125	0.384406645625	0.147503707927305	0.507148137676001	0.265401402101027	0.0560462829503782	0.460314610064989	0.196850417751204	0.0442520950953442
A1MMPAK7HN930J	3.5106	2.9414	5.4956	12.0506	8.5980	29.9486	0.276219255	0.635308773	0.65178923	0.443913004	0.574338286	0.028904169	0.6625	0.4925	0.576875	4.0635	4.7489	32.18058125	3.98365410145007	3.88795287560176	1.63417860559977	3.44818792991333	3.5806967056147	5.21303215195341	4.22946024406188	2.94157675997075	3.91183105402061	2.92743744510451	5.07642466203331	3.14030354106096	0.99184375	0.94476109768125	0.1669087321875	0.743125	0.8013368061	1.69848151358125	1.11802087225625	0.540804614675	0.9564013872	0.5356181246875	1.61063045933125	0.616344145625	0.468981451479051	0.139746894204225	0.508782062846672	NA	NA	0.323621171178687	NA
A1PB708U9NJ5W7	3.0424	3.3678	3.3636	8.2420	11.1436	11.0981	0.059442736	0.645982198	0.518577731	0.551289509	0.476627751	0.477578895	0.625	0.7675	0.104375	0.446	-1.5211	12.27620625	3.99743667867297	3.8541327899931	2.57846848245233	3.11608729017658	3.42482071028543	3.29504601140864	4.02175757052809	2.77675491082667	3.29867097407426	3.33803834534596	4.15936189208152	2.76279683111155	0.99871875	0.928396222681251	0.4155312321875	0.606875	0.7330873061	0.67858301358125	1.01090837225625	0.481897989675	0.6800768872	0.6964062496875	1.08126820933125	0.477065395625	0.152876402103816	0.651988546944697	0.127679589992653	-0.0196532317237677	-0.250078897008605	0.718376916284026	0.0488761948206371
A1PPDUL2CEVM7O	3.4032	2.9295	2.6544	9.3586	8.0405	6.8301	0.092901995	0.585963169	0.187068786	0.468496168	0.577053866	0.639088155	0.7375	0.62375	0.379375	0.4235	-0.916725	0.22620625	3.29780229850123	3.98494661983068	2.46563779071461	3.01164406927512	3.20727000696854	3.43276305871815	3.91113895893511	2.6528256321892	2.29133633393267	2.59830521590517	3.99615907457398	2.68274231524386	0.67971875	0.99248747268125	0.3799606071875	0.566875	0.6429113061	0.73649138858125	0.95606299725625	0.439842739675	0.3281388872	0.4219493746875	0.99808045933125	0.449819145625	0.460763512325218	0.719373522593243	0.584246465646739	0.450312110123361	0.549359282227899	0.384168871836719	-0.471335204192094
A1QUWULHEFLX4B	1.9895	1.6075	3.5364	3.8946	2.5656	12.4607	0.377818262	0.716447759	0.564511345	0.779854274	0.850566736	0.438005127	0.1	0.24875	0.433125	2.876	-1.291725	10.89370625	2.4886743459119	2.13507085664621	1.95933910158502	2.02237484161567	1.23708241342281	2.73110347978615	1.96982840778074	1.13706193094308	2.46734800853062	1.59632703259702	2.74519714215573	1.35364187656854	0.38709375	0.28490797268125	0.2399381071875	0.255625	0.0956483061	0.46618288858125	0.24251399725625	0.080806864675	0.3804878872	0.1592662496875	0.47100670933125	0.114521645625	-0.323583070444173	0.690042612872364	-0.00907977246576419	-0.036337781935179	0.229679594551947	0.490119497975917	0.279233971590998
A1RTHCLMX3FEE	2.6792	3.2594	2.1382	6.5165	8.6256	4.4986	0.155912347	0.37940943	0.332962486	0.633569861	0.501501502	0.749967872	0.55625	0.69875	0.335625	-0.109625	-2.521725	-1.62941875	2.62935353271484	3.87109901228321	3.94954297545931	3.28937684067971	3.43739856542706	4.96207116205522	3.94810333655288	2.84294210894278	4.84220179207765	2.75493194017566	4.64763524271215	3.65718830934367	0.43209375	0.936587972681251	0.9749306071875	0.67625	0.7384818061	1.53888438858125	0.97421999725625	0.505144989675	1.4654323872	0.4743531246875	1.35003208433125	0.835939145625	0.674408950869144	NA	0.249140970486598	-0.0550245202458048	-0.337549984465138	0.059543925468349	0.221477723918625
A1S03U94VMAB89	4.0125	4.1178	2.8411	13.8766	16.4145	7.8561	0.367588965	0.321050256	0.773072477	0.330561331	0.307296348	0.597121189	0.9625	0.61125	0.273125	-1.3565	8.433275	10.83058125	2.9640344127557	3.75677728417589	3.39843636324119	3.23264597504892	3.42967824986543	4.85782155058211	4.11158509046086	2.50232728371011	3.71997395087654	2.55387744322236	4.30505276963012	3.52901492345952	0.54909375	0.88208597268125	0.7218356071875	0.653125	0.7351683061	1.47490188858125	1.05657074725625	0.391352614675	0.8648878872	0.4076431246875	1.15834245933125	0.778371645625	0.404158274830031	0.0857682751109448	0.246089140288342	0.412717866199119	0.441921408818967	0.376249968952005	0.622700712058128
A1S6TJNDDYDGR3	2.1142	2.2627	3.7752	4.4666	5.1016	14.2217	0.061457169	0.634714239	0.496770846	0.754867014	0.724137931	0.383720955	0.0125	0.23	0.476875	1.9835	3.8864	11.24058125	0.939946807005588	2.17519552291283	2.51300014226024	1.99248588451713	1.14066861866188	2.77221287373463	1.65183230265666	1.52512026896242	1.77991185040159	1.76011931271718	4.22659051119221	1.61291857513019	0.05521875	0.29571722268125	0.3946981071875	0.248125	0.0813203061	0.48032276358125	0.17053437225625	0.145374489675	0.1980053872	0.1936262496875	1.11650420933125	0.162594145625	0.657164535501681	0.235550732654945	-0.330064013760723	0.0485734452236614	0.638859386983202	0.465312227639661	0.391042131611453
A1T51IL25UC4WR	2.3554	3.0430	4.4924	5.2746	8.7185	20.1761	0.310065389	0.498017404	0.755487	0.704484926	0.551139118	0.226474212	0.2	0.64875	0.801875	3.816	-1.851725	14.94558125	2.83716407703185	3.31939716859854	2.33251789167843	3.44818792991333	2.82959164855991	3.71836149631797	3.07484015130868	2.18994882013256	2.23480965525031	3.1114835681713	3.54293823673233	1.98526731953155	0.50309375	0.68864984768125	0.3400399821875	0.743125	0.5004118061	0.86413826358125	0.59091512225625	0.299742239675	0.3121483872	0.6050831246875	0.78452570933125	0.246330395625	0.0507053496734778	0.250228545308825	-0.0791974919689559	NA	-0.0925455210910234	0.49832475535153	-0.451684506586037
A1TEAMUG2UR77	2.5167	2.6416	1.4893	5.1156	6.9240	2.0527	-0.085140276	0.567821175	0.611327709	0.669536182	0.64195187	0.870355163	0.39375	0.42375	0.033125	0.810375	2.523275	0.05370625	1.34443296597488	2.64687014469921	0.867893838554002	3.62904946232481	2.05858322581333	3.14726614974012	2.35546300249017	1.20317323557333	2.30277011340689	1.09213552043691	3.01730862678977	1.45482175196826	0.11296875	0.43787009768125	0.0470774821875	0.823125	0.2648603061	0.61908026358125	0.34676287225625	0.090476614675	0.3314218872	0.0745474996875001	0.56900945933125	0.132281645625	0.623005901091532	0.604089825123577	NA	-0.221297460656465	-0.237817443899965	0.571952380852057	0.145709937001392
A1U3KTAUMV7QKT	3.2933	4.1756	4.1139	10.6476	13.5345	16.8506	0.24056494	0.308585468	0.844445234	0.493721701	0.294603123	0.308148745	0.24375	0.2425	0.301875	8.960375	14.7089	24.68558125	3.70425431092413	3.56683943609745	1.23392856965061	3.17962261911693	3.06723407936206	3.26744582469243	2.8238895084794	2.60350107255595	3.38306698059616	2.47541309582865	3.20649580528339	1.50263313220493	0.85759375	0.79514647268125	0.0951612321875	0.631875	0.5879953061	0.66726263858125	0.49839699725625	0.423638614675	0.7153213872	0.3829793746875	0.64260095933125	0.141119145625	0.438886674577824	0.183664354157801	0.646047571687229	NA	-0.258280434558098	0.378671156758884	0.474777049996217
A1UH15R2HI0DJD	3.3669	2.3341	5.0539	11.3120	5.0640	23.3761	0.19699189	0.664633091	0.498391193	0.476832195	0.709036531	0.112229133	0.34375	0.0325	0.545625	8.120375	6.3589	23.77620625	3.54845036600486	3.89381298509572	2.13296266141721	3.18747549010185	3.02013060936113	4.26699686164637	3.5840301276775	2.22458621653556	2.40940951172689	3.29740807225918	4.61633462276079	2.68735675525227	0.78696875	0.947611222681251	0.2843456071875	0.635	0.5700743061	1.13795388858125	0.80282949725625	0.309298989675	0.3628283872	0.6795562496875	1.33190908433125	0.451367895625	0.307762783893341	0.436125193891541	0.146272468206234	0.390059746750712	0.396882753102111	0.294395712752771	0.54524652283361
A1ULZD1CNDX2MF	1.3122	1.6601	3.5922	1.6005	2.5576	12.6506	0.354109453	0.461506044	0.764210651	0.897870826	0.841408678	0.425259609	0.1375	0.06375	0.333125	-0.5965	-3.031725	16.87370625	1.46406967047337	2.68729856229262	2.38106482797088	2.93598365118064	1.2888649648431	1.64911740555365	1.49310614361471	0.933988134185868	2.15971808234316	1.40580937363499	2.33848398525626	1.08009551892414	0.13396875	0.45134834768125	0.3543418571875	0.53875	0.1038233061	0.16997426358125	0.13933537225625	0.0545208646749999	0.2915238872	0.1235187496875	0.34178170933125	0.072912895625	0.691721366191043	0.725365434609951	-0.179498039185153	-0.458113468610562	-0.755001154916959	0.617384555717978	-0.0604998674643795
A1WT9MM10MY00E	2.4133	2.2249	2.9350	5.8225	3.8966	8.4787	0.273874482	0.357499778	0.399159133	0.692047377	0.732070365	0.575807417	0.4375	0.3175	0.029375	1.0035	-1.4211	7.22620625	3.36593226313305	2.38044146386757	1.31153334498212	2.45153013442625	2.28737511082026	4.24091761500975	2.50227375722562	1.97218808301845	3.8048377357254	1.22943889437418	4.5387742121965	2.35961147861253	0.70809375	0.35415634768125	0.1075074821875	0.375625	0.3270053061	1.12408638858125	0.39133587225625	0.243095364675	0.9047993872	0.0944699996875	1.28752945933125	0.347985395625	0.598806373258589	0.419978288782319	0.207541027365727	-0.130664767513286	0.238524190125419	0.195025965556071	-0.652460627889956
A1XMFODRPFWKJ7	2.7441	2.3367	2.7572	7.3316	5.4060	7.3861	0.282295684	0.659160469	0.366849619	0.619023526	0.708489055	0.616075915	0.40625	0.3175	0.141875	3.620375	3.5389	5.13370625	2.15719725570009	3.25898382366344	1.55618434479981	2.7712812921102	3.05735128789611	4.44062475529063	3.38421925355022	2.28594528254724	4.40922648490639	2.50202318034826	4.76396592654692	1.99193030249555	0.29084375	0.66381097268125	0.1513568571875	0.48	0.5842123061	1.23244676358125	0.71580874725625	0.326596614675	1.2150798872	0.3912574996875	1.41846070933125	0.247986645625	0.825373910917785	0.745686535312778	-0.373730081552707	0.539040074309763	-0.226722866191088	0.32246396821331	-0.471050431821027
A1Z748HOKCNJ8X	4.4728	2.8404	6.5603	16.7626	6.6265	37.0846	0.357957375	0.734511992	0.692470839	0.230627235	0.597284616	-0.14709994	0.39375	0.2075	1.276875	18.520375	10.8089	23.16058125	4.38993166233826	2.4473413253774	1.63389403420173	2.89136645896019	2.69762949598346	3.40467593425571	2.46084293608918	2.25429497510863	2.76720909856845	3.45245999180295	2.73404450389894	1.70396195086627	1.20446875	0.37434247268125	0.1668506071875	0.5225	0.4548253061	0.72448863858125	0.37848424725625	0.317615364675	0.4785903872	0.7449674996875	0.46718745933125	0.181467895625	0.713974613167681	0.703466017511841	-0.154902271857236	-0.0922728716113648	0.532101926076138	0.201095734363563	0.153782674727911
A1ZAETSCH58N97	2.2943	2.2494	4.1265	5.0656	5.0060	13.2027	0.656003054	0.520508444	0.53832785	0.717475311	0.726929304	0.305373857	0.3125	0.06125	0.626875	4.7635	3.303275	12.09058125	3.63311161403005	3.18213789187395	1.17275731291687	3.13209195267317	2.65688782179451	2.28486547028485	2.27407958438134	2.94157675997075	2.41076050141859	1.79542195458338	3.16608612474456	2.37022073444648	0.82496875	0.63287509768125	0.0859599821875	0.613125	0.4411908061	0.32628813858125	0.32321487225625	0.540804614675	0.3632353872	0.2014712496875	0.62650633433125	0.351121645625	0.111831709910751	0.468878181415498	0.114055389585554	-0.13639777030641	0.320416527873359	0.506703475566329	0.0347380641037134
A1ZM332T433FSJ	3.7836	3.4202	3.5867	14.3145	11.1565	12.8637	-0.103805699	0.21186062	0.766366872	0.381811901	0.464597922	0.426530344	0.13125	0.28625	0.245625	10.455375	6.238275	17.99620625	1.11601971308754	3.28244993303782	1.88566426359519	3.24191301548947	3.07386221187613	3.1986769479427	2.99047888407526	2.47733724688424	3.79791603319505	1.34440321146596	3.43061063796228	2.76337227495681	0.07784375	0.67340484768125	0.2222331071875	0.656875	0.5905393061	0.63947088858125	0.55893524725625	0.383574989675	0.9015103872	0.1129637496875	0.73556808433125	0.477264145625	0.619764245437538	0.229864301181805	-0.111075856281822	0.167258783760106	0.819441881466256	0.807248741866394	-0.444907227606572
A202FBLB25LZC8	3.1743	2.5456	3.4731	9.2476	5.9385	10.6667	-0.42218274	-0.076469035	0.594299569	0.521057135	0.663201663	0.452495455	0.38125	0.12	0.264375	2.945375	-0.6936	13.33058125	2.94643852812171	3.31054067531272	2.77044937058954	3.1	3.15646462004566	3.09260346913406	2.67811126656455	2.40877517315336	3.90287050710115	2.09147555448301	2.84459827555667	1.9336510362524	0.54259375	0.68497997268125	0.4797118571875	0.600625	0.6227043061	0.59776226358125	0.44826749725625	0.362637364675	0.9520248872	0.2733918746875	0.50573370933125	0.233687895625	0.467379403227611	0.698281089355705	0.446175148542476	0.287350272394756	0.0680626549246864	0.113744943138192	-0.13207831398703
A207OR9LVOPAPY	3.3410	3.8681	2.8362	9.2180	12.3786	7.9706	0.064016689	0.235392351	0.044204305	0.482785784	0.362803969	0.598237943	0.74375	0.86125	0.566875	-0.279625	-3.176725	-2.64629375	2.83716407703185	4.6723931301743	2.8799652280887	2.75317997958724	2.40893272998646	3.7676900373173	3.79346780085188	2.3744017846186	3.08880659724755	2.8322605803492	3.48337154913167	2.32231917057066	0.50309375	1.36445359768125	0.5183874821875	0.47375	0.3626848061	0.88721801358125	0.89939987225625	0.352361489675	0.5962953872	0.5013562496875	0.75836733433125	0.337072895625	0.723215356952295	0.406902546150397	0.226502524100918	-0.552061548370941	0.177629720732294	0.0329476294830685	0.526745445768614
A2147KME78AK6Y	4.9279	5.0385	3.2131	21.0406	23.9445	10.1081	0.276040767	0.355314483	0.591114238	0.13709047	0.115254592	0.512140837	0.26875	0.18625	0.076875	23.615375	25.158275	12.32058125	2.97481091836103	4.14796788354249	3.43639923684661	3.44818792991333	3.5806967056147	5.21303215195341	4.22946024406188	2.94157675997075	4.19326390717303	3.56521948763326	5.07642466203331	3.14030354106096	0.55309375	1.07535234768125	0.7380524821875	0.743125	0.8013368061	1.69848151358125	1.11802087225625	0.540804614675	1.0989663872	0.7944243746875	1.61063045933125	0.616344145625	0.568717133203051	NA	NA	NA	NA	0.323621171178687	NA
A21GYIDUNZ4BHE	5.3485	3.6797	3.2345	26.3826	12.9985	10.2461	-0.430023273	0.324844386	0.72086065	0.056001056	0.405357927	0.507226444	0.08125	0.2075	0.483125	20.985375	10.7289	9.63370625	1.12672090599225	3.07779914271546	2.46235044520474	3.38673884437522	3.41639179509611	4.3371915126381	3.25410540027517	2.8073107834367	3.44282996896449	2.52033529416227	4.97875218797843	3.76946764543748	0.0793437499999999	0.59205297268125	0.3789481071875	0.716875	0.7294833061	1.17570188858125	0.66182512225625	0.492562114675	0.7408173872	0.3970056246875	1.54924833433125	0.888055395625	0.72291476102525	0.83939693711418	-0.262026104768039	-0.0982661586188381	-0.0455698062437218	0.0226268357518341	-0.654501672772806
A22TE376NX0MEH	3.0731	2.8323	2.4597	7.5000	7.6136	5.2566	0.268960168	0.604998527	0.825710332	0.544252485	0.599120484	0.681992951	0.6875	0.59875	0.183125	-0.1765	-0.801725	9.67370625	2.03555889131216	3.00182770373318	1.57865756736539	1.82208671582886	2.9715189546089	3.7780958454359	3.87521585929094	2.1998785954684	2.5250358799827	2.22880236786486	4.167746795248	2.40871881505501	0.25896875	0.56318559768125	0.1557599821875	0.2075	0.5518703061	0.89212551358125	0.93858112225625	0.302466614675	0.3984878872	0.3104724996875	1.08563208433125	0.362620395625	0.269067720229077	0.679136813567698	0.386404268902069	0.649059035999694	0.0971422182404344	0.338270771864749	0.313436005832484
A23E4KRCS4TO45	4.4014	4.2853	3.1116	19.0986	15.7806	9.4661	0.074988001	-0.164722932	0.473076296	0.245814841	0.270748948	0.535431276	0.43125	0.93	0.410625	14.345375	-2.4936	6.10558125	4.0550585692441	3.94586512223872	3.11189166183529	3.104834939252	3.5806967056147	5.33054070590405	3.91698276178234	2.94157675997075	2.24799959857648	2.19884742422024	5.35979825639921	3.7443779630267	1.02771875	0.97311572268125	0.6052418571875	0.6025	0.8013368061	1.77591651358125	0.95892212225625	0.540804614675	0.3158438872	0.3021831246875	1.79546483433125	0.876272895625	0.500887438045286	0.150524955134952	0.408907814552863	0.553240592437273	NA	NA	0.421006027152423
A23UD4QTIQBWEL	1.4093	2.7096	5.4432	1.4726	6.9336	25.0077	0.158376809	0.504013073	0.595684319	0.883128347	0.626760205	0.038487313	0.09375	0.47375	0.739375	-0.569625	0.993275	25.97558125	3.35551784379103	3.0853277885664	2.15049755056824	3.3466401061363	2.77381991080892	3.025771342534	1.43525466593911	2.29897364813083	2.29288599699156	2.71222417860324	4.14241395194879	2.48008595213956	0.70371875	0.59495297268125	0.2890399821875	0.7	0.4808798061	0.57220576358125	0.12874724725625	0.330329989675	0.3285828872	0.4597599996875	1.07247458433125	0.384426645625	0.0589335414901951	0.776290155560811	-0.181098413674337	0.0791027318014193	0.555246580635618	0.444902287427923	-0.106508841652122
A243YQZJM310SL	3.9256	3.9509	2.6620	13.1866	13.3285	6.8701	0.140974635	0.48200697	0.68595783	0.349926176	0.344255409	0.637410742	0.9375	0.905	0.058125	-1.3365	-2.3136	9.47370625	1.90931925041361	4.07771327620028	3.36204695312246	3.08058436014987	3.3302992204305	4.3059561327654	4.22946024406188	2.85895222674322	4.12961283841476	3.1713309500902	4.94764866874155	3.14030354106096	0.22784375	1.03923409768125	0.7064599821875	0.593125	0.6931808061	1.15882863858125	1.11802087225625	0.510850489675	1.0658563872	0.6285837496875	1.52995170933125	0.616344145625	0.529739743418513	0.139746894204225	-0.565159152716552	0.553240592437273	0.549872414558683	0.51962988853214	NA
A25BDZJ7E8I0PG	5.1844	3.4840	4.0574	24.8796	12.0840	16.2086	0.245866781	0.555242779	0.460131689	0.086993444	0.449997734	0.320619618	0.3375	0.63875	0.108125	25.2835	4.783275	17.63370625	3.44898535804372	2.84055796682624	2.61290254602042	2.70370116691915	3.4674585646551	4.87381331375136	4.11258044980278	2.86162468447559	3.35352086547855	1.17072199731619	4.20854503947623	2.03390912530526	0.74346875	0.50429809768125	0.4267037321875	0.456875	0.7514543061	1.48462851358125	1.05708237225625	0.511805989675	0.7028813872	0.0856618746875	1.10699070933125	0.258549145625	0.448840102341902	0.643162919840168	0.220475604286027	-0.14547836445093	0.356844672334389	0.374730422647172	0.583758354597704
A25S7SQCXKX0T1	4.5376	2.2356	2.2365	20.3916	3.9446	4.9717	0.015541322	0.624822608	0.522640252	0.2169614	0.729823234	0.729631561	0.40625	0.1925	0.429375	15.350375	3.9489	-1.81379375	1.48509258970611	3.76353896789976	2.372005420525	3.22645316098034	3.26004124170232	3.65692934267262	4.05877074446192	2.94157675997075	1.96605345685208	2.03383381695752	4.5463738681833	2.23395307247041	0.13784375	0.88526409768125	0.3516506071875	0.650625	0.6642418061	0.83582076358125	1.02960124725625	0.540804614675	0.2415853872	0.2585299996875	1.29184470933125	0.311909145625	0.340886522700565	0.662425557570282	-0.163998229979652	0.360356889317577	0.709988987674248	0.567355361446408	0.0919263397662851
A26ECVTN0SFNBF	3.1330	3.8152	4.0647	9.5426	13.1145	16.2686	0.281373083	0.481874712	0.75741686	0.530514636	0.374688547	0.318986606	0.04375	0.35125	0.414375	9.180375	13.108275	20.38058125	1.93119134215126	3.94908692774672	0.867893838554002	3.02820078594534	2.79139336131617	3.98234079622777	2.15287945693669	2.4652585736186	3.65021618472112	2.77899082312267	3.92632517111102	2.92918526727143	0.23309375	0.97470547268125	0.0470774821875	0.573125	0.4869923061	0.99118988858125	0.28968062225625	0.379843739675	0.8327548872	0.4826743746875	0.96350183433125	0.536257895625	0.786985755932492	-0.0385764802157783	NA	-0.182494294577842	0.438465939695518	0.301157657941679	-0.478011801382047
A26PN5XP27KB5I	2.9866	2.3702	3.8967	8.5116	5.6165	15.0881	0.14581956	0.222168831	0.721755043	0.56402737	0.701313201	0.356389123	0.4	0.16375	0.801875	4.436	0.168275	6.76558125	1.45310013419585	2.25282790352481	1.79105268347975	3.00665927567458	2.08546706941155	2.25087632207991	2.29546726312967	1.51989862648796	2.58317598997823	1.39295728398254	3.04878358518607	1.73174083800088	0.13196875	0.31720209768125	0.2004918571875	0.565	0.2718233061	0.31665276358125	0.32932312225625	0.144380739675	0.4170498872	0.1212706246875	0.58094258433125	0.187432895625	0.589941010178517	0.84504131421783	0.2308754440111	-0.0515540080444849	0.584122282285377	0.439303826236274	-0.34101991651623
A26TTXM6B7771S	3.6439	3.5026	4.2937	13.2146	11.9740	18.2707	0.311488016	0.262811813	0.485155051	0.413489995	0.445739586	0.268932372	0.13125	0.6425	0.170625	13.025375	1.1489	20.14620625	1.83779759494891	3.47663595489951	1.69109719265334	3.44818792991333	3.5806967056147	3.93416067507416	4.22946024406188	2.61237704682919	3.86062355004991	1.98878354654296	4.7371855937149	3.14030354106096	0.21109375	0.75543734768125	0.1787381071875	0.743125	0.8013368061	0.96735126358125	1.11802087225625	0.426532114675	0.9315258872	0.2472037496875	1.40255795933125	0.616344145625	0.442095991708568	0.681778949317813	0.466715737388852	NA	NA	0.588322955934738	NA
a2781fwnnunnpn	2.4220	2.7814	4.3458	5.8120	7.6820	18.2557	0.06881262	0.601654846	0.42938223	0.690170602	0.610630159	0.257710848	0.4125	0.3575	0.658125	0.6235	5.6689	11.85370625	3.09313756564431	3.04712742807058	2.22643205937212	2.43104915622864	2.84553349964466	3.99639014828382	3.27682925342472	2.13680786099265	2.38491052142423	2.30535246654389	4.43986794277713	2.80501806233044	0.59796875	0.58031159768125	0.3098124821875	0.369375	0.5060663061	0.99819588858125	0.67110062225625	0.285371739675	0.3554873872	0.3321656246875	1.23202670933125	0.491757895625	0.378398674339176	0.618840044379146	-0.675821488456591	0.651077710906701	-0.314955381048967	0.414870809482606	-0.566861429226301
A27AE01U3LNQ5C	1.5887	1.8363	2.3247	2.5206	2.8305	5.2687	0.403715497	0.681963022	0.811027044	0.853782876	0.809340721	0.711042372	0.01875	0.28	0.120625	1.325375	-2.8736	8.82620625	1.8701604209265	2.27522560703329	1.79834082281419	2.25388553391693	1.62716345140862	2.85682834928877	2.49719401651133	1.12001510471957	2.09441118102439	1.49780172085627	2.80886833961651	0.937745343896732	0.21859375	0.32354072268125	0.2021268571875	0.3175	0.1654788061	0.51009176358125	0.38974862225625	0.078402114675	0.2741598872	0.1402131246875	0.49310883433125	0.054960395625	0.697887524543929	0.2644275141972	0.24125487420765	0.0664735850755006	0.0516033443563704	0.287578952418689	0.150743056001177
A28TLKSZXWXNTM	2.1670	2.1808	3.3580	4.3120	4.0626	11.2626	-0.045163173	0.507721466	0.678142268	0.744059298	0.741212319	0.478876331	0.03125	0.2175	0.551875	1.745375	1.4789	8.39558125	0.924932429964481	1.82187748295543	1.28806044695115	1.87882942280559	1.8652755554073	2.28274313432326	1.74648846434782	1.36050352252392	1.46553136957214	1.28452325592027	2.53604521830743	1.45633317959868	0.05346875	0.20745234768125	0.1036937321875	0.220625	0.2174533061	0.32568226358125	0.19063887225625	0.115685614675	0.1342363872	0.1031249996875	0.40197033433125	0.132556645625	0.584332638401466	0.76990402451892	-0.207978898323726	-0.47058572700133	0.0893771848344181	0.537353235725375	0.709540174075891
A28YKRCCZ2A1P3	3.5894	3.3841	2.8751	12.6106	10.9105	8.0501	0.580403628	0.688556032	0.793877563	0.42589787	0.472889625	0.589426341	0.85	0.76125	0.239375	0.376	0.463275	11.95558125	4.21538847557375	3.34509813950204	2.7695721176745	3.42344855372474	3.5806967056147	4.51196744417554	3.91092494892193	2.59803037603489	2.64057686788323	3.68365172010059	4.70413810908013	3.14030354106096	1.11059375	0.69935509768125	0.4794081071875	0.7325	0.8013368061	1.27236563858125	0.95595837225625	0.421860114675	0.4357903872	0.8480806246875	1.38305720933125	0.616344145625	0.682474931773459	0.784908699340017	0.198646500717626	-0.270187266074017	NA	-0.310486821617861	0.454028428984438
A2A4EX36X0JB4R	3.4969	2.6605	4.1941	10.7865	6.3846	12.9697	-0.087127934	0.882723549	0.733260294	0.447047119	0.637750141	0.290580176	0.74375	0.63	0.695625	0.360375	-0.3936	14.43620625	2.35148889004392	3.73126567841262	3.36301943422871	3.26802692767364	3.36608331709124	4.37472035875437	4.10572648335225	2.82475057921934	2.80536596457575	1.82020603092068	4.9806810126026	3.05798076024033	0.34559375	0.87014647268125	0.7068687321875	0.6675	0.7081573061	1.19613613858125	1.05356187225625	0.498700989675	0.4918798872	0.2070718746875	1.55044895933125	0.584452895625	0.660790717725237	0.105616827565806	0.246089140288342	0.342778504472817	0.380125904256953	0.458413984670469	0.658647301452832
A2A6FH0F7LD9ND	3.7590	3.1093	2.5566	12.4466	7.6696	6.4626	0.076730526	-0.024376636	0.123854777	0.387383481	0.53595085	0.660780411	0.55625	0.61125	0.391875	6.950375	-2.866725	-0.96629375	1.85404962177392	3.68359546678242	3.13875926362631	2.36220236220354	2.9991366920499	4.1054420245937	3.52299814875058	2.06455560225439	3.77319363340924	2.62534378605927	4.56669326201137	2.66033951404703	0.21484375	0.84805472268125	0.6157381071875	0.34875	0.5621763061	1.05341588858125	0.77571974725625	0.266399364675	0.8898118872	0.4307768746875	1.30341795933125	0.442337895625	0.678303051526307	-0.135760001655031	0.226480312659354	0.554008873732312	0.250853564468143	0.0786029086228434	0.401238118385256
A2ADMKAMXLOQ6J	3.5892	3.7352	1.6935	12.6836	12.5105	2.6146	0.051412792	0.43838513	0.632270685	0.42596141	0.39275766	0.835488598	0.2875	0.195	0.204375	9.2035	13.2664	0.35620625	2.86905907921047	2.58060837069479	2.23926320806644	3.17962261911693	1.55386900915103	3.40239771592035	1.95709579635234	1.74105193340118	2.52553324967224	2.76304722996188	3.90418408240442	2.06678647421547	0.51446875	0.41622122268125	0.3133937321875	0.631875	0.1509068061	0.72351938858125	0.23938899725625	0.189453864675	0.3986448872	0.4771518746875	0.95266583433125	0.266975395625	0.446459831342811	0.704893093421874	-0.0191284409739996	NA	-0.551035341630968	0.513014020613084	-0.0308617574891721
A2AXY6PQ1C07PG	3.3401	3.3681	2.2343	9.4726	10.6506	4.9186	0.051566678	0.563828591	0.510196211	0.482991936	0.476559616	0.730099129	0.65625	0.755	0.329375	1.730375	-2.0536	0.96620625	2.33527300331246	2.63181867971561	2.67019282356162	2.88963665535998	3.03028000316802	4.01941590499167	3.33333256008158	2.35520653760981	3.60009974795144	2.16652948168263	3.69314328848746	5.58109006646551	0.34084375	0.43290434768125	0.4456206071875	0.521875	0.5739123061	1.00973151358125	0.69444412225625	0.346687364675	0.8100448872	0.2933656246875	0.85245670933125	1.946785395625	0.372105568063901	0.781004611739351	-0.153424046173542	0.544646334055838	-0.590419112927217	0.436828261036166	0.454028428984438
A2B227N1NQYS56	4.6900	3.1686	1.8298	20.9820	10.0216	3.1321	-0.137661066	0.033984162	0.678876436	0.185272983	0.522359657	0.810564076	0.5625	0.06125	0.066875	12.9635	3.803275	3.27370625	1.95179404651208	3.43076078485516	3.25213771464248	3.39558536926993	2.72276713980465	3.1687679336455	2.94060265185557	1.74975307823704	2.38531637214018	1.60533796908937	3.47697905505627	2.05918584154029	0.23809375	0.73563247268125	0.6610249821875	0.720625	0.4633413061	0.62756813858125	0.54044649725625	0.191352239675	0.3556083872	0.1610693746875	0.75558645933125	0.265015395625	NA	0.711236431780352	-0.0866381132024759	-0.334104939304049	0.356502179828863	0.21274433089689	0.491252737128064
A2BIH4XUWQKM0W	3.1777	2.8789	2.3605	9.8246	7.9940	3.9386	-0.009317514	0.2092928	0.508649237	0.520262245	0.588562351	0.703391612	0.5375	0.48	0.033125	2.6835	-0.6936	4.57370625	1.54644754194897	3.42119534123674	2.65686463994687	2.79821371592664	2.46642674685465	3.41998541185485	2.72322308232359	2.40969994704735	2.26814950900508	2.56169865421364	4.59871322755616	2.13727076665546	0.14946875	0.73153609768125	0.4411831071875	0.489375	0.3802038061	0.73101876358125	0.46349649725625	0.362915864675	0.3215313872	0.4101437496875	1.32176020933125	0.285495395625	0.593094641226941	0.268551613769146	-0.115836194349099	0.53957222257504	0.0590157441766994	0.697226941365041	-0.341713325180796
A2BSYMPBMF8FMG	2.7564	2.9715	4.2907	7.3246	8.7760	18.1566	0.360471551	0.598397513	0.314273841	0.616243245	0.567474896	0.269586849	0.44375	0.2175	0.551875	3.580375	9.1789	11.97558125	2.48666443252804	2.54724470023985	2.52907685035469	2.9086079144498	3.29584661317847	3.96334482694857	3.90931911668771	2.65449012708656	3.09714549144854	2.27081703247972	4.55852337378015	2.63726114179085	0.38646875	0.40552847268125	0.3997643571875	0.52875	0.6789128061	0.98175638858125	0.95517349725625	0.440394864675	0.5995193872	0.3222881246875	1.29875845933125	0.434696645625	0.512078255227349	0.916765502209729	-0.287357492254478	0.548826339116176	-0.590419112927217	0.567533914039014	0.478011801382047
A2BT5PHPSTU8DU	3.7401	3.9243	2.1265	11.7646	12.4960	4.3061	0.011071458	0.095028923	0.605485663	0.391667391	0.35021097	0.752363637	0.875	0.72375	0.260625	-0.994	1.243275	2.49558125	2.64187433463441	3.27741812451509	2.69684439947877	3.18433666561813	3.34000672119084	4.50417031397571	3.98738635651225	2.66982767885869	2.05987722818619	2.97291943970905	4.08313474542538	2.4799730502568	0.43621875	0.67134184768125	0.4545606071875	0.63375	0.6972278061	1.26797188858125	0.99370312225625	0.445498739675	0.2651933872	0.5523906246875	1.04199933433125	0.384391645625	0.709227202764107	0.830806043986728	-0.0114876241862354	-0.0581735307256244	0.19851268956692	0.555971328336916	0.0417660785650869
A2DZ3OFTXRZVNY	3.8714	3.6995	2.7214	13.0440	10.7820	7.3926	0.247402812	0.377947034	0.141834959	0.362049885	0.400866786	0.624114033	0.925	0.8175	0.004375	-1.334	-1.9611	2.93620625	4.99374608885954	3.76458438116348	4.14533951745813	3.20624390837628	3.25193925183113	3.57916529616893	3.93899326682593	2.76710784661531	3.88587058394898	3.57778003725774	3.72380361314879	2.95359210623268	1.55859375	0.88575597268125	1.0739899821875	0.6425	0.6609443061	0.80065151358125	0.96972924725625	0.478555364675	0.9437493872	0.8000318746875	0.866669584331251	0.545231645625	0.560316911020576	0.111245366541759	-0.0751751696560089	0.270187266074017	-0.181630982067273	0.658296189644875	0.55205382389664
A2EVIKDP5GA7MU	3.0738	1.9032	2.4908	8.9346	2.7580	6.0687	0.129572419	0.609941672	0.431121328	0.544103455	0.796642524	0.67521287	0.53125	0.01375	0.214375	2.805375	2.298275	3.48058125	1.37021896060447	1.38802001530958	2.72902541486883	1.73493515728975	2.70446979972046	3.8902547753714	3.25184470048925	1.82332219719939	3.09314438641328	1.78416366822105	3.9421168614464	2.02496576020435	0.11734375	0.12041247268125	0.4654737321875	0.188125	0.4571348061	0.94588013858125	0.66090587225625	0.207781489675	0.5979713872	0.1989524996875	0.97126783433125	0.256280395625	0.356729844015964	0.20442580250611	-0.579571066699834	0.626911153095678	0.41007570713894	-0.261826758678174	0.722308762686747
A2FC6SVFZS2GI0	2.3358	2.5215	3.1994	5.4320	6.1596	9.4426	0.094526823	0.350736081	0.654498722	0.708671508	0.668491579	0.515291421	0.075	0.16125	0.558125	3.086	2.463275	6.23370625	1.99386559226042	2.80030704796813	2.69178188473732	2.46170672501823	2.98189686233444	3.44411820605797	3.22416810295307	2.38071120356922	3.61906150751821	1.59534322169244	4.4804211129424	2.52002109713391	0.24846875	0.49010747268125	0.4528556071875	0.37875	0.5557318061	0.74137188858125	0.64970374725625	0.354236614675	0.8186003872	0.1590699996875	1.25463583433125	0.396906645625	0.67652734269153	0.49460808427485	0.496079792292606	0.18563886988759	-0.152708669821844	0.605147471391471	0.0403412723089812
A2FWCJJZG3KQ6R	3.4736	4.0941	5.7336	11.5526	14.4805	23.1537	-0.188103463	0.211961618	0.507274433	0.452366904	0.312497437	-0.01347379	0.19375	0.405	0.770625	7.410375	10.4664	27.04620625	2.86731581797332	3.3969335529121	2.77446566297008	2.82134719593318	3.21622463419457	4.54756640603521	3.66666550916497	2.35940158404626	3.47578224220103	4.85956067921782	4.50233820911979	2.54168966044244	0.51384375	0.72119734768125	0.4811037321875	0.4975	0.6465063061	1.29252251358125	0.84027724725625	0.347923489675	0.7550663872	1.4759581246875	1.26694058433125	0.403761645625	0.582180843193568	0.232491930575199	-0.0879233679282587	0.844877990756617	0.551035341630969	0.341990480762322	-0.430245079347807
A2G7DA8YM24UVR	3.8032	4.3603	3.3009	14.3556	16.1080	10.6801	-0.041842279	NA	0.776678359	0.377410468	0.254606759	0.491977126	0.7	0.9925	0.351875	3.656	-3.2511	13.95558125	1.90984292547843	3.88795287560176	0.693195293550093	3.44818792991333	3.41827864540034	4.72542741107088	4.12516108244272	2.75303284302967	2.5359822939445	3.27271905225609	5.35860348871793	3.14030354106096	0.22796875	0.94476109768125	0.0300324821875	0.743125	0.7302893061	1.39560401358125	1.06355962225625	0.473699364675	0.4019503872	0.6694181246875	1.79466445933125	0.616344145625	0.815236549306065	0.139746894204225	0.400728351276839	NA	0.709988987674248	0.351644345598225	0.0907422102331095
A2GLAUISMPF5P1	3.9842	3.3317	2.6492	15.8556	8.5166	6.9877	0.044235572	0.37309826	0.790129441	0.336842545	0.484918794	0.64026439	0.0375	0.305	0.208125	13.5035	7.5264	10.29370625	2.29379598046557	3.71308625847825	1.72229199469776	3.60555127546399	2.84817220293998	3.3945441840253	3.70825376101744	2.34476221284803	5.97284305797499	4.28094382058443	4.64076064339673	3.14363266460953	0.32884375	0.86168809768125	0.1853931071875	0.8125	0.5070053061	0.72018313858125	0.85944662225625	0.343619364675	2.2296783872	1.1454049996875	1.34604120933125	0.617651645625	0.63330601820923	0.792829805634944	-0.51163328934928	-0.322824241103989	0.214053966155839	0.566640306842334	-0.10508116595881
A2H74STYH3PLT1	1.8083	1.9753	2.6027	2.9966	3.8986	6.7006	0.06993228	0.510588252	0.535444134	0.814573292	0.782630494	0.650586345	0.14375	0.2425	0.176875	0.410375	-0.4711	5.98058125	3.33609052634967	3.12624048385597	2.97335495946919	2.98328677803526	3.02588778668344	3.81260674831538	3.86899934816485	2.6475490240598	3.83703090881478	2.66681645318908	3.93197143292013	2.45784180329003	0.69559375	0.61083622268125	0.5525524821875	0.55625	0.5722498061	0.90849813858125	0.93557224725625	0.438094739675	0.9201753872	0.4444943746875	0.96627495933125	0.377561645625	0.0903337141991271	0.159042808562249	-0.54973692006203	0.531903695709442	-0.0653015624118838	0.338996773472623	0.439306692218663
A2HQPT51RKV2SH	3.6957	2.4706	2.2303	13.3846	5.9825	4.4881	0.056488886	0.706258381	0.512798747	0.401725875	0.679613689	0.730941389	0.08125	0.2175	0.323125	11.275375	6.9989	1.08058125	3.15713477697738	2.58847668772581	2.94625859608419	2.51197133741609	2.95098168371137	4.58902388502174	3.10460109452084	2.37840909744308	1.8684170292523	2.40535236399992	4.63618348960651	2.82901154645929	0.62296875	0.41876322268125	0.5425274821875	0.394375	0.5442683061	1.31619626358125	0.60240924725625	0.353551864675	0.2181863872	0.3616074996875	1.34338733433125	0.500206645625	0.497149951984133	0.554519994894024	-0.27339073919592	0.854776948770851	0.498556310729484	0.351527699506086	0.314603605166205
A2IB6M3TAYO525	4.8598	7.0332	5.1622	18.3965	45.5645	24.4821	0.232419412	0.329170299	0.599212469	0.150706606	-0.21439619	0.091254448	0.71875	1.4075	0.839375	14.795375	16.5489	19.17558125	3.14634708829144	3.77782180136914	3.53773652424824	2.85657137141714	2.99381978375453	4.52216720359829	2.87488607706462	2.20024722129128	3.0139326792747	2.89239520034867	4.92272824247896	2.58114050954224	0.61871875	0.89199609768125	0.7822237321875	0.51	0.5601848061	1.27812476358125	0.51656062225625	0.302567989675	0.5677368872	0.5228718746875	1.51457833433125	0.416392895625	0.555813003885849	-0.263504918555034	-0.824373999125086	0.380970501643238	0.549872414558683	0.416676813557578	-0.126543820556832
A2IQEJT7WE5PZV	3.7913	3.0401	4.9080	14.3106	8.5805	23.6021	-0.18621072	0.035256941	0.5370363	0.380083668	0.55181611	0.141062008	0.49375	0.41375	0.833125	6.500375	0.238275	14.95370625	2.67161000147851	2.49326323578157	1.32895436904357	1.83303027798234	1.77805199519024	2.19902119528212	1.2662945771423	1.76565790423853	3.65938221496471	1.6840486913982	2.50846713139718	2.32246987709206	0.44609375	0.38852259768125	0.1103824821875	0.21	0.1975918061	0.30223088858125	0.10021887225625	0.194846739675	0.8369423872	0.1772512496875	0.39327545933125	0.337116645625	0.19692544362753	0.00427130591343911	0.34735281929419	0.350320453837211	0.181869419434494	0.259649518212417	0.524640499253764
A2JE2C4EE74QTS	3.0832	2.9655	4.5874	9.2120	8.7306	20.9481	0.081610265	0.368859559	0.529366439	0.541945743	0.568858165	0.206543235	0.14375	0.3325	0.908125	6.980375	4.1389	8.09370625	3.0811523818208	3.83847411908691	3.05447863227098	4.26848919408261	3.10477131164278	4.02699493633901	3.69421005846988	2.49293719030384	3.70119631946213	2.41763313904323	3.84981965152915	2.73460533349878	0.59334375	0.92086772268125	0.5831149821875	1.13875	0.6024753061	1.01354301358125	0.85294924725625	0.388420989675	0.8561783872	0.3653093746875	0.92631945933125	0.467379145625	0.464268195278691	0.0503783827133916	0.155102786364879	-0.267331556592827	0.189333341607992	0.494925842767755	-0.14850621880529
A2JJYTFNOY5GJ3	4.0475	4.3603	5.2659	14.1586	16.1080	25.8397	0.074892775	NA	0.294554342	0.322806002	0.254606759	0.07148657	0.96875	0.9925	0.826875	-1.364625	-3.2511	15.39058125	3.17639733030992	3.54339774268992	4.14292163997824	3.85875627631495	4.02338227087608	4.67125745568578	4.10530704772493	2.48401606975478	4.82434888821279	3.23981789534535	4.90007625953923	4.4340530364442	0.63059375	0.78472922268125	1.0727374821875	0.930625	1.0117253061	1.36379038858125	1.05334662225625	0.385645989675	1.4546463872	0.6560262496875	1.50067170933125	1.228801645625	0.346454534713766	0.0676207561823809	-0.0839147290682123	0.0673825087672032	0.0379953957800891	0.406874781202006	0.67004398328591
A2JKCZVS5OC0BF	2.8499	3.2227	2.2249	8.1205	9.6926	4.7341	0.273163104	0.519580284	0.535087299	0.595134839	0.509932525	0.732065678	0.50625	0.705	0.223125	2.540375	-1.8536	2.78058125	2.11317296973059	2.55976357558662	2.09225230672594	3.17962261911693	2.89753911062474	3.44155578442367	3.55292132703498	2.58186015012433	2.8513642691175	1.37992028574117	3.42790217907396	2.42586197670024	0.27909375	0.40952434768125	0.2735949821875	0.631875	0.5247333061	0.74026913858125	0.78895312225625	0.416625114675	0.5081423872	0.1190112496875	0.73440708433125	0.367800395625	0.501207475367557	0.220009585287784	0.146952362510806	NA	-0.0923174961785944	0.0778768458171547	0.155023876288699
A2K95B3E4F121V	2.7543	2.8316	3.1928	7.2020	6.5296	9.0181	0.552068869	0.154527316	0.4436392	0.616733189	0.599280324	0.516799742	0.64375	0.53	0.226875	-0.939625	-2.4936	8.83058125	2.66561437571154	3.55692810763726	2.44106937939093	2.85832118559129	2.42183007199101	3.1817592959399	2.95224930453036	1.34974509993554	2.85582600926597	3.09244239962525	4.03483473630581	2.15864919104518	0.44409375	0.79073359768125	0.3724262321875	0.510625	0.3665788061	0.63272451358125	0.54473599725625	0.113863239675	0.5097338872	0.5976999996875	1.01749320933125	0.291235395625	0.56224419260102	0.237478279328962	0.533844792855345	0.0982661586188375	0.233058490077902	0.325746392386194	0.555925211222129
A2LT71SXWDHH0U	3.1187	2.6336	3.9195	7.7276	5.9220	15.1461	0.261345179	0.712961625	0.877973609	0.533815846	0.643723033	0.351291433	0.0125	0.21125	0.670625	8.9435	8.553275	14.94620625	2.8265703599946	3.17670419820606	0.78271943568561	2.55734237050888	1.95195412282154	2.06968553584838	2.56729818215571	1.94137884885975	2.22831555108337	2.51110135100119	3.66618484930861	1.82792404929745	0.49934375	0.63071559768125	0.0382906071875	0.40875	0.2381328061	0.26772488858125	0.41193874725625	0.235559489675	0.3103368872	0.3941018746875	0.84005695933125	0.208831645625	0.682071195177034	0.363661938827324	0.531121014072197	-0.000970209618144109	0.504111540664118	0.584502241969078	0.0556973366382449
A2MGUCCDNQRNLN	2.7950	2.5084	2.2118	7.6136	6.2886	4.6386	0.18890278	0.313224502	0.784490264	0.607555511	0.671367387	0.734788749	0.1	0.0575	0.264375	6.116	2.4289	5.93058125	2.39071119125669	2.79596916343868	0.982715480187424	2.7367864366808	1.55511957662425	3.07961819342918	1.53629227561034	1.40009279506753	1.71008485029252	1.06074501884289	3.36307557888609	1.02506893914507	0.35721875	0.48859022268125	0.0603581071875	0.468125	0.1511498061	0.59275301358125	0.14751212225625	0.122516239675	0.1827743872	0.0703237496875	0.70689233433125	0.065672895625	0.350571053571694	0.334085650387458	0.133182583878673	0.769390405296486	0.536494223563118	0.38300700773142	NA
A2MHTT7DRZ8JYZ	5.4096	4.0983	4.9106	27.0406	13.8920	23.8606	-0.196093597	0.162530593	0.295261143	0.04465918	0.311582917	0.140533306	0.45625	0.905	0.495625	21.010375	-2.2136	19.21620625	4.63632397487492	3.69180464852895	2.93312797453504	3.78021163428716	3.5806967056147	4.82270486524938	4.22946024406188	2.94157675997075	3.47323569531352	2.83173268424122	4.71316786771912	4.12957217275591	1.34346875	0.85183884768125	0.5377024821875	0.893125	0.8013368061	1.45365513858125	1.11802087225625	0.540804614675	0.7539603872	0.5011693746875	1.38837195933125	1.065835395625	0.365419351151457	0.200950734405584	-0.181542735589933	0.553240592437273	NA	0.426689562944883	NA
A2MM1WY6U22OZG	2.9533	2.3173	2.4063	7.8936	5.3066	5.5366	0.107002304	0.51438306	0.566034809	0.571632042	0.712603693	0.693565246	0.5625	0.37375	0.041875	1.3235	-0.046725	5.67370625	2.7776788871286	3.63339064276056	2.02633652560477	3.0935416596516	2.58478101540537	3.37242764448698	3.25967144910342	1.88660007282943	2.87931905060902	2.61022795843582	3.32922263438479	2.68861792190709	0.48221875	0.82509547268125	0.2566274821875	0.598125	0.4175683061	0.71082926358125	0.66409112225625	0.222453739675	0.5181548872	0.4258306246875	0.69273270933125	0.451791645625	0.332652718825	0.0948132050418042	-0.201148992598797	0.530637256541724	0.801334285250321	0.404175432822967	0.535640223809921
A2NNFB3I3KU8NM	4.3433	3.8890	4.7017	16.5825	14.2600	18.6501	0.0829421	0.03302044	0.589790565	0.258257314	0.358119005	0.182861082	0.26875	0.355	0.764375	15.765375	6.9864	15.63058125	2.97682716999157	3.08862713238422	2.6340937179607	2.42487113059643	2.85864389135828	4.57766886278376	3.16484817267748	2.56594813564109	2.25224470144787	2.25951322080664	4.0475752431919	3.42872080082354	0.55384375	0.59622609768125	0.4336531071875	0.3675	0.5107403061	1.30969076358125	0.62601649725625	0.411505614675	0.3170378872	0.3190874996875	1.02392908433125	0.734757895625	0.517094205920402	0.187257555874224	0.10309354969761	0.429575183950192	0.462740665144141	0.294397364943472	0.436859678249245
A2NRXWUMQYQMSK	3.3645	2.6680	2.3427	11.2116	6.9196	5.2721	0.187427051	0.77450212	0.429374248	0.477377655	0.636075464	0.707208421	0.6625	0.5925	0.360625	2.4035	0.1489	0.35558125	2.68244291644762	3.71058291416591	3.01479513648938	3.16227766016838	3.36674158461858	4.21438206826339	4.22946024406188	2.17370785405951	2.60505320390966	2.90782736678091	5.08428375971483	3.3920652013191	0.44971875	0.86052659768125	0.5680618571875	0.625	0.7084343061	1.11006351358125	1.11802087225625	0.295312864675	0.4241438872	0.5284662496875	1.61562133433125	0.719131645625	0.658451283590089	0.592848088278974	-0.267534311474366	0.0395497839409906	0.279457925439901	0.215421549252645	NA
A2ODGZD1ZWMSI8	3.6633	2.1293	2.0155	11.7366	4.4125	3.9886	-0.315108384	0.340129061	0.452530053	0.409070894	0.75179285	0.774716392	0.075	0.0325	0.064375	8.286	0.3389	1.55058125	1.70337899482176	3.16599929925766	3.18788169714624	4.38634243989226	3.44419931153817	2.30545358168409	1.73550510114491	2.28133597587028	2.39240761476802	2.57584743239968	4.71810633085987	2.67533293815929	0.18134375	0.62647197268125	0.6351618571875	1.2025	0.7414068061	0.33219476358125	0.18824862225625	0.325280864675	0.3577258872	0.4146868746875	1.39128295933125	0.447337895625	0.614508724033695	0.230412055677283	0.23374814674007	-0.678362584372711	-0.410026152438049	0.356073386453307	0.451140654725302
A2P2YS9N6YDUGG	3.4290	3.3353	1.9053	9.5346	11.0700	3.4141	-0.082130763	0.410679788	0.858119009	0.462589698	0.484092385	0.796234083	0.5375	0.52375	0.241875	3.9435	4.303275	5.23370625	1.43020977482326	4.05144857586765	2.04547053633143	3.26802692767364	3.40086061131591	4.16845177701506	4.14563504859026	2.32111607525345	3.48983412144474	2.39360815402187	5.25474274815618	3.05798076024033	0.12784375	1.02588972268125	0.2614968571875	0.6675	0.7228658061	1.08599938858125	1.07414312225625	0.336723739675	0.7611838872	0.3580849996875	1.72577008433125	0.584452895625	0.634750497675008	-0.183574777527332	-0.354192557055307	0.342778504472817	0.329940434637691	0.206969161743836	0.711857484399749
A2PGTCN71FKOYF	3.2757	2.4848	5.3055	10.1885	6.1556	27.9827	0.310695956	0.564404393	0.542091512	0.497776738	0.676533766	0.064040261	0.44375	0.0425	1.014375	6.930375	5.7489	13.38058125	3.07855485577243	1.51502460801797	2.69000552322853	1.97989898732233	1.85032453845265	2.74040147009521	1.94801436239572	1.8232410248785	2.12196281663935	2.16864012574701	3.83436087885582	0.918208217127248	0.59234375	0.14345622268125	0.4522581071875	0.245	0.2139813061	0.46936251358125	0.23717249725625	0.207762989675	0.2814203872	0.2939374996875	0.91889520933125	0.052694145625	0.801286264596564	0.414211654575825	-0.141459586423698	0.141990227827372	0.233267928904197	-0.336704739000167	-0.499056514273272
A2QAQNY2HQ9H41	4.8795	4.8730	4.6172	21.5285	20.5720	21.1527	0.209548947	0.094362257	0.709287601	0.146747895	0.148064435	0.200342848	0.11875	0.245	0.689375	23.275375	17.8464	19.26558125	1.83942925930844	3.53426393509313	0.980147802629787	3.09838667696593	3.09617649651954	4.15430333717941	3.87317750123849	2.63726408135401	2.42465300511228	1.68286362935325	5.08205503210069	2.69416894978767	0.21146875	0.78068884768125	0.0600431071875	0.6	0.5991443061	1.07863976358125	0.93759399725625	0.434697614675	0.3674338872	0.1770018746875	1.61420520933125	0.453659145625	0.614643014366383	0.471597115602539	-0.144836540536771	-0.186074329904386	0.529311160437672	0.19305916234439	0.121217140388835
A2QQZ09C48GFXV	2.8496	3.2000	2.1062	7.1060	9.3760	4.4226	0.144137716	-0.000946894	0.377925183	0.595214357	0.515151515	0.756499735	0.6125	0.52375	0.323125	-0.2765	-0.656725	-1.27941875	1.53801820535389	2.52436993384488	1.33610617654436	2.46576560118759	2.93390608193241	3.59882178181971	3.65646577395441	2.00437467425629	3.06129224269752	2.61879552370933	3.30573673321092	2.85640444090118	0.14784375	0.39827772268125	0.1115737321875	0.38	0.5379878061	0.80946988858125	0.83560887225625	0.251094864675	0.5857193872	0.4286306246875	0.68299345933125	0.509940395625	0.605969015344331	0.697908074737614	-0.158015057279899	-0.173713625104873	-0.353798448680031	0.489621581370558	0.432320468034854
A2RU1IQBOFS0YS	3.9855	3.6050	4.2107	13.8856	11.3126	17.7166	0.500208471	0.708179029	0.707115659	0.336563361	0.422348653	0.28694694	0.23125	0.28875	0.545625	17.355375	16.513275	18.21620625	2.80454987475709	3.65807812422042	0.983086829837528	3.06757233003559	2.34513899323686	3.03830153495337	3.04245360787967	2.14841519143763	3.14734907425281	1.96272259756696	3.39460709792754	2.80708502364998	0.49159375	0.83634597268125	0.0604037321875	0.588125	0.3437298061	0.57695476358125	0.57853274725625	0.288480489675	0.6191128872	0.2407674996875	0.72020983433125	0.492482895625	0.483623223799682	0.714988028194201	0.238833148770813	0.517028906865884	0.496101030971798	0.35395438415745	0.463789402251438
A2RW279IKQQSNC	3.6892	2.0258	3.6786	13.3366	4.0856	13.2786	-0.294145473	0.653102109	0.331419895	0.403201052	0.772656769	0.405601762	0.31875	0.08875	0.726875	7.215375	3.673275	1.87058125	1.73882143994143	1.84675703948841	1.07843391777151	1.83847763108502	1.72249264079705	1.96175539181112	1.55468323336299	2.05785952747023	3.6046900276168	2.55721332606414	3.12592024039322	1.55082117924666	0.18896875	0.21315697268125	0.0726887321875	0.21125	0.1854363061	0.24053026358125	0.15106499725625	0.264674114675	0.8121118872	0.4087087496875	0.61071108433125	0.150315395625	0.402014918409753	0.483319036790614	-0.141686962862678	0.682917888185333	0.291745772055421	0.533987497893122	-0.118030658977115
A2SFEEI806WFP9	5.1461	4.0025	4.1543	22.5036	12.8460	15.6246	0.193294914	0.543477019	0.594403635	0.094353818	0.332778009	0.299278697	0.43125	0.23	0.495625	22.995375	17.6264	16.45620625	4.43976350721522	3.48095124397053	1.75020276396765	2.77668867538296	2.75067062688356	4.14298397502332	3.24594299951493	2.27992671698018	3.93295997884545	2.66460503546023	3.49058553101052	3.94816239914216	1.23196875	0.75731384768125	0.1914506071875	0.481875	0.4728868061	1.07276976358125	0.65850912225625	0.324879114675	0.9667608872	0.4437574996875	0.76151170933125	0.974249145625	0.524540270094744	-0.119587802307632	0.0369428781344134	-0.063211428243369	0.385769971818577	-0.177804278387946	-0.186207501400963
A2T8JX2Q50QHUO	4.5727	4.9834	5.3378	20.7116	24.3206	28.3567	-0.127498468	0.460133511	0.601787901	0.20960121	0.126086498	0.05798939	0.4625	0.9825	1.039375	13.5835	8.5989	13.81558125	2.94508064405714	3.2334869047052	4.39495616758575	3.29545141065682	3.01156253423368	3.16337165336291	2.90848825957747	2.55500720836557	6.21670058754642	5.29243516682066	1.88449339327576	4.38237907191973	0.54209375	0.65346484768125	1.2072274821875	0.67875	0.5668443061	0.62543251358125	0.52870649725625	0.408003864675	2.4154603872	1.7506168746875	0.22195720933125	1.200327895625	0.435608239576048	0.369039008453076	0.256674721287283	-0.268835476399877	-0.217268049129571	0.124082304194653	-0.713168451640829
A2UNQAI5MDCKYG	1.3506	2.8358	2.2812	0.9956	6.3080	5.1737	0.158331099	0.722979641	0.734749103	0.892147588	0.598321762	0.720240511	0.0625	0.605	0.314375	-0.6765	-2.9936	4.80058125	2.64716829838981	2.65110534737871	1.84372441405976	2.53179778023443	2.42635959775133	2.93340795275734	3.3914389211808	2.00255732372384	3.03669264088416	0.906360852530602	2.00017782941917	1.32569465941445	0.43796875	0.43927247268125	0.2124574821875	0.400625	0.3679513061	0.53780513858125	0.71886612225625	0.250639739675	0.5763438872	0.0513431246875	0.25004445933125	0.109841645625	0.56087897332859	0.752016683235915	-0.129701471208288	0.38011775397647	0.36451989339732	0.510214815118359	0.256650056362544
A2W6JI998F20P4	3.5451	2.9322	4.6133	10.6240	7.1096	21.0286	0.134532022	0.513762861	0.679184918	0.436007898	0.576432337	0.201153858	0.3	0.36125	0.795625	9.416	5.483275	15.19620625	5.21224519760918	3.87109901228321	5.01405721098194	3.17962261911693	3.31079762256771	5.0530428671544	3.9445374831658	2.67139548453613	2.59925031407135	3.3423390006102	5.12021575222178	2.86969098162154	1.69796875	0.936587972681251	1.5712981071875	0.631875	0.6850863061	1.59582763858125	0.97246099725625	0.446022114675	0.422256387200001	0.698201874687501	1.63853808433125	0.514695395625	0.470045465360831	NA	0.393315424772921	NA	NA	NA	0.350729118969945
A2XG2F8HKNUF26	1.1950	3.3965	2.2361	1.3740	9.3126	4.7466	0.517686763	0.740837054	0.609485684	0.914562642	0.470047777	0.729725055	0.075	0.6575	0.183125	0.026	6.4289	4.29370625	4.03057067919668	2.35014671093104	2.31956670846087	2.17025344142107	2.50544145762778	3.33021714266502	2.50318915707543	1.7587250594678	3.1363874434132	2.28204951633395	3.42223338615297	1.7403178818825	1.01534375	0.34519934768125	0.3362743571875	0.294375	0.3923273061	0.69314663858125	0.39162224725625	0.193319614675	0.6148078872	0.3254843746875	0.73198008433125	0.189294145625	0.548401936796615	0.642382939645691	-0.380484104832703	0.185897744764206	0.0107795522081933	0.253432911882484	-0.701850222825152
A2XIMNRPLNHMZK	2.7756	2.9213	1.4000	7.4306	7.9925	1.8247	0.102742732	0.658465237	0.765272568	0.611928269	0.578921399	0.884564533	0.54375	0.6425	0.048125	0.560375	-1.0511	1.83558125	3.76716073455859	3.58376806767681	2.41683878547991	2.22261107708929	2.23731913181826	3.52207101252942	3.57296514901839	2.5661566270982	2.56873786035088	1.62068812391527	4.47884263502303	2.69640618787304	0.88696875	0.80271209768125	0.3650693571875	0.30875	0.3128498061	0.77531151358125	0.79787999725625	0.411572489675	0.4124008872	0.1641643746875	1.25375195933125	0.454412895625	0.183574589526268	0.114130419098983	-0.372563937526429	0.853031405156935	0.764564368273545	0.53571863701298	0.474348200016984
A2XNMDOXH19B2V	5.6928	5.9254	6.3421	32.4046	30.4060	38.0561	-0.057727186	0.575333206	0.600084664	-0.006334617	-0.046341827	-0.113844654	0.325	0.67	0.795625	27.246	34.1064	37.19620625	3.46027455558081	3.38604807451105	1.82808908836523	3.53270434653114	3.21515612336322	4.93800346469097	2.23195205058263	2.55995895178028	3.64978221202307	1.93764547711907	3.9399737752046	1.9570146473647	0.74834375	0.71658259768125	0.2088693571875	0.78	0.6460768061	1.52399238858125	0.31135062225625	0.409586864675	0.8325568872	0.2346543746875	0.97021208433125	0.239369145625	0.267578236514992	0.172570966363605	-0.0311459898767598	-0.0778728037776387	0.549872414558683	-0.361922164818811	-0.194747081871621
A2ZDRSQL6M8F7X	2.9796	2.6810	6.0274	8.6796	7.1696	36.1947	0.05248385	0.616838473	0.761886547	0.565634327	0.633153006	-0.063370316	0.225	0.48	0.764375	5.646	2.1864	37.59058125	4.31989583207744	3.47663595489951	2.08207581874436	3.44818792991333	2.61298696850941	2.8367376010657	3.95315746664612	1.81102949583931	2.84733668455278	2.004484970011	3.55119407373069	2.65742475528471	1.16634375	0.75543734768125	0.2709399821875	0.743125	0.4267313061	0.50294251358125	0.97671587225625	0.204989239675	0.5067078872	0.2511224996875	0.78818620933125	0.441369145625	0.0791192602658892	0.681778949317813	0.585853459317939	NA	0.174626579320857	0.508190269995568	0.0251376328134565
A2ZY3EIWO8H74X	3.5106	4.1823	3.1468	10.1006	16.0505	9.6861	0.385232961	0.459626123	0.543763706	0.443913004	0.293138285	0.52736975	0.7875	0.1175	0.079375	1.0635	18.4989	10.94620625	2.1188440244624	4.14796788354249	1.01481018668518	3.44818792991333	3.5806967056147	4.03754928357537	3.91092494892193	2.94157675997075	2.78303830286254	3.21888023930683	4.94764866874155	2.75011023960859	0.28059375	1.07535234768125	0.0643649821875	0.743125	0.8013368061	1.01886276358125	0.95595837225625	0.540804614675	0.4840813872	0.6475743746875	1.52995170933125	0.472694145625	0.766452914763282	NA	0.268671900724075	NA	NA	0.534929584670654	0.454028428984438
A305GO3YC40CZK	2.8288	2.8983	2.1279	7.7286	6.4016	4.5221	0.328311827	0.168303373	0.657827731	0.599920004	0.584158416	0.752075799	0.54375	0.4925	0.108125	1.920375	-1.0911	4.81370625	3.22172314142603	3.52109039402569	3.12670908704344	3.24191301548947	3.16683136551348	4.48861851991234	3.68843679030833	2.46417812562323	2.08593149341008	2.07141738792548	4.53851598535248	2.61373034760665	0.64871875	0.77487984768125	0.6110193571875	0.656875	0.6268013061	1.25923101358125	0.85028537225625	0.379510864675	0.2719443872	0.2681731246875	1.28738295933125	0.426974145625	0.36578610235969	0.761641733096779	0.302874328150374	0.176879085513908	0.242978273434352	0.264403582451272	0.596670600031815
A31I77PYK7A1I8	1.6655	2.4079	2.7115	2.7725	5.2565	7.0986	0.469337712	0.373878833	0.721129521	0.840455513	0.693211281	0.626342686	0.0125	0.355	0.501875	2.0635	-0.4736	4.02558125	1.77411949992102	2.77769896909294	1.02885359259712	2.82842712474619	1.60430075035824	3.02138217001756	2.8562517319207	1.42208924994179	2.63162881029981	1.57445863553159	2.30860939729959	1.21532149244552	0.19671875	0.48222572268125	0.0661587321875	0.5	0.1608613061	0.57054688858125	0.50988587225625	0.126396114675	0.4328418872	0.1549324996875	0.33310483433125	0.092312895625	0.540822895362773	0.305669738380815	0.246089140288342	-0.280220491245967	0.159500822953545	0.383198197323851	0.362167866004796
A31RBYI7WFU348	2.3900	2.8639	3.3359	5.3280	7.6605	10.9927	0.350513615	0.489602143	0.341942382	0.69707255	0.591960599	0.483951299	0.28125	0.51125	0.014375	3.515375	1.273275	9.54058125	2.00087480867744	3.60070431483897	0.867893838554002	2.86530975637888	2.74394258278121	2.98621168327029	3.7257871592591	1.76773692465819	2.51082898565394	2.05597908428077	4.69206216383586	1.81691670970356	0.25021875	0.81031697268125	0.0470774821875	0.513125	0.4705763061	0.55734126358125	0.86759312225625	0.195305864675	0.3940163872	0.2641906246875	1.37596545933125	0.206324145625	0.211407783416282	0.685621404142218	NA	0.574296465107288	0.563684323137004	0.622875534312142	0.589902868745166
A31TJQCVKISQF7	3.8084	3.6759	2.7968	14.2306	12.9705	7.6061	0.497816679	0.452033181	0.343532344	0.376225701	0.406222535	0.60714779	0.9125	0.805	0.141875	-0.4365	-0.8136	5.13370625	3.18896534945113	3.87643103419885	3.43639923684661	3.44818792991333	3.5806967056147	3.85100820789829	4.22946024406188	2.94157675997075	4.12961283841476	3.61388848679646	4.46866729006535	3.14030354106096	0.63559375	0.93916984768125	0.7380524821875	0.743125	0.8013368061	0.92689151358125	1.11802087225625	0.540804614675	1.0658563872	0.8162618746875	1.24806170933125	0.616344145625	0.0316167270660036	0.139746894204225	NA	NA	NA	0.613401021001373	NA
A32FVSPRFV2X9I	4.0723	4.3603	3.1515	14.3606	16.1080	9.7161	NA	NA	0.490738071	0.317306109	0.254606759	0.526277005	0.975	0.9925	0.685625	-1.374	-3.2511	-2.71941875	1.86373281346871	3.93517287585946	3.17575813232053	3.44818792991333	3.5806967056147	4.91935506111319	4.22946024406188	2.94157675997075	2.6357674774532	3.25442621594038	5.2419675074632	3.14030354106096	0.21709375	0.96784909768125	0.6303399821875	0.743125	0.8013368061	1.51250338858125	1.11802087225625	0.540804614675	0.4342043872	0.6619556246875	1.71738895933125	0.616344145625	0.671469602335383	0.242612347071763	0.268671900724075	NA	NA	0.323621171178687	NA
A333PVUWYUZ527	5.8335	5.2326	6.9847	28.3566	22.6760	37.1701	0.413231898	0.782880912	0.487349115	-0.030743601	0.077803974	-0.207784507	0.76875	0.4825	1.195625	26.985375	34.4989	29.59620625	2.25599202126249	2.51173994730744	1.8342954274053	3.33016516106934	3.5806967056147	2.40997597857323	3.60492357146445	2.61237704682919	1.90707687186437	1.17748035864723	3.20803013534786	2.75501476039603	0.31809375	0.39430234768125	0.2102899821875	0.693125	0.8013368061	0.36299901358125	0.81221712225625	0.426532114675	0.2273088872	0.0866537496875	0.64321608433125	0.474381645625	0.479327761082674	0.489233624984893	0.257393759316661	-0.270187266074017	NA	-0.324227998302307	-0.442510247275911
A33B85TN97HQ33	5.0874	3.8171	3.8608	23.6005	13.1285	14.7707	0.091389979	0.34497634	0.538917005	0.105697799	0.374275285	0.364428081	0.25	0.05125	0.101875	23.196	13.048275	17.20558125	4.06318840321243	2.87288627740466	1.70500138269739	3.11929479209644	3.18189957377665	4.46434006514961	2.48008224784986	2.54055817386652	2.05950435668391	1.92133026702855	5.05876638611628	2.75679638892683	1.03184375	0.51584222268125	0.1816893571875	0.608125	0.6327803061	1.24564576358125	0.38442549725625	0.403402239675	0.2650973872	0.2307193746875	1.59944483433125	0.474995395625	0.657408940667084	0.684735498647829	0.00808579186277807	-0.098266158618838	-0.0450121672427113	0.345282031864849	-0.275679423481816
A343T61MH54GV8	3.9593	3.3982	4.2537	14.8120	11.4940	17.8406	0.275912236	0.328046044	0.715856485	0.342394496	0.469642693	0.277595565	0.03125	0.38625	0.514375	15.575375	6.318275	19.60058125	2.77119107966232	3.80091220141955	3.06233566334587	2.98161030317512	3.02968990122752	4.71399662890206	3.76275324145764	2.23912077271415	3.8117185356739	2.71942457056635	4.79742257355968	2.75525068369468	0.47996875	0.90293334768125	0.5861187321875	0.555625	0.5736888061	1.38886026358125	0.88489449725625	0.313353864675	0.9080748872	0.4622043746875	1.43845395933125	0.474462895625	0.515665386786368	0.141645660208891	0.172570609644478	-0.418295387598538	0.027284706104566	0.558480894960739	0.650304307118489
A34BV1GEY8ZXMF	3.6682	3.9350	2.5768	11.5120	12.9006	6.5047	0.013216372	-0.494316322	0.669805533	0.407954945	0.347822424	0.656310413	0.86875	0.86125	0.048125	-1.364625	-3.216725	8.55558125	2.58640677388535	4.14796788354249	3.43639923684661	3.42052627529741	2.64651410304196	4.43587716436107	4.06820598742247	2.47794790800775	3.74820146139452	1.80982871979643	4.63308421564944	3.78292034412569	0.41809375	1.07535234768125	0.7380524821875	0.73125	0.4377523061	1.22981288858125	1.03439374725625	0.383764114675	0.8780633872	0.2047174996875	1.34159183433125	0.894405395625	0.665188865561324	NA	NA	-0.167258783760106	0.0672464766296229	0.403402586868799	-0.39234805716579
a34zuvaqxsjno1	3.7051	2.4421	3.6061	12.4665	5.9100	12.8687	0.043242992	0.630344172	0.616160172	0.399580126	0.685807607	0.422092654	0.29375	0.0425	0.501875	9.940375	6.5489	11.04558125	2.58021316948813	2.46506705038626	1.40853814822319	2.10713075057055	2.13122614886361	3.28788415509123	2.03868534994982	2.01143825030748	1.17189000985587	2.00529798159775	4.26845725635153	2.31615766518603	0.41609375	0.37978472268125	0.1239987321875	0.2775	0.2838828061	0.67563638858125	0.25976487225625	0.252867739675	0.0858328872000001	0.2513262496875	1.13873295933125	0.335286645625	-0.123932244199372	0.375027723180714	0.284583815308779	0.565986416270724	0.699482806339601	0.0611224214898833	-0.410014216093113
A358KK4S45WM74	5.4329	5.3656	4.2318	27.7820	28.7360	17.5477	-0.062808527	0.428805331	0.768127032	0.040379739	0.052804738	0.282356972	1.13125	1.22625	0.976875	5.895375	1.653275	3.48058125	1.77693556439169	1.16700966701223	1.81831507583257	1.47648230602334	0.968064511073513	1.50980270807149	1.6533928619962	0.883464676600032	1.83821821207385	1.56935974046743	2.19888775277412	1.46161086818619	0.19734375	0.08511947268125	0.2066418571875	0.13625	0.0585718061	0.14246901358125	0.17085674725625	0.048781864675	0.2111903872	0.1539306246875	0.30219420933125	0.133519145625	-0.438009999652854	0.607336564547416	0.266324357530292	0.694346201368014	0.549872414558683	0.368015885543465	-0.29629102665714
A35X720QA6DZHL	3.5488	4.3541	2.8461	10.3706	16.0540	7.8841	-0.035304083	-0.151630947	0.72447419	0.435170651	0.255936261	0.596005995	0.6	0.8175	0.026875	3.896	0.6789	11.73058125	2.40364306834438	3.7982261073954	2.89744710305469	2.85832118559129	3.30235868699934	4.99229668762785	4.06703847487333	2.78536745058888	4.02749924831775	3.0872171927158	4.82109773280941	3.05798076024033	0.36109375	0.90165759768125	0.5246999821875	0.510625	0.6815983061	1.55768913858125	1.03380012225625	0.484891989675	1.0137968872	0.5956818746875	1.45268645933125	0.584452895625	0.651674204029922	0.669755891463097	-0.218195252965491	0.628903415160562	0.229599757579273	0.34487623641829	0.624418420234858
A36KDWI1CGJFFA	5.0144	4.0885	5.5404	20.3556	12.8145	30.4426	0.400562997	0.794654214	0.850872626	0.1199776	0.31373676	0.020797147	0.89375	0.8075	1.164375	13.200375	10.3489	15.63058125	2.41609188566991	2.73609750610244	2.01455695253324	3.00998338865848	2.66602567459505	2.1398935060652	1.51407197850697	2.06961586648344	3.00127809361279	1.97430493971929	2.49533792286736	1.59339459331328	0.36484375	0.46788934768125	0.2536524821875	0.56625	0.4442308061	0.28619651358125	0.14327587225625	0.267706864675	0.5629793872	0.2436174996875	0.38916945933125	0.158681645625	0.772105733285348	0.531399064127807	0.242251416883409	-0.294724069374799	0.278629169283713	0.0421696327085421	0.0987921955161789
A36KLDZ06R4PVG	3.7892	2.9069	2.4170	12.4140	7.9085	5.6261	0.177889077	0.538802541	0.684023122	0.38055999	0.582200247	0.691238066	0.5375	0.5175	0.141875	8.2835	2.1989	7.13370625	1.01661202038929	2.65379229837227	2.39271388072206	2.60192236625154	2.49599777596055	3.32162824790794	3.6123396789477	2.06988981223639	2.30060822288368	2.63427599066613	3.75718689304911	2.16806049961711	0.06459375	0.44016334768125	0.3578174821875	0.423125	0.3893753061	0.68957588858125	0.81556237225625	0.267777739675	0.3307998872	0.4337131246875	0.88227833433125	0.293780395625	0.773814020523475	0.686980022135995	-0.0277648609774569	0.321409231322587	0.663391392557175	0.565737622820904	0.104604536549857
A37E0WJNF4FTL4	2.7280	3.8328	1.6248	7.2605	12.1066	2.6097	-0.06280336	-0.136529161	0.780402322	0.622635769	0.3707432	0.847569724	0.45625	0.48	0.254375	1.130375	3.2464	1.27620625	3.20335761350493	2.62748769034224	2.20334738863394	2.97825452236709	3.14716076767616	4.52834541718054	3.8854222365272	2.37207542772147	3.27783803675532	1.44977239420538	4.48486714957088	1.71530356788529	0.64134375	0.43148072268125	0.3034212321875	0.554375	0.6190388061	1.28161951358125	0.94353162225625	0.351671364675	0.6715138872	0.1313649996875	1.25712708433125	0.183891645625	0.486794852644894	0.81008720445316	0.00293880341797708	-0.193761330173706	0.709988987674248	0.429934696619985	-0.0488761948206371
A3849HEUGP7J99	4.8048	3.4989	4.1649	21.3520	10.8005	16.9857	0.220421062	0.561864961	0.771160979	0.1618197	0.446589214	0.296961665	0.45625	0.5325	0.689375	19.360375	7.9989	15.04558125	1.8738996771439	3.08669557340856	3.01109443807397	2.72946881279124	2.74751904408323	3.51221471685602	2.62727767015594	2.6906058490236	2.07754619568374	2.77675890112916	3.666825513888	1.90165357781064	0.21946875	0.59548059768125	0.5666681071875	0.465625	0.4718038061	0.77097826358125	0.43141174725625	0.452459989675	0.2697623872	0.4818993746875	0.84035058433125	0.226017895625	0.684516898398161	-0.234528737423722	0.61850831881819	0.552189954059147	-0.326783203250836	0.218420215166253	-0.211882669971174
A38R2NKZDQXOPW	2.7474	2.2410	1.9074	7.3665	4.4805	3.4727	0.397717008	0.141813518	0.889362664	0.618286639	0.728701853	0.795830866	0.60625	0.255	0.426875	0.020375	-1.9336	0.65058125	2.01283382324523	3.70351367796853	1.93031855272647	2.78028775489157	3.2781160592023	2.36633645479674	3.76726345721931	2.40364885846498	3.71283586968236	1.81271067603189	2.41208568448552	2.59854311682527	0.25321875	0.85725084768125	0.2328831071875	0.483125	0.6716278061	0.34997176358125	0.88701712225625	0.361095489675	0.8615718872	0.2053699996875	0.36363483433125	0.422026645625	0.535541639641748	0.252014121229832	-0.135436419760686	-0.120165675808738	0.0147182957586165	0.737761595212391	0.37775726574843
A39KXU2B7L9MAC	4.2778	4.0282	5.7758	18.2366	15.0076	31.1941	-0.278942271	0.385723104	0.258845735	0.272365805	0.327084975	-0.020809332	0.63125	0.73875	1.051875	7.255375	4.983275	13.55558125	3.42337552716613	1.96801310028668	2.26466768312704	2.86705423736629	1.40159512613308	2.88487542491873	1.9320030942263	1.52457857613178	2.35776296416752	1.2909841188024	3.65812538731247	2.16813429703974	0.73246875	0.24206722268125	0.3205449821875	0.51375	0.1227793061	0.52015663858125	0.23328974725625	0.145271239675	0.3474403872	0.1041649996875	0.83636758433125	0.293800395625	0.68262876138185	0.296657419078664	-0.334381086714343	0.394075960935938	0.826968860429387	0.64963813496128	-0.272081401598106
A3A6Z3NRTMEHEH	3.4845	4.2150	6.5713	11.9436	14.9276	42.9286	0.358057879	0.444264546	0.553829964	0.44986634	0.286018567	-0.148733542	0.41875	0.2825	1.358125	9.335375	17.2389	16.13370625	2.02669681995112	2.80914036012799	1.5971536291165	2.94278779391243	2.75937617906657	2.80988686912836	2.89746957811467	2.34552421321972	3.22738256102372	1.60210798481251	4.15661609356698	2.24612696212837	0.25671875	0.49320434768125	0.1594312321875	0.54125	0.4758848061	0.49346651358125	0.52470812225625	0.343842739675	0.6509998872	0.1604218746875	1.07984108433125	0.315317895625	0.572088001627242	0.617949706505561	0.176464031684414	0.635984269492401	0.258045813403205	0.670521158657911	-0.592360641262897
A3BB4E1RYX4RWN	2.8093	3.1109	2.5271	7.3505	9.5696	6.3126	0.378962373	0.56462779	0.605841393	0.604331696	0.535582322	0.667270184	0.375	0.63	0.085625	5.166	1.0464	7.02058125	2.22114835164156	3.6456241664357	0.928886276677613	3.05122926047847	3.21064680362073	4.38409468616954	3.9145334276386	2.44210192964995	2.93388585244893	2.36779644289791	4.76020307857764	2.91854866843094	0.30834375	0.83066097268125	0.0539268571875	0.581875	0.6442658061	1.20126788858125	0.95772324725625	0.372741364675	0.5379803872	0.3504037496875	1.41622083433125	0.532370395625	0.627527729728386	0.150022666926178	0.214973112770046	-0.0340403958784899	-0.429484407691694	0.357950160316144	0.218241837913454
A3C2J2DZDXKV34	5.2837	3.9041	4.7083	27.5096	14.8580	21.8077	-0.235538271	0.267281349	0.794655475	0.068126439	0.354726726	0.181507197	0.81875	0.545	0.989375	12.395375	7.0864	10.66558125	4.19350688565072	2.79071667549753	1.20994202960307	4.0767634221279	2.43088397452449	2.88506884099843	2.35725347726968	1.59548044011827	2.69895353705839	2.57566690295931	3.57020410471166	1.60246258302651	1.09909375	0.48675622268125	0.0914974821875	1.03875	0.3693248061	0.52022638858125	0.34729024725625	0.159097364675	0.4552718872	0.4146287496875	0.79664733433125	0.160492895625	0.668043611538601	0.294363600373762	0.305229214285902	-0.301741445891902	0.505023178307639	-0.484062479208719	-0.538429314676496
A3DQO4QK7TJBGI	3.0252	3.3257	2.5881	8.7680	10.9516	6.4821	0.174121089	0.355619283	0.650653673	0.555209953	0.486298189	0.653827966	0.5875	0.1925	0.133125	1.5835	8.3289	7.95370625	3.77670491301611	3.68247655293282	2.64223574175356	3.40147027033899	3.50512608868782	5.17383747495995	3.33677598230687	2.63726408135401	2.47044574828107	2.61044249026865	4.7271208308335	3.14030354106096	0.89146875	0.84753959768125	0.4363381071875	0.723125	0.7678693061	1.67303713858125	0.69587962225625	0.434697614675	0.3814438872	0.4259006246875	1.39660445933125	0.616344145625	0.432358040423503	0.808904431122169	0.497005394534361	-0.270187266074017	0.279457925439901	0.561059694326858	-0.016889768689408
A3DSXJ7RETDXN8	3.1145	2.7821	3.7776	9.5016	7.6766	14.1047	0.399070376	0.557825882	0.821951495	0.534772182	0.610468042	0.38318266	0.14375	0.43625	0.558125	9.740375	3.368275	15.43370625	1.73017340171441	2.87050580262434	1.86004830985649	3.03315017762062	2.7105668959832	3.89039023971889	2.95973917028173	1.74450446683292	2.14347339502967	1.71095587172785	3.56579883746966	1.90477986392129	0.18709375	0.51498772268125	0.2162362321875	0.575	0.4591983061	0.94594601358125	0.54750349725625	0.190205989675	0.2871548872	0.1829606246875	0.79468258433125	0.226761645625	0.285749584628925	0.667806665862932	0.0459489744365355	-0.349044624139338	-0.0406077347360859	0.371514402267257	-0.104599116949366
A3E9JPZOQB9WBU	3.3308	3.0971	5.2391	10.2300	9.5380	25.2821	0.266441953	0.442966003	0.514202854	0.48512554	0.538757453	0.07656931	0.0875	0.1325	0.701875	10.3635	8.2189	22.64558125	2.66936321994591	3.46322993214427	1.79933868824077	3.06594194335118	2.94071639190181	2.58284692099629	1.88163225846604	2.31318262028747	1.75773894398457	2.2420370190967	3.22470019525847	2.19410718288784	0.44534375	0.74962259768125	0.2023512321875	0.5875	0.5404883061	0.41694363858125	0.22128374725625	0.334425864675	0.1931028872	0.3141706246875	0.64991820933125	0.300881645625	0.264162829936644	0.158222887924884	0.340511349307566	0.283022217157851	0.254491599757756	0.627963581863071	-0.498790985695912
A3FAQHVPI8OUP0	4.2040	4.3257	3.8315	14.0725	14.8105	14.4641	0.49239858	0.459975333	0.4746686	0.28840037	0.262028711	0.37103391	0.13125	0.31125	0.179375	19.985375	18.373275	15.32620625	3.08731274735813	4.14796788354249	3.64206805469091	3.2	3.5806967056147	4.56040943527004	3.83436226198047	2.94157675997075	2.8193088151531	2.30588160905975	5.38437845524439	3.37747040401541	0.59571875	1.07535234768125	0.8290412321875	0.64	0.8013368061	1.29983338858125	0.91889587225625	0.540804614675	0.4967813872	0.3323181246875	1.81197070933125	0.712956645625	0.62331435031668	NA	-0.653594736737496	0.301948326147289	NA	0.445736297570292	0.454028428984438
A3FDSOZRRRRFV	4.0723	4.3603	3.4644	14.3606	16.1080	11.7861	NA	NA	0.288174971	0.317306109	0.254606759	0.454476036	0.975	0.9925	0.098125	-1.374	-3.2511	9.64558125	6.11289620392822	4.06379939993352	2.40385101763816	3.44818792991333	3.5806967056147	4.87803077248391	4.22946024406188	4.01088442052373	4.12961283841476	2.61874397278543	4.35413818674833	4.07714438424739	2.33546875	1.03215409768125	0.3611562321875	0.743125	0.8013368061	1.48719901358125	1.11802087225625	1.005449614675	1.0658563872	0.4286137496875	1.18490745933125	1.038944145625	0.527535176986433	0.678330348316194	0.27116756796287	NA	NA	0.323621171178687	NA
A3FFIR6NBUIE21	3.7213	4.2117	2.5012	11.9040	14.8340	6.1207	-0.101635584	-0.59043388	0.697136758	0.395916943	0.286742531	0.672935819	0.85625	0.93625	0.041875	-0.809625	-3.211725	8.45370625	2.96706926107228	3.15495920146363	2.76507860918998	2.24053565024081	3.45181530467666	4.21594262500096	4.19533907522384	3.78647723283793	3.62539462613382	3.06833994123858	4.04148726947148	2.31161552382744	0.55021875	0.62211047268125	0.4778537321875	0.31375	0.7446893061	1.11088576358125	1.10005437225625	0.896088114675	0.8214678872	0.5884193746875	1.02085120933125	0.333972895625	0.486829568412953	0.29565917816985	0.27478580238533	0.56509773243777	-0.00884823934071632	-0.127779806287983	0.459044078516554
A3FVFMKNVMNG4I	4.7653	3.6658	2.4682	18.3340	13.1646	6.0617	0.411037411	0.755700906	0.621673391	0.169847189	0.408512699	0.680138401	0.3375	0.40125	0.195625	22.8835	16.458275	6.07620625	2.24577380873498	2.17449432349225	2.22871481239749	2.06155281280883	3.06403343610999	3.30231740105339	4.13887882839061	1.86364369845741	1.58740738161318	1.43061175550881	2.85546026925608	2.43357069550075	0.31521875	0.29552659768125	0.3104481071875	0.265625	0.5867688061	0.68158126358125	1.07064487225625	0.217072989675	0.1574913872	0.1279156246875	0.50960333433125	0.370141645625	0.127874106235497	0.432818454565814	-0.379206536176376	0.482044859910456	0.278228070425676	0.484842896852074	-0.0212869233310484
A3GDSA9M164LM0	3.7175	2.4678	3.8168	12.7666	6.0716	14.2077	0.082556547	0.415021678	0.606780066	0.396769969	0.680231032	0.374331356	0.2	0.005	0.601875	11.116	3.4664	10.60558125	2.6167728216259	2.62800143890752	1.35015173776876	2.81247222208505	1.89953807479608	3.23055168930943	2.79585907300422	1.85128545470438	2.17018851605108	1.7214267323938	4.24190845602542	1.17794156476457	0.42796875	0.43164947268125	0.1139318571875	0.494375	0.2255153061	0.65227901358125	0.48855174725625	0.214203614675	0.2943573872	0.1852068746875	1.12461170933125	0.086721645625	0.0503057435730723	0.0990047228175097	-0.220697800896737	-0.358186707646766	0.058813690614557	0.145005675634996	0.288718340948016
A3GFDGDJ3UNL18	4.1024	3.6650	2.5302	16.7666	12.8905	6.1861	0.127274614	-0.064827992	0.783207144	0.31066967	0.408698715	0.666575526	0.21875	0.6675	0.170625	14.505375	-0.5811	9.54620625	2.05754708330089	3.7213693128874	1.27260744733009	3.21558703816271	3.19851917261723	3.94431390957921	3.7920469348493	2.20667574301255	3.02317286889123	1.94926652744051	4.7575432051953	2.08470773251312	0.26459375	0.86553684768125	0.1012206071875	0.64625	0.6394078061	0.97235076358125	0.89872624725625	0.304338614675	0.5712233872	0.2374774996875	1.41463858433125	0.271625395625	0.655442983420455	0.162108079748054	0.326594320674436	-0.0385981808677168	0.279644095662903	0.618233132531315	0.520298400352447
A3GHK21QETWLZJ	3.5355	3.9659	1.5887	10.5560	13.1446	2.5181	-0.066638935	-0.144638832	0.687510573	0.438202247	0.340931948	0.853777506	0.83125	0.88	0.248125	-1.334625	-3.2336	-1.98441875	3.37986686128315	3.90221188083118	3.06701478884599	3.18276609256791	3.24679486534028	4.54779201561593	3.90975957778736	2.67139548453613	2.82081232895774	2.8067276310679	4.51904739400905	2.65257729953342	0.71396875	0.95170359768125	0.5879112321875	0.633125	0.6588548061	1.29265076358125	0.95538874725625	0.446022114675	0.4973113872	0.4923574996875	1.27636183433125	0.439760395625	0.446745495583256	0.232802740855572	-0.257393759316661	3.96827448353218e-16	-0.0210075213397172	0.347869119522354	0.454028428984438
A3H41ZSSOG61LG	3.4791	3.5640	2.9702	11.9056	12.1605	8.6061	0.261153215	0.3978886	0.659170285	0.451115545	0.431703279	0.567778238	0.4125	0.6925	0.141875	8.5635	1.7289	11.13370625	2.22878890880227	3.57182552246047	1.39118284743595	3.44818792991333	3.5806967056147	4.56731586572464	4.22946024406188	2.61237704682919	3.66708797211084	2.07297853220915	4.26801702776594	3.14030354106096	0.31046875	0.79737109768125	0.1209618571875	0.743125	0.8013368061	1.30377338858125	1.11802087225625	0.426532114675	0.8404708872	0.2685774996875	1.13849808433125	0.616344145625	0.823295137967654	0.254819456837296	0.378756203233348	NA	NA	0.418407614679437	NA
A3HBM297ABOGJU	4.5646	2.0362	3.3030	20.1426	3.7620	10.5497	0.065931716	0.676027816	0.680988606	0.211295329	0.770597023	0.491490348	0.4375	0.01125	0.458125	15.6635	4.373275	10.15370625	2.66298704465493	2.8589983495798	1.69065067799353	2.62678510731274	2.61557123733994	3.51759892786258	2.17864589965878	2.20097656389158	2.96189908592443	1.7110610728434	3.69540543774293	2.13535625364949	0.44321875	0.51086697268125	0.1786437321875	0.43125	0.4275758061	0.77334388858125	0.29665612225625	0.302768614675	0.5483028872	0.1829831246875	0.85350133433125	0.284984145625	0.368460056971373	0.756428477362027	-0.0171991860475819	0.329805869113371	0.702059977337055	0.509213113277702	-0.503233296492883
A3HL3LETRNV8Q2	3.4328	3.7218	4.0574	11.5106	12.4105	16.2086	0.246272552	0.760771861	0.403991858	0.461721177	0.395795167	0.320619618	0.725	0.1175	0.295625	1.626	20.4989	15.19620625	2.26483995019516	3.17595301648182	2.72602269157834	2.45967477524977	2.28833496184453	3.13027542195571	3.68578647727998	2.36499045131265	3.88201264748069	2.32640280153717	4.29513903724897	2.41365828774497	0.32059375	0.63041734768125	0.4644499821875	0.378125	0.3272798061	0.61241401358125	0.84906387225625	0.349573739675	0.9418763872	0.3382593746875	1.15301370933125	0.364109145625	0.490409697169238	0.759257449055209	0.00196747299411257	0.816438142369256	0.0450121672427113	0.458951999249924	0.522684239938675
A3HMBHM8HJLKRD	3.3711	2.9017	3.2078	11.1656	8.3660	10.1547	0.522707164	0.505651244	0.827993094	0.475878609	0.583374567	0.513356554	0.01875	0.505	0.058125	13.305375	2.0264	16.95370625	3.64684795405567	3.28241032823442	1.82415452059303	3.10322412983658	3.07061116027412	4.46846128072069	3.82477685049729	2.29120008615572	3.78246456628479	2.78794189232846	4.90399014571808	2.07039279606552	0.83121875	0.67338859768125	0.2079712321875	0.601875	0.5892908061	1.24794663858125	0.91430737225625	0.328099864675	0.8941898872	0.4857887496875	1.50306995933125	0.267907895625	0.204278455385242	0.706040206632596	0.47854455223444	0.294798475856513	0.187442386454652	-0.293185225681587	0.924306558990809
A3HS8NBD4LY8XR	2.5962	2.8664	2.2005	6.4666	8.1620	4.5886	-0.096255777	0.788490343	0.630450333	0.652039236	0.591406405	0.737143105	0.09375	0.61125	0.195625	3.360375	2.633275	4.21620625	1.04379116685283	1.92843033654317	1.0616212672135	1.17473401244707	1.19218660351474	2.74897148353707	1.53629227561034	0.944933772705791	1.44974142356491	0.952764396375095	2.98063203856162	2.37396426468471	0.06809375	0.23242772268125	0.0704399821875	0.08625	0.0888318061	0.47230276358125	0.14751212225625	0.055806239675	0.1313593872	0.0567349996875	0.55526045933125	0.352231645625	0.699080965126077	0.0939270419784997	0.518217307810873	-0.57897271301575	NA	0.437854558108049	NA
A3HZLVRUTQC2G6	2.0842	2.0159	2.7619	4.1625	4.0400	7.4121	0.268173819	0.491617374	0.295863174	0.760950913	0.774622893	0.615015608	0.3	0.12625	0.108125	1.156	0.933275	4.51370625	2.18162783260574	3.53509993676275	2.20004766198371	3.19217793990247	2.3896771534247	3.44883722684907	2.43428181525887	1.96320295303364	1.97213949689164	0.863765011446979	4.12949819582234	2.87750001390096	0.29746875	0.78105822268125	0.3025131071875	0.636875	0.3569098061	0.74340488858125	0.37035799725625	0.240885364675	0.2430833872	0.0466306246875	1.06579720933125	0.517500395625	0.589796811362572	0.0403882436112701	-0.325250244144875	-0.538728027129776	0.206491519147447	-0.150552405021509	-0.443203967620839
A3IB7YJHP04OHI	2.4674	3.3365	1.9804	5.0740	9.1336	3.8486	-0.408485565	-0.735076814	0.491186296	0.680319261	0.48381712	0.781633034	0.29375	0.1425	0.085625	0.610375	-0.2711	1.68058125	3.26029139801951	3.046059349865	2.91773194707807	2.62868788561898	2.14536264943715	3.75907677725529	2.71461672360943	1.93906777467937	2.26531194213954	2.65113371880786	3.99164118493885	1.4112144875957	0.66434375	0.57990484768125	0.5320724821875	0.431875	0.2876613061	0.88316613858125	0.46057149725625	0.234998989675	0.3207273872	0.4392818746875	0.99582495933125	0.124470395625	0.0216204577291246	-0.2205207007706	-0.0069258066561122	0.590117374588846	-0.0751605827219344	0.213796506823882	-0.0295524413304846
A3IMQGP6Q6URB6	3.3012	2.6256	4.4497	10.6246	6.8306	19.7866	0.085341373	0.480097	0.632993239	0.491911045	0.64549802	0.23551885	0.15	0.33	0.570625	8.416	2.9664	18.84620625	1.92860052888098	3.42687460565746	2.37167656205478	2.49399278266799	2.50693057295171	3.6397321628521	3.29158714848931	2.19911569381877	2.26943829949175	1.93056727285013	2.84267503406562	1.29459890699784	0.23246875	0.73396684768125	0.3515531071875	0.38875	0.3927938061	0.82797813858125	0.67715912225625	0.302256864675	0.3218968872	0.2329431246875	0.50505008433125	0.104749145625	0.542091011993679	0.280851916805647	-0.636393110543375	0.0946635483416612	0.460053265279696	0.739928496717098	-0.168778291448497
A3J9EHZQ9PERAX	2.4282	1.8989	2.2760	5.6226	3.0645	5.0447	0.072824785	0.55782932	0.606719664	0.688832594	0.797449868	0.721350938	0.25625	0.28	0.045625	2.430375	-1.4536	5.33620625	1.30057679511823	2.41934238232211	0.867893838554002	1.33790881602597	2.96185700154481	4.35381903818935	3.29022642930544	1.76665385256988	2.17699568102465	1.06805430339473	2.10418472318853	0.966874516160189	0.10571875	0.36582609768125	0.0470774821875	0.111875	0.5482873061	1.18473376358125	0.67659937225625	0.195066614675	0.2962068872	0.0712962496875	0.27672458433125	0.058427895625	0.607025095278746	0.244940127403976	NA	0.193133807656453	0.321294945189946	0.266110865210766	0.499239110279418
A3J9ORWWVZCEOI	2.4141	2.0469	3.2289	5.6465	3.8960	9.9401	-0.179991508	0.123128225	0.043586002	0.691868457	0.768444322	0.508505378	0.3125	0.1325	0.626875	0.8835	-2.1211	-1.28941875	2.74217067302529	2.57032829866148	1.57789090719226	2.93257565972304	1.89722241648153	2.51261461774384	2.19348352081797	2.28077395521783	2.30310707419347	1.81290926275972	2.20676399945712	2.48585323983537	0.46996875	0.41291172268125	0.1556087321875	0.5375	0.2249658061	0.39457701358125	0.30071062225625	0.325120614675	0.3315188872	0.2054149996875	0.30436295933125	0.386216645625	-0.584735729756425	-0.470825219110205	0.264457405840899	0.471170992998904	0.386952204239983	0.191021860562152	0.323445099791131
A3JDJ2YXH5H7J5	3.1016	3.2462	2.5830	7.6760	10.5196	6.4186	-0.120383311	0.020519346	0.550673351	0.537722249	0.50453712	0.654939866	0.2375	0.1425	0.270625	5.2435	3.9089	5.06620625	3.54647712526107	3.07429724699808	1.98808191858384	3.07083050655682	2.61696100421844	2.95373868466728	2.88184211158419	2.2415623646912	3.84048619255427	2.76147424304483	4.01560348506921	2.76386800155145	0.78609375	0.59070647268125	0.2470293571875	0.589375	0.4280303061	0.54528576358125	0.51906337225625	0.314037614675	0.9218333872	0.4766087496875	1.00781695933125	0.477435395625	0.372783198390061	0.689088615367205	0.288418868926167	-0.264772142359503	0.415063406266445	0.506349775524805	-0.201998198893658
A3K9D8GTORL5BN	2.6416	2.7492	1.5544	6.7046	6.0696	2.3426	0.121177062	0.191246378	0.623047299	0.64195187	0.617877547	0.859594783	0.50625	0.44875	0.166875	0.520375	-1.171725	-0.40629375	2.85157851022903	3.61988170565006	2.46379782348309	2.50599281722833	3.37158907602928	3.44872414340434	3.76236892876018	2.12672843466203	3.58349301592734	2.2961598365532	3.2239356924883	2.54683849703902	0.50821875	0.81897147268125	0.3793937321875	0.3925	0.7104758061	0.74335613858125	0.88471374725625	0.282685864675	0.8025888872	0.3295218746875	0.64961008433125	0.405399145625	0.368695716106312	0.338779389073009	0.383896006998075	0.44196438796281	-0.294139446650088	0.511278714642797	-0.487644500217782
A3KJKV9JZW16DI	3.1521	3.8325	2.7814	9.5520	12.1046	7.5201	0.590591231	-0.714311562	0.335065839	0.526135063	0.370801919	0.610626106	0.74375	0.78	0.285625	-0.099625	-2.9536	3.68058125	3.54985915213548	3.83218600317104	3.24047677279131	3.91918358845309	3.07618154496772	3.57847484514004	3.94243376052154	2.79197060063318	3.8861464454135	2.8377632027708	3.95526577479946	2.92916819762881	0.78759375	0.91785309768125	0.6562931071875	0.96	0.5914308061	0.80034263858125	0.97142399725625	0.487193739675	0.9438833872	0.5033062496875	0.97775795933125	0.536251645625	0.161174634028245	-0.346116187166282	-0.161384117260235	-0.14575824928796	0.0191337068333279	0.529726259268948	0.362429344133925
A3KOZJTEZ5RTHX	2.3799	2.8492	2.1265	5.1506	7.7096	4.2686	0.009214368	0.385900375	0.709957539	0.699235344	0.595293883	0.752363637	0.43125	0.53625	0.108125	-0.034625	-0.811725	5.63370625	2.01382720212038	2.49714107789288	0.834313918738025	2.09045449603669	2.25897607282592	3.84172854549876	3.1069193674925	1.66802752819011	1.4957721067061	1.17524890767871	3.83481021033636	0.953858653050859	0.25346875	0.38973209768125	0.0435049821875	0.273125	0.3189358061	0.92242988858125	0.60330924725625	0.173894739675	0.1398333872	0.0863256246875	0.91911058433125	0.056865395625	0.572489725343994	0.314640838825894	0.109688967437579	0.125769844385865	0.541340561455079	0.329553793300571	-0.342232633912347
A3KWCS6XVCFUIE	3.6557	3.4456	4.2488	13.1656	11.8180	17.7986	-0.098929028	0.380646003	0.797868184	0.410810334	0.458789205	0.278667628	0.7125	0.695	0.826875	2.0635	0.1864	11.67058125	1.54709405014692	1.48826461454272	0.867893838554002	2.66270539113887	2.18737763031444	1.77713933536456	2.07416150675399	1.74743292712482	1.27857037162606	1.17977963832234	2.91415705638869	1.03287285277521	0.14959375	0.13843322268125	0.0470774821875	0.443125	0.2990388061	0.19738901358125	0.26888412225625	0.190845114675	0.1021713872	0.0869924996875	0.53076945933125	0.066676645625	0.556576865595005	0.139746894204225	NA	-0.553240592437273	-0.089479585668937	0.558863314198802	-0.478011801382047
A3L2LGVCME9N34	3.8830	3.0140	2.3290	13.3946	9.0300	5.1706	0.143489102	0.559154891	0.707174883	0.359446026	0.557784052	0.710127966	0.5	0.5175	0.310625	9.436	3.5589	4.80558125	3.32918909045431	3.96015574982853	3.26687920116432	3.08058436014987	2.69851901931411	3.94690311729335	3.70032700664414	2.1647202671015	3.73358034535217	3.97406844367331	4.17190835820971	2.76786674715384	0.69271875	0.98017709768125	0.6670312321875	0.593125	0.4551253061	0.97362776358125	0.85577624725625	0.292875864675	0.8712263872	0.9870762496875	1.08780120933125	0.478817895625	0.334359576089884	-0.183574777527332	-0.541295362399895	0.047205535683457	0.304318640439131	0.558863314198802	0.518022389683575
A3LCK4U4O66LK3	3.2876	3.3926	2.0986	9.3665	10.2485	4.3081	-0.005065489	0.780824732	0.545167875	0.495047655	0.470926224	0.758043737	0.74375	0.7925	0.098125	-0.799625	-2.3111	3.06558125	1.82578750132648	3.78124576864557	1.72343834093361	3.38230690505755	3.48777248363479	3.88298109927154	3.96872598652263	2.78733023425643	2.8655732751406	1.94733150618995	4.75321799934529	3.02318810694935	0.20834375	0.89361372268125	0.1856399821875	0.715	0.7602848061	0.94234638858125	0.98442412225625	0.485575614675	0.5132193872	0.2370062496875	1.41206758433125	0.571229145625	0.170196407577249	0.14658138847812	0.397581087009331	-0.270187266074017	0.549872414558683	0.55743540185243	-0.530930114351617
A3N0Q5MZ1XCF8K	4.1871	2.6825	4.1088	15.5336	6.6826	16.6661	0.433671192	0.598861963	0.577552064	0.292094	0.632819675	0.309272719	0.6875	0.43875	0.016875	10.7635	3.023275	20.63370625	0.650768776140958	2.15607086221673	2.02902679011392	1.7	1.11355147954641	1.30287690028644	1.72548252848297	1.12074164498336	3.19674806564421	0.901354533466161	1.71050792143737	1.66564892159182	0.02646875	0.29054009768125	0.2573093571875	0.180625	0.0774998061	0.10609301358125	0.18608062225625	0.078503864675	0.6386998872	0.0507774996875	0.18286483433125	0.173399145625	0.881459533059955	-0.0991735124887601	0.30539753129285	0.93068475470725	0.604969601288789	0.681953220800766	-0.253438014146458
A3NPVFHGTLB56K	2.5737	2.8160	2.7684	6.6000	7.9060	7.4106	0.256876433	0.325331638	0.489865249	0.657000829	0.602804909	0.613549784	0.2375	0.0425	0.120625	4.4235	4.7089	6.94620625	2.83293134403218	3.34813822338625	3.26780196997921	3.17017349682947	2.7746806838986	3.74714400808135	3.21403639620027	2.74635537299891	4.25394384015586	1.89043116642738	4.08154007076986	2.0477808305578	0.50159375	0.70062684768125	0.6674081071875	0.628125	0.4811783061	0.87756801358125	0.64562687225625	0.471404239675	1.1310023872	0.2233581246875	1.04118558433125	0.262087895625	0.129258432416367	0.74190608908926	0.162398915595705	-0.0576118668940975	0.544086008275943	0.549045554575203	0.547746366755655
A3O3UUP8MCVGKB	2.7615	3.0974	1.7505	6.6120	7.3125	2.9906	0.098518022	0.453952586	0.62240465	0.615101196	0.538683464	0.825228653	0.61875	0.66125	0.254375	-1.134625	-2.776725	-0.24379375	1.23753787820818	2.63097958237992	1.72702336840009	2.09045449603669	5.14552746544025	4.01090216999866	3.42984722051872	4.8134933088974	2.02111805573054	2.74492258451855	1.82593191255863	3.21730420227867	0.09571875	0.43262834768125	0.1864131071875	0.273125	1.6547783061	1.00545851358125	0.73524074725625	1.448107364675	0.2553073872	0.4709124996875	0.20837670933125	0.646940395625	0.459411438198035	-0.401064816070977	0.741560231567652	0.85337105903241	0.339770425313853	0.251643071849223	0.707585172150507
A3QLABUYXTA9R6	2.8252	1.8574	2.4245	6.2986	3.4316	5.6246	0.240762252	0.718541321	0.683563933	0.600720324	0.805359661	0.689630684	0.39375	0.06375	0.189375	4.070375	3.728275	6.78558125	2.46363552499147	2.37769879566357	2.0978249962759	2.22710574513201	2.23835584695553	2.32274884938084	2.71849222108506	1.88413477086964	3.23654232093449	1.91973175079228	3.15148050117718	2.05273143153214	0.37934375	0.35334072268125	0.2750543571875	0.31	0.3131398061	0.33719763858125	0.46188749725625	0.221872739675	0.6547003872	0.2303356246875	0.62073933433125	0.263356645625	0.445905161025036	0.737906425677392	0.254489769622302	0.339800320088346	0.445831624295073	0.562798051905385	0.545040603810374
A3RH31ZCCJG7KP	3.5344	3.0939	4.4299	11.8305	9.5180	19.5937	0.178670148	0.212846246	0.696182731	0.438460847	0.539497739	0.239731056	0.69375	0.14875	0.751875	2.910375	4.908275	14.73558125	2.32583318404395	3.36394969684447	0.867893838554002	3.44818792991333	3.21515612336322	4.09550854196399	2.59609860292324	2.65047803892053	3.1790977014241	3.27271905225609	4.7371855937149	2.89418491634519	0.33809375	0.70725984768125	0.0470774821875	0.743125	0.6460768061	1.04832438858125	0.42123299725625	0.439064614675	0.6316663872	0.6694181246875	1.40255795933125	0.523519145625	0.379702695098147	0.117504929468939	NA	NA	0.549872414558683	0.222407662735879	0.170290099478419
A3S52H9G7NUKH7	4.0514	4.2629	4.8916	14.4156	16.9536	23.8827	0.145506847	0.409604185	0.374748268	0.321931673	0.275611895	0.144326376	0.54375	0.77	0.689375	10.090375	6.8864	16.18558125	2.05900461388507	1.87816334830067	1.52927097500737	1.4525839046334	1.31600186078896	1.82432459208881	1.47537112486994	1.08503725042046	2.07901664139564	2.10012618549458	1.96163894468376	1.52970792310166	0.26496875	0.22046859768125	0.1461668571875	0.131875	0.1082413061	0.20801001358125	0.13604499725625	0.073581614675	0.2701443872	0.2756581246875	0.24050170933125	0.146250395625	0.631291970946008	0.0909763648387381	0.249241635737277	0.0405955408881638	0.525664679684053	0.496633851580892	-0.0204997248825382
A3TF6KWWGDY6SW	3.0120	4.4978	3.0312	8.9636	18.0066	8.9721	0.081318415	0.695639248	0.661138021	0.55823919	0.225349416	0.553846864	0.2125	0.6825	0.195625	6.1235	17.7789	11.27620625	2.14137806096915	2.89859613656335	3.39745488785355	2.59807621135332	1.76148485590992	2.46547322380512	2.31328250676393	2.02282521113417	2.49056262623529	1.39043877786834	3.17888869721794	1.42756657638094	0.28659375	0.52511622268125	0.7214187321875	0.421875	0.1939268061	0.37990988858125	0.33445474725625	0.255738864675	0.3876813872	0.1208324996875	0.63158333433125	0.127371645625	0.590468820183694	-0.00383483026310206	-0.111021556455545	0.528804307173355	0.504818906063312	0.482036348432648	0.0366132605244881
A3UEIS37MW3RBV	2.2472	1.7652	2.2614	4.7560	2.1020	3.9381	0.530573043	0.769600279	0.728044058	0.727395412	0.82253104	0.724412016	0.01875	0.2075	0.295625	5.575375	2.6889	4.85620625	2.08554549219143	2.44412224794506	1.18068188560679	1.59373774505092	1.41700419815892	2.55353053972338	2.12725925925826	1.67554046050819	1.59734723688996	1.42153789784163	3.04747228852044	0.873777048222257	0.27184375	0.37335834768125	0.0871256071875	0.15875	0.1254938061	0.40753238858125	0.28282699725625	0.175464739675	0.1594698872	0.1262981246875	0.58044295933125	0.047717895625	0.645779777715866	0.0720796599984287	-0.0959734300105052	0.565665784153317	0.709478853168907	0.279918892310126	0.635483372084183
A3VRDQJNM1IC0E	3.0338	3.4583	3.4208	8.9306	11.9060	11.4861	0.570063775	0.478753006	0.760438201	0.553247258	0.455868972	0.464460518	0.475	0.605	0.170625	6.626	4.3664	16.94620625	5.35084105538559	3.82748554052135	2.93288249253188	3.26802692767364	4.08899656365715	3.30854956397815	4.14563504859026	2.84429285320622	2.95692241954367	1.00625543228347	4.38189882919494	4.09176322995356	1.78946875	0.91560284768125	0.5376124821875	0.6675	1.0449933061	0.68415626358125	1.07414312225625	0.505625114675	0.5464618872	0.0632843746875	1.20006483433125	1.046407895625	0.219180691555303	0.731205407344278	0.310014863114758	0.342778504472817	0.16364183887356	0.545519673411608	0.711857484399749
A45FWTINPZSYM	4.0274	3.9309	3.2156	15.7066	15.3305	10.1241	-0.099565006	-0.102321328	0.630552869	0.327250104	0.34873135	0.511569411	0.5875	0.34875	0.185625	7.2635	5.888275	12.42058125	2.60643434599838	3.2010263296168	2.68220240008095	1.59059737205869	1.86925784674025	3.85016470002258	3.36086446559512	2.79129286080841	2.43697972810608	3.32047436294876	4.58884902228217	2.47353721015068	0.42459375	0.64041059768125	0.4496381071875	0.158125	0.2183828061	0.92648551358125	0.70596312225625	0.486957239675	0.3711793872	0.6890968746875	1.31609595933125	0.382399145625	0.596082109450301	0.471031257429789	0.279790969432861	0.742344379253221	0.785270909422413	0.549287192896598	-0.217937028417506
A5KOX2PF8YZ7S	3.6862	3.8408	4.9737	13.3896	13.3105	24.5221	-0.170185234	0.447891263	0.668786361	0.403878214	0.368925394	0.127989834	0.09375	0.3675	0.733125	9.390375	12.4989	21.59370625	2.23953120094363	3.78902725813631	2.92685321036092	3.141655614481	3.40086061131591	4.40777202419771	4.14563504859026	2.59865077199688	3.41094799069115	2.8651945823975	4.51929611215065	2.39677832308288	0.31346875	0.89729547268125	0.5354043571875	0.616875	0.7228658061	1.21427838858125	1.07414312225625	0.422061614675	0.7271603872	0.5130837496875	1.27650233433125	0.359034145625	0.600919862650991	0.739611009473892	0.152519787927115	-0.105283580726648	0.329940434637691	0.468015952331484	0.711857484399749
A754RB8IFK24P	3.3045	3.1093	6.0440	10.3785	8.2265	29.5941	0.131687834	0.545135022	0.387907669	0.491146319	0.53595085	-0.0661038	0.23125	0.195	1.195625	8.275375	9.6064	13.25620625	3.68313724968267	2.88413653679919	1.54223854023948	2.28473193175917	2.81545536238812	3.5657263239486	2.35988388614779	2.05367909732753	1.59564350504741	1.69244792977509	3.86848980214502	2.02482748154009	0.84784375	0.51989022268125	0.1486562321875	0.32625	0.4954243061	0.79465026358125	0.34806574725625	0.263599864675	0.1591298872	0.1790237496875	0.93532583433125	0.256245395625	0.342190432197468	0.213695659912248	0.27771422875713	-0.0818194928173538	-0.306226208232648	0.365714018931531	-0.434932866794323
A8ARWL8PTLPE8	4.0475	2.8135	2.4430	15.5536	6.6976	5.7146	0.011797958	0.780939308	0.846968559	0.322806002	0.603367071	0.685625565	0.41875	0.11125	0.101875	10.925375	12.333275	10.56558125	4.92458120046771	3.86241447321491	1.79741751271094	3.40734500748016	3.00221066842419	4.24241561109941	3.54262500924103	2.66877384482088	2.36341578974162	1.79405964087039	4.87078364837733	2.76092490480998	1.51571875	0.93239034768125	0.2019193571875	0.725625	0.5633293061	1.12488063858125	0.78438699725625	0.445147114675	0.3491083872	0.2011656246875	1.48278333433125	0.476419145625	0.338258376234578	0.169931403100856	-0.405198174383184	-0.648556646884329	0.310792422763563	0.494259455479962	-0.0267929518917199
AA0QPWXF49JTG	3.0153	2.4912	3.4534	9.0905	6.1820	11.7101	0.483388245	0.683893884	0.758810805	0.557480775	0.675129561	0.45699254	0.64375	0.4175	0.251875	1.700375	3.1589	16.45558125	3.08050320564677	3.71949695024744	1.4297306442124	2.98663690461362	2.37887639393055	4.51542027028493	3.42274041611397	2.46932497553481	1.7595858021705	2.12709661158115	3.23669420077029	2.14735333142918	0.59309375	0.86466609768125	0.1277581071875	0.5575	0.3536908061	1.27431376358125	0.73219699725625	0.381097864675	0.1935088872	0.2827837496875	0.65476183433125	0.288195395625	0.296918312965775	0.737746534491085	-0.187715994988292	0.75248737403746	0.14692785854023	0.348739223865929	0.0724435613098546
ACD5MC3BAHCD8	4.4938	4.9612	3.1991	18.2500	22.0306	10.1887	0.217929979	-0.074017415	0.774017911	0.226194582	0.13046243	0.515363178	0.5375	0.62375	0.189375	14.8835	10.883275	14.98558125	2.6843062418435	4.05144857586765	3.27276331484573	3.26802692767364	3.40086061131591	5.14657130692853	4.14563504859026	2.84429285320622	2.58632677656943	3.00006333183151	3.67534751408625	2.04771246272517	0.45034375	1.02588972268125	0.6694362321875	0.6675	0.7228658061	1.65544976358125	1.07414312225625	0.505625114675	0.4180678872	0.5625237496875	0.84426120933125	0.262070395625	-0.018818211687724	-0.183574777527332	-0.574748412131858	0.342778504472817	0.329940434637691	0.460284172808997	0.711857484399749
AEJOGVSXTL2CP	3.1145	3.5744	2.5366	9.4266	10.4945	6.3381	0.31599144	0.055065261	0.636465814	0.534772182	0.429337145	0.665187945	0.70625	0.76125	0.314375	-0.239625	-2.876725	5.32058125	1.87176387399693	2.06829387730564	2.03257957162813	1.994993734326	2.96751021861762	4.34705489007213	3.60835806927472	2.44169691706403	3.77158404323701	3.10318223683367	4.70848461283458	4.03212429495917	0.21896875	0.26736497268125	0.2582112321875	0.24875	0.5503823061	1.18105538858125	0.81376549725625	0.372617739675	0.8890528872	0.6018587496875	1.38561420933125	1.016126645625	0.676068602952675	0.254358937704362	-0.286613987622688	0.153008898938594	0.278569725217157	0.265357336102859	-0.0305585915819109
AF4W2MJMKCRQP	3.4264	2.6023	3.9441	11.7160	6.6505	15.5257	-0.028363825	0.544207366	0.8371866	0.463191587	0.650675745	0.345778985	0.1875	0.27375	0.433125	8.2235	4.553275	20.47370625	1.5784486054351	3.43170417764993	1.65378345468807	2.76767050061961	2.58527617433805	4.07063904286538	3.29529178618525	2.17091635831508	2.1305018646319	2.14005140008365	4.38301897660733	1.9445478471871	0.15571875	0.73603709768125	0.1709374821875	0.47875	0.4177283061	1.03563138858125	0.67868424725625	0.294554864675	0.2836898872	0.2862387496875	1.20067845933125	0.236329145625	0.469577777010936	0.483551510176856	-0.584498298923568	0.550726579985856	0.042532325202795	0.538816949144008	-0.317812216000062
AGUL7BCC9AB8X	3.1774	3.3469	2.2575	8.4126	10.3380	4.9607	0.11093311	0.600530223	0.551090847	0.520334474	0.481412898	0.725248746	0.7125	0.755	0.373125	-0.5365	-2.1936	0.73058125	4.08356461930015	3.19111478372371	1.95296690064118	2.99332590941915	3.17564180876874	4.00430171406951	3.73708843300503	2.55691295018035	2.70175761222209	2.01098234577035	3.81310652215487	1.63861720056882	1.04221875	0.63645084768125	0.2383799821875	0.56	0.6302938061	1.00215201358125	0.87286437225625	0.408612739675	0.4562183872	0.2527531246875	0.90873633433125	0.167816645625	0.519385452217253	0.155848895760813	-0.387804640303162	0.352536445933464	0.0147182957586165	0.601647498021866	-0.562543787935901
AHDTAKW2W77VS	3.7900	3.8502	2.7896	12.9225	13.3356	7.5661	0.340184279	0.681197834	0.228429518	0.38038133	0.366820434	0.60876374	0.90625	0.8925	0.454375	-1.279625	-2.8311	0.19620625	2.47254929172302	3.51190113227864	2.47642882292223	3.40734500748016	3.17564180876874	4.96720426571125	3.95645800636125	2.61910095926064	1.84574922326951	1.98947731703581	5.08071779862846	3.31719856656185	0.38209375	0.77084059768125	0.3832937321875	0.725625	0.6302938061	1.54206988858125	0.97834749725625	0.428730614675	0.2129243872	0.2473762496875	1.61335583433125	0.687737895625	0.676222073880332	0.803020828234274	0.359884223421109	-0.648556646884329	0.0147182957586165	0.419651561582752	0.760368016107777
AHGIE2FYUXZZN	1.8868	1.7972	2.0382	3.5566	2.6885	3.9381	0.246656123	0.412236896	0.582154455	0.799775028	0.816633551	0.770200337	0.0375	0.12375	0.035625	1.8235	-1.616725	3.37058125	2.3756051860526	2.68127051281664	1.44057617466068	2.75862284482674	1.81422515074618	2.67910922086055	2.41183622082844	1.92726589623747	2.6671134575042	3.95245113758538	2.54262882649041	1.53137400069349	0.35271875	0.44932572268125	0.1297037321875	0.475625	0.2057133061	0.44860163858125	0.36355962225625	0.232147114675	0.4445933872	0.9763668746875	0.40406008433125	0.146569145625	0.33986273534929	0.561444840627513	0.222341953067756	-0.0155733351150767	0.583727363224179	0.7307554129496	-0.0414784528345748
AIAEYJ6C87MZW	2.8541	2.6329	2.0553	7.4845	5.6705	4.0081	-0.213627839	0.389066873	0.42364837	0.594181238	0.643891914	0.766779575	0.46875	0.48	0.298125	1.095375	-1.2936	-0.79441875	2.11459215925909	3.82762792900512	2.90959614293805	4.20713679359253	3.37205173412271	3.67640751512941	4.02980073404381	2.57725160486903	4.07715172580075	2.27963154807965	4.79353683091097	3.14030354106096	0.27946875	0.91567097268125	0.5291093571875	1.10625	0.7106708061	0.84474826358125	1.01495587225625	0.415139114675	1.0389478872	0.3247949996875	1.43612470933125	0.616344145625	0.509018556879255	0.89483343507113	-0.53319260620266	-0.144351044171735	0.107630633236812	0.586633853073335	-0.694806959356726
AIIA778I6CQZW	3.6881	3.8168	2.6575	11.6036	13.1265	6.8086	0.353799776	0.483170265	0.78277723	0.403447217	0.374334307	0.638416777	0.15	0.17375	0.164375	13.716	15.033275	10.63058125	2.6350521816465	3.38892926495966	1.34913294934191	3.15119025131775	2.81531754827053	2.81871570352528	2.74959741709582	2.43543832498382	3.05608347320553	2.66363097950899	4.10876177811515	2.98364648207525	0.43396875	0.71780259768125	0.1137599821875	0.620625	0.4953758061	0.49657238858125	0.47251787225625	0.370709989675	0.5837278872	0.4434331246875	1.05512020933125	0.556384145625	0.527237326494477	0.315680661964215	0.523124654822837	0.471677561370421	0.810337597141993	0.572914641278621	0.713343622496701
AJAF7U314ETOC	2.6623	4.8588	2.4050	5.0896	19.7065	5.7706	0.507186239	0.666564046	0.693691815	0.63733115	0.150913538	0.693834179	0.0875	0.595	0.276875	7.8235	23.9864	5.74058125	3.2746755564483	3.59397267141808	1.08803939037151	3.11929479209644	3.22124896547907	3.95651566625231	2.73210979942242	2.38095229578419	3.47446084957076	2.16992396064931	3.73661924061042	2.67294338323878	0.67021875	0.80728997268125	0.0739893571874999	0.608125	0.6485278061	0.97837601358125	0.46652649725625	0.354308364675	0.7544923872	0.2942856246875	0.87264520933125	0.446539145625	0.251775671351207	0.15629615496327	0.205280898639179	-0.0982661586188377	-0.080343433905179	0.235835164301102	0.234193891036203
AJBLS9ECASOSC	4.1543	4.5587	2.4100	17.0765	17.9436	5.5921	0.244365522	0.39303111	0.620865985	0.299281335	0.212534576	0.692758959	0.23125	0.39875	0.260625	16.045375	18.318275	4.87558125	1.39194109070751	3.85805774488926	3.3225276093661	3.44818792991333	3.5806967056147	5.06032333130009	4.22946024406188	2.92268503859037	3.2672395374689	3.61388848679646	5.49111075733317	4.90035777571393	0.12109375	0.93028809768125	0.6899493571875	0.743125	0.8013368061	1.60042951358125	1.11802087225625	0.533880489675	0.6671783872	0.8162618746875	1.88451858433125	1.500844145625	0.77588519605019	0.139746894204225	0.380484104832703	NA	NA	0.323621171178687	NA
AKDPKZLO2EZS5	2.0169	2.7247	2.6279	3.5546	5.6900	6.9001	-0.062580895	0.366272607	0.315659677	0.774426084	0.623376623	0.644986262	0.16875	0.36125	0.133125	0.655375	1.803275	3.71370625	0.638357266740185	2.34318491863105	1.19924130807774	1.94164878389476	2.68654367126239	2.34084818330878	1.36304363690236	1.76260711300051	1.04957810343014	1.03380365398851	3.44716685834904	2.59943192447889	0.02546875	0.34315722268125	0.0898862321875	0.235625	0.4510948061	0.34247313858125	0.11611799725625	0.194173989675	0.0688508872	0.0667968746875	0.74268495933125	0.422315395625	0.819168853201783	-0.342394907219279	0.0640620470103201	0.117143011822345	0.449244330156894	0.576420116551168	-0.24646663870297
AKX5RHHO8BIUX	4.2586	3.3220	3.0368	17.8626	9.5476	9.1486	0.136847763	0.36765845	0.677260463	0.276527844	0.487127056	0.55256525	0.1125	0.63625	0.164375	16.5435	0.688275	11.87058125	0.662947961758689	3.74711056187297	1.73331466127763	2.82488937836511	2.95151162925034	2.72142540175181	3.63083323165634	2.3269297013017	3.16115266875866	2.44251304909513	4.77146867843644	2.10689494992038	0.02746875	0.87755234768125	0.1877737321875	0.49875	0.5444638061	0.46288476358125	0.82393437225625	0.338412614675	0.6245553872	0.3728668746875	1.42293208433125	0.277437895625	0.782291426578189	0.912836877602074	0.743861621987819	0.382264095771896	-0.0562744794329548	0.397411904763618	0.489944138005395
AL148X1E9G7XD	1.9789	1.7584	2.9097	3.8620	3.0905	7.6726	0.472001176	0.637348463	0.712604766	0.781935628	0.823777499	0.581570747	0.39375	0.06125	0.401875	-0.029625	1.583275	8.18558125	2.37054845974513	3.0114693362045	2.33813594878484	3.82099463490856	2.15807064240261	3.13862106940293	3.21477028045551	1.63806893469109	2.36168715015347	1.72550861921927	2.07918141327302	2.3114727621151	0.35121875	0.56680922268125	0.3416799821875	0.9125	0.2910793061	0.61568388858125	0.64592174725625	0.167704364675	0.3485978872	0.1860862496875	0.27018720933125	0.333931645625	0.434913766596468	-0.207453136688564	-0.0185246829302248	-0.179146493241712	0.0789727381284482	0.33722370637609	0.383607885317911
ANVZEYMF3I8NV	2.9665	2.6287	3.2836	8.6785	6.3685	10.5286	0.429353642	0.678569473	0.762479886	0.568627451	0.644821383	0.495952747	0.4	0.5425	0.395625	6.276	0.3289	12.73620625	2.46363552499147	2.23939580309065	1.35603824245484	2.98161030317512	3.09515959162044	3.60649444991948	3.3042754056071	2.37030163371669	3.610036868953	1.8997499822345	3.62754536143933	2.62687767701505	0.37934375	0.31343084768125	0.1149274821875	0.555625	0.5987508061	0.81292513858125	0.68238974725625	0.351145614675	0.8145228872	0.2255656246875	0.82244283433125	0.431280395625	0.432223774074376	0.584765699528224	0.413114699222763	0.0196532317237674	-0.551035341630969	0.315663319308828	-0.537867808210544
AOG54XCJMH3R9	3.6886	4.5091	2.9042	11.6620	17.7486	8.2987	0.019689287	0.056220502	0.812568854	0.403324124	0.222961095	0.58282242	0.71875	0.41125	0.333125	2.685375	11.913275	11.25370625	5.037211530202	4.07625558115533	3.39495062040672	3.44818792991333	3.25017613331955	5.0530428671544	4.15556566018394	2.67073020629191	4.60750585406031	4.01033913715536	5.12462245919639	4.30146792734759	1.58584375	1.03849122268125	0.7203556071875	0.743125	0.6602278061	1.59582763858125	1.07929537225625	0.445799989675	1.3268193872	1.0051762496875	1.64135970933125	1.156414145625	0.58388706394223	0.173030565139735	0.432416585277245	NA	-0.108114586041663	NA	0.484570573656892
AOIK8K4X34LGR	4.8994	4.7908	3.5665	22.0056	21.5105	12.4666	0.207566114	0.62262557	0.80078006	0.142775516	0.164652788	0.431123812	0.0875	0.57	0.439375	23.5635	22.6864	15.49558125	4.34804553794001	3.47663595489951	1.61046568265207	3.44818792991333	3.5806967056147	3.45440359791672	2.48692057695858	2.94157675997075	2.69543580802808	2.2462613372001	4.12432047121705	2.4815532091817	1.18159375	0.75543734768125	0.1620999821875	0.743125	0.8013368061	0.74580651358125	0.38654837225625	0.540804614675	0.4540858872	0.3153556246875	1.06312620933125	0.384881645625	0.668980928242	0.681778949317813	0.551010725143254	NA	NA	0.110214830655584	0.0305585915819109
AOUZBLGN7NVT0	4.0331	5.9625	3.8598	12.6645	33.3286	11.4421	0.123961717	-0.032355142	0.441633192	0.325985166	-0.052581715	0.364660828	0.275	0.96375	0.570625	13.426	13.708275	9.20620625	3.65342305242631	1.91435042844825	1.58893980848867	1.10453610171873	1.65855265144041	2.17862209143761	1.88192187832014	0.795695818010878	2.82207976414559	1.05430071374347	2.80583879602874	3.04192148649501	0.83421875	0.22904609768125	0.1577956071875	0.07625	0.1719248061	0.29664963858125	0.22135187225625	0.039570739675	0.4977583872	0.0694718746875	0.49204570933125	0.578330395625	0.210688096688008	-0.13450002458006	0.566940756110663	0.526333483828388	-0.147542014900401	0.610986042035493	0.739238595879347
AP175TK7L06TD	3.5797	2.6367	4.0583	11.8000	6.9280	16.3347	-0.118280041	0.583451623	0.856860531	0.428125139	0.643047854	0.32040165	0.40625	0.53	0.433125	6.640375	-0.6536	22.21370625	3.28016767864083	3.62227574363134	2.03828352174078	3.14324672910034	3.31079762256771	2.70377813758822	3.73895626560408	2.40551487935535	3.20026345715474	2.96770449927212	4.28163325721622	2.56995064738605	0.67246875	0.82005509768125	0.2596624821875	0.6175	0.6850863061	0.45690101358125	0.87373712225625	0.361656364675	0.6401053872	0.5504543746875	1.14577395933125	0.412790395625	0.361226550670663	0.349767892741858	0.585883634575269	0.141526663181628	NA	0.499479883772033	-0.058728021399246
AP4OXBKEPXJ97	5.1531	4.2093	5.2644	21.7656	16.2765	23.5006	0.275635036	0.433654481	0.626435513	0.093008163	0.287260147	0.071773668	0.38125	0.3825	0.808125	24.785375	15.6789	22.13370625	1.59671537851929	2.58528519952828	2.07949746693762	2.12837966537928	2.36166993832754	2.90183256189946	2.48104493230171	2.05851933068407	2.12928865943535	2.40245083092246	4.21266178909487	1.95252818929715	0.15934375	0.41773122268125	0.2702693571875	0.283125	0.3485928061	0.52628951358125	0.38472399725625	0.264843864675	0.2833668872	0.3607356246875	1.10915745933125	0.238272895625	0.768783306556421	0.421350927839484	0.228610897928163	0.442525146420368	0.335849430603152	0.377362196264754	0.153779130553791
APG2XMTHC8ROW	2.8969	2.9675	3.0053	6.4480	8.7520	8.7786	0.299581978	0.47423994	0.448827311	0.584472173	0.568396804	0.559754436	0.59375	0.37375	0.339375	1.110375	4.973275	6.05558125	4.45258351971078	3.05903310915394	2.68912062113249	2.96816441593117	3.27887494387938	4.26405279250855	3.79239079685889	2.55687462242481	3.67867886546244	1.85062151586974	5.17252910569868	4.25337822559904	1.23909375	0.58485522268125	0.4519606071875	0.550625	0.6719388061	1.13638413858125	0.89888924725625	0.408600489675	0.8457923872	0.2140499996875	1.67219108433125	1.130701645625	0.433436220997069	0.43938517300465	0.00896477575478811	0.270187266074016	0.0511501252744434	0.440444285285336	-0.41490665221555
AQBDJOFFMD171	3.9273	3.8408	2.0303	13.2006	11.8480	3.8686	-0.290853388	0.480033226	0.767912343	0.349527665	0.368925394	0.77176853	0.6625	0.8675	0.045625	4.0635	-1.5011	6.19620625	1.98229664783049	4.04865132641723	1.02885359259712	4.79165942028438	4.46779911115081	5.19096351531197	4.40211017082717	5.59296646108306	3.08776006114465	2.90323784678417	4.71759974449931	5.34295857461014	0.24559375	1.02447359768125	0.0661587321875	1.435	1.2475768061	1.68413138858125	1.21116087225625	1.955079614675	0.5958913872	0.5267993746875	1.39098420933125	1.784200395625	0.402316652653879	-0.053233778283776	0.246089140288342	0.189850910964705	0.541254941093637	0.260037415803989	0.478011801382047
ARXQ76TUEKG4E	4.1593	4.4020	5.4028	17.1185	19.0840	29.0247	-0.506985296	-0.516130066	0.730376561	0.298174442	0.245669353	0.045920827	0.4	0.53875	1.195625	8.296	3.423275	9.17620625	1.58540215718284	2.18212317775601	2.06224627893955	1.81107702762748	1.68862929549383	1.58765809206517	1.72074168779047	1.03993261070129	2.76792308332439	1.29801001344366	2.86488941310132	1.83739661749988	0.15709375	0.29760384768125	0.2658037321875	0.205	0.1782168061	0.15754113858125	0.18505949725625	0.067591239675	0.4788373872	0.1053018746875	0.51297445933125	0.211001645625	0.744349309321724	0.747556560462264	0.113897135091787	0.540265819571809	0.0825573253457724	0.516514939666703	0.196317868540069
ATDFF5B4NKQC7	3.9327	2.7273	5.5211	15.1926	7.1646	30.2286	0.127545489	0.510636294	0.489259736	0.348333544	0.622800345	0.024293358	0.3875	0.32	0.983125	11.3835	4.3864	16.63370625	2.55646239948879	2.85816262009355	0.791738413240131	2.78388218141501	2.62512416803472	3.2163849609927	3.30695660027464	0.942132599372296	2.92793684959222	1.89138837762105	3.31435685304102	2.06654453859577	0.40846875	0.51056834768125	0.0391781071875	0.484375	0.4307048061	0.64657076358125	0.68349762225625	0.055475864675	0.5358008872	0.2235843746875	0.68656008433125	0.266912895625	0.240424239511755	0.179071933358439	0.249441412500814	-0.0379997232129006	0.485549484876404	0.621275179792527	-0.130869349235318
AUKY53M6A3OEX	3.6365	4.0780	3.0450	11.2800	14.0466	9.0561	0.021602965	-0.121667084	0.233835167	0.415177782	0.316060045	0.550684361	0.81875	0.91125	0.641875	-0.194625	-3.226725	-2.48629375	3.37957097868945	3.58998406164986	3.23082647553223	3.1543620591175	2.8072643084683	4.54064887624005	3.97957886667672	2.62971668337104	3.88587058394898	3.25534637097191	4.85312408138304	3.2666383837211	0.71384375	0.80549909768125	0.6523899821875	0.621875	0.4925458061	1.28859326358125	0.98981549725625	0.432213114675	0.9437493872	0.6623299996875	1.47205083433125	0.666932895625	0.614275713632824	0.735476598897104	0.0843115951459493	0.432371097922886	0.253248657892244	0.461922285772053	0.31722997590239
AVBDAJDTSCGPS	3.2842	3.5262	4.8056	9.9220	10.9925	22.8406	0.354412282	0.580182444	0.688416383	0.495816389	0.44033848	0.161648888	0.45	0.6325	0.995625	7.236	5.8389	9.81620625	2.81877633025396	1.4580540329151	1.9011311672265	2.31516738055805	1.05927753568175	2.60768790642209	1.32660919494024	1.69855404235485	2.13319061389272	1.67900863458173	2.65542978617398	0.940216108136848	0.49659375	0.13287009768125	0.2258937321875	0.335	0.0701293061	0.42500226358125	0.10999324725625	0.180317864675	0.2844063872	0.1761918746875	0.44070670933125	0.055250395625	0.723099601214256	0.560612147364484	0.194753781890687	0.219683470556492	0.590333505195765	-0.586119148026276	0.191541620164465
AWKG402SP38Q4	2.3736	6.2683	4.0234	5.2256	36.7705	16.0527	-0.006251596	0.247503542	0.839006638	0.700589892	-0.102283566	0.328128729	0.05	1.1825	0.383125	2.816	14.1389	22.31370625	3.70074316860816	3.07907706348834	1.44291362007571	2.34946802489415	0.933323576044236	2.17889977220156	0.982386866819788	1.46315885494365	2.42842627954814	1.35379835832372	2.99830541294579	1.11146134885564	0.85596875	0.59254472268125	0.1301249821875	0.345	0.0544433061	0.29672526358125	0.06031774725625	0.133802114675	0.3685783872	0.1145481246875	0.56186470933125	0.077209145625	0.583552644132449	0.515939039980469	0.528837593000155	0.342778504472817	0.614652024345427	-0.0532333984914097	0.566763752228099
AY8Q6SAWGFLGU	1.3122	3.5463	2.7291	1.2086	9.9926	7.2321	-0.398190154	0.364495405	0.442473808	0.897870826	0.435750179	0.622384855	0.01875	0.78	0.566875	-1.294625	-2.9936	-1.86629375	1.71391365010026	1.89277985061655	1.47934773295531	2.45153013442625	2.63448911510372	3.435865279271	3.29479406884558	2.33915793284678	3.36442776638168	2.38954598093445	3.09656315118875	2.38580936581278	0.18359375	0.22391347268125	0.1367793571875	0.375625	0.4337833061	0.73782313858125	0.67847924725625	0.341978739675	0.7074608872	0.3568706246875	0.59929395933125	0.355755395625	-0.16351248586001	0.754702513812458	-0.246089140288342	-0.855980650741585	0.335541007511784	0.426770466216685	0.41218660443896
AYLNZEIH0RMSF	2.7342	2.4228	2.5927	7.2776	5.8160	4.5561	0.232612042	0.604973692	0.578538863	0.621238221	0.689992078	0.652802921	0.16875	0.0325	0.295625	5.725375	5.9789	5.19620625	1.72322372314218	3.28640861167628	1.84502024785638	3.08706980808663	2.95485852412599	2.4280325815977	3.29676628775835	1.62995945802342	3.00613742121015	2.098199226718	2.7199098053612	2.05687294940645	0.18559375	0.67503009768125	0.2127562321875	0.595625	0.5456993061	0.36845888858125	0.67929174725625	0.166047989675	0.5648038872	0.2751524996875	0.46236933433125	0.264420395625	0.778652616404454	0.686514260121079	-0.229270442919921	-0.167886198296916	-0.0692040881889145	0.515748902596376	-0.11834580529347
AZ9BZONG644TU	1.9391	1.9047	2.6657	3.6385	3.0865	7.0757	0.333157067	0.471795774	0.713993573	0.789709172	0.796339957	0.636573322	0.0625	0.22375	0.320625	2.4835	-1.296725	7.54620625	2.16321519965074	3.41630847010337	1.62553367082937	3.1559467676119	3.25103135906131	3.49052577949225	2.71857572197281	2.22926710710045	1.40211775368547	2.55122323503844	3.62998751365621	1.70763178993599	0.29246875	0.72944772268125	0.1651474821875	0.6225	0.6605753061	0.76148563858125	0.46191587225625	0.310601989675	0.1228708872	0.4067962496875	0.82355058433125	0.182250395625	0.565073330265059	-0.0882217254306154	0.345378997160364	-0.270187266074017	-0.130160984427626	0.252350141502525	-0.489880971213348
AZI857GS1J3VK	2.8948	3.3413	3.6770	8.1816	11.1100	13.2666	0.198955665	0.327488102	0.792419276	0.584943041	0.482717079	0.405972307	0.21875	0.03625	0.558125	6.145375	8.728275	13.71370625	2.92326871840411	3.42405221381041	1.7316205459049	3.00665927567458	2.7935133609131	4.1256943921357	3.47442656507516	1.71962956324902	3.10083443530931	2.78563278179303	4.83932302593038	1.94269563493616	0.53409375	0.73275834768125	0.1874068571875	0.565	0.4877323061	1.06383463858125	0.75447749725625	0.184820364675	0.6009483872	0.4849843746875	1.46369045933125	0.235879145625	0.706223162283835	0.178191007823515	0.281703804513698	-0.52785069504786	-0.34691714069225	0.0904369666286175	0.368460635738032
AZTTXNYC9FN1J	4.2152	4.5543	3.6984	17.4946	20.6880	13.4621	0.03694011	0.063378938	0.532965602	0.285966886	0.213454173	0.401109065	0.43125	0.38	0.095625	12.365375	12.8464	15.57620625	2.24265467693981	3.87262540957682	3.37574135783534	3.26802692767364	3.31079762256771	4.6625750629132	4.11689348369617	2.3857107609264	3.92176263881434	3.451653226354	4.80848680452593	2.91774336260062	0.31434375	0.93732672268125	0.7122268571875	0.6675	0.6850863061	1.35872538858125	1.05930074725625	0.355725989675	0.9612638872	0.7446193746875	1.44509658433125	0.532076645625	0.70596931208003	0.758185648714409	-0.259499285066375	0.342778504472817	NA	0.323621171178687	0.41490665221555
jnryan87	1.8520	2.0683	3.8447	2.6016	4.0965	14.5661	0.235807216	0.352515373	0.59525485	0.806378775	0.764154584	0.368044615	0.01875	0.18875	0.539375	1.635375	-0.806725	12.25558125	2.71983455379183	3.31972130801668	1.18265790277662	2.10237960416286	2.47861511687474	3.17943205892184	2.33565064941228	1.52849920994419	1.54403309394585	2.6689267496505	2.99458032941179	3.84521083037068	0.46234375	0.68878434768125	0.0874174821874999	0.27625	0.3839708061	0.63179926358125	0.34095399725625	0.146019364675	0.1490023872	0.4451981246875	0.56046945933125	0.924102895625	0.441951224935085	0.0653492639889607	0.243335374847234	-0.0645337983607795	-0.096305022148447	0.379827900750424	-0.801286771127776
Katy	2.8986	3.2468	3.2827	8.2036	10.4786	10.5601	0.249928073	0.255762522	0.73912697	0.584079996	0.504395656	0.496162577	0.1125	0.4175	0.045625	7.1635	3.6789	15.81620625	1.33247889289099	3.48146342259975	2.20685742969499	2.56515106767613	2.3442450592035	2.80436770365443	4.04250342685074	2.27488677406151	4.07027446190057	1.47935796716008	3.22819351174926	1.8105817656212	0.11096875	0.75753672268125	0.3043887321875	0.41125	0.3434678061	0.49152988858125	1.02136462225625	0.323444364675	1.0354458872	0.1367812496875	0.65132708433125	0.204887895625	0.353137349970246	0.0862260861974505	0.0105302189580455	0.537919828625673	-0.0376212970246753	0.566448603287722	0.454028428984438
miss1	3.2462	3.7659	1.9215	8.3146	13.6405	3.4386	0.049584101	0.011965948	0.544178732	0.50453712	0.385821316	0.793113882	0.4875	0.53625	0.254375	4.2635	3.188275	0.21620625	2.94813500369301	3.66222167036623	3.43639923684661	3.44818792991333	3.5806967056147	4.87803077248391	4.22946024406188	2.94157675997075	2.47642124752636	2.473558164871	4.93990155259191	3.7864899748976	0.54321875	0.83824172268125	0.7380524821875	0.743125	0.8013368061	1.48719901358125	1.11802087225625	0.540804614675	0.3832913872	0.3824056246875	1.52516420933125	0.896094145625	0.420967827167137	0.752911289360443	NA	NA	NA	0.323621171178687	NA
miss10	2.3601	2.3448	5.7732	5.2966	5.2996	32.5366	-0.119060206	0.563164151	0.539487205	0.703486825	0.706757694	-0.020359681	0.29375	0.305	0.839375	1.010375	2.2864	26.17558125	2.78702350187436	2.92275000006843	1.24108005986721	3.05777697028413	2.72458233452395	3.15777900070603	2.55664310299658	2.30800776315852	1.44753521380311	1.59938738115567	3.60738927055287	1.95119100295179	0.48546875	0.53390422268125	0.0962674821875001	0.584375	0.4639593061	0.62322301358125	0.40852649725625	0.332931239675	0.1309598872	0.1598774996875	0.81332858433125	0.237946645625	0.49790694708755	0.820650305771078	0.535963533768351	-0.0552208139526238	0.420690242332275	0.226868398939126	-0.515783022247256
miss11	3.1477	2.9715	4.4093	8.1740	8.6485	19.1886	0.172093316	0.508292381	0.817364897	0.52715472	0.567474896	0.244117173	0.44375	0.47	0.601875	5.030375	3.5864	21.54558125	1.56764154065909	2.5545875524045	1.1861491116213	1.22882057274445	1.16914194929444	3.07673954329904	1.9086665387385	1.81226593931465	2.03083583659537	1.1063136964713	2.65515411027307	0.994829799513464	0.15359375	0.40786984768125	0.0879343571875	0.094375	0.0854308061	0.59164538858125	0.22768799725625	0.205269239675	0.2577683872	0.0764956246875	0.44061520933125	0.061855395625	0.518835879555231	0.0182163660261072	0.0675324371045638	0.46746685717568	0.305912008424012	0.389094928549525	-0.394376518357018
miss12	2.9776	5.1840	1.9453	8.5926	25.4325	3.5681	0.524040763	0.163143655	0.719664035	0.566094064	0.087067296	0.788503833	0.625	0.07	0.135625	2.186	23.3264	4.31058125	2.50069990202743	2.16278883918426	1.83847211428403	2.6153393661244	1.84138341949742	2.27993732749389	1.80876641833599	1.91922167422109	2.08861633508885	2.2845196420692	2.41735875477762	0.944810208454587	0.39084375	0.29235347268125	0.2112487321875	0.4275	0.2119183061	0.32488213858125	0.20447724725625	0.230213239675	0.2726448872	0.3261893746875	0.36522645933125	0.055791645625	0.45498516933794	0.170095409439244	0.356226576848889	-0.136874445389662	0.241102902766338	0.310455882876074	0.157819452222145
miss2	4.0197	4.2521	3.2106	13.9346	15.4966	10.0921	0.180570018	0.650963304	0.079133918	0.328958844	0.277955272	0.512712696	0.9625	0.97375	0.685625	-1.3565	-3.226725	-2.77941875	4.92051826538628	4.06069742321439	4.33253271366761	3.32114438108312	3.5806967056147	5.30464157293403	4.18755178548278	2.88104492064945	2.65596652749992	3.27271905225609	4.88539162701415	3.14030354106096	1.51321875	1.03057897268125	1.1731774821875	0.689375	0.8013368061	1.75870138858125	1.09597437225625	0.518776239675	0.4408848872	0.6694181246875	1.49169070933125	0.616344145625	0.135795479687646	-0.518004769777298	-0.096350488339912	-0.102121187635469	NA	-0.451052205616373	0.478011801382047
miss3	3.3764	2.9336	2.0976	11.2016	7.1645	4.1841	0.096817614	0.618018919	0.652743547	0.474654378	0.576121755	0.758236928	0.5375	0.19875	0.379375	4.5835	9.398275	0.40620625	2.94779578668537	3.65836952246489	3.26863575746824	3.44818792991333	3.37165076744315	4.129437033943	4.08442700462378	2.92268503859037	3.40623401944141	3.06238795631775	5.39792065051905	3.10492291852793	0.54309375	0.83647922268125	0.6677487321875	0.743125	0.7105018061	1.06576563858125	1.04265899725625	0.533880489675	0.7251518872	0.5861387496875	1.82109670933125	0.602534145625	0.436025134767403	0.423369711881796	-0.543606562404658	NA	0.0147182957586165	0.537400708937633	-0.0204997248825382
miss4	5.0947	2.8021	2.9567	25.1276	7.3105	8.5261	-0.361865537	0.487842638	0.738518091	0.10428601	0.605941985	0.570856681	0.225	0.38	0.089375	18.606	3.6664	12.76558125	2.54823468306983	3.89995481549466	2.67618379693922	3.44818792991333	3.26235572824301	4.09745435817167	3.8834924946625	2.53732138973367	3.59962195170548	1.37017881862186	3.38300212079449	1.44669496784913	0.40584375	0.95060297268125	0.4476224821875	0.743125	0.6651853061	1.04932076358125	0.94259462225625	0.402374989675	0.8098298872	0.1173368746875	0.71529395933125	0.130807895625	0.655046408244093	0.698728547604608	0.432690509538778	NA	0.549872414558683	0.446024480490565	0.0308617574891721
miss5	4.0723	3.6677	2.7405	14.3606	13.3980	6.5347	NA	0.589036404	0.608253334	0.317306109	0.408078852	0.619838978	0.975	0.7425	0.120625	-1.374	3.7489	8.52620625	2.04193535646945	3.76516368341404	4.33253271366761	3.44818792991333	3.5806967056147	2.69504438132288	3.83436226198047	2.94157675997075	4.12961283841476	3.21888023930683	4.93990155259191	3.14030354106096	0.26059375	0.88602859768125	1.1731774821875	0.743125	0.8013368061	0.45395401358125	0.91889587225625	0.540804614675	1.0658563872	0.6475743746875	1.52516420933125	0.616344145625	0.338583321540393	0.752911289360442	-0.096350488339912	NA	NA	0.918248947058518	0.454028428984438
miss6	2.0135	1.5843	2.1694	4.0000	1.8166	4.7001	0.376068169	0.74836441	0.417183689	0.775115105	0.854534917	0.743579405	0.175	0.23	0.041875	2.566	0.1064	2.19370625	3.45188354380619	2.62653223146033	1.85931162396194	2.87749891398763	2.7650426574648	3.75145121483673	3.47500790734352	2.46237686693162	2.05121188452095	2.36028811694674	4.41176646586149	3.20221896971459	0.74471875	0.43116697268125	0.2160649821875	0.5175	0.4778413061	0.87958663858125	0.75472999725625	0.378956239675	0.2629668872	0.3481849996875	1.21648020933125	0.640887895625	0.455115002819878	0.842503598628645	-0.295994627571284	0.173713625104872	0.495620085459988	0.511492005366062	0.00670929413509826
miss7	3.9842	3.9148	3.9441	15.3325	15.2720	15.3401	0.06713848	0.705216231	0.605346193	0.336842545	0.352322191	0.345778985	0.075	0.5825	0.145625	13.646	13.9389	19.09620625	4.12692379382028	2.60632491506719	2.66610009470762	2.43310501211929	2.97762000557492	4.02614160422854	3.33084973484245	2.56217716694221	2.68508290285421	3.31069479037256	4.53417923656531	1.4969723878549	1.06446875	0.42455809768125	0.4442556071875	0.37	0.5541388061	1.01311351358125	0.69340999725625	0.410296989675	0.4506043872	0.6850437496875	1.28492383433125	0.140057895625	0.472632565024402	0.2432117130855	-0.0104328653869296	0.576887257475532	0.674000791229052	0.239631630211662	0.0161786524257818
miss8	3.1315	2.6405	3.3947	9.8045	6.8505	10.5487	0.225551348	0.196274238	0.894442829	0.530880735	0.64220466	0.470449705	0.44375	0.22	0.739375	5.270375	1.1864	6.11558125	1.72843860174436	3.51305644174699	1.57188412899934	2.84604989415154	2.76311217607972	4.67065736457942	3.37450795762879	2.48387033373323	2.60590218450348	3.09511550592219	3.44296171185507	2.35681274818344	0.18671875	0.77134784768125	0.1544262321875	0.50625	0.4771743061	1.36344001358125	0.71170649725625	0.385600739675	0.4244203872	0.5987337496875	0.74087408433125	0.347160395625	0.499702710655011	-0.425272055070211	0.574643597085607	0.20118879933334	0.452814402857048	0.449275568549553	-0.0879067087349851
miss9	2.4633	2.3255	1.6371	6.0646	5.4046	2.4641	0.065771701	0.448896371	0.825283654	0.681202059	0.710863986	0.845438739	0.225	0.13	0.141875	2.826	2.5264	3.91370625	1.60234203589621	2.34578207915825	1.60387023009968	2.151743479135	1.70259710372125	3.06495419497584	2.99622394959055	2.27992101503539	1.22637930315217	1.62409359182284	4.47971442720404	2.69053272234329	0.16046875	0.34391834768125	0.1607749821875	0.289375	0.1811773061	0.58712151358125	0.56108487225625	0.324877489675	0.0940003872	0.1648549996875	1.25424008433125	0.452435395625	0.686124896909918	0.721749728764007	0.283522568247568	0.863780257587174	0.580534271286411	0.343656690527528	-0.128890034815767
[truncated: 71 more columns]
